# Supplementary material for: Storage Drives Alterations of Proteomic and Protein Structural Properties in Rice (Oryza sativa L.)
Source: Foods. 2022 Nov 7;11(21):3541. doi: 10.3390/foods11213541 (PMC9658062; doi:10.3390/foods11213541)
Supplement: Supplementary file 1 [file foods-11-03541-s001.zip]

Archive with 3 entries (3 files):
- Supplementary material-01.pdf
- Supplementary material-02.ppt
- Supplementary material-03.xlsx
