# Supplementary material for: Storage Drives Alterations of Proteomic and Protein Structural Properties in Rice (Oryza sativa L.)
Source: Foods. 2022 Nov 7;11(21):3541. doi: 10.3390/foods11213541 (PMC9658062; doi:10.3390/foods11213541)
Supplement: Supplementary file 1 [file foods-11-03541-s001.zip › Supplementary material-03.xlsx]

## Sheet: Tables S4a
Table S4a Complete list of the measured proteins in Jianzhen 2
Accession	Protein Name	Description	Gene	Exp. q-value	Protein FDR Confidence	Sum PEP Score	Coverage [%]	Peptides	PSMs	Unique Peptides	AAs	MW [kDa]	Calc. pI	JZF-1	JZF-2	JZF-3	JZS-1	JZS-2	JZS-3
A0A067Y1U2	A0A067Y1U2	Endoglucanase		0.003	High	2.902	2	1	1	1	528	56.9	6.46	53.3	44.8	62.2	50.4	46	67.6
A0A067Y1U3	A0A067Y1U3	Os12g0167900 protein	Os12g0167900	0	High	123.037	43	18	73	1	389	44.4	10.08	11.5	15.3	23.8	17.5	12.4	17.1
A0A067Y2M1	A0A067Y2M1	Beta-glucosidase		0	High	17.602	11	5	6	2	504	56.8	9.04	149.2	141.9	146	147.9	135.5	142.6
A0A067Y3P4	A0A067Y3P4	Disulfide-isomerase		0	High	91.569	36	13	30	8	366	39.9	6.99	1073.8	998	1027.1	1046.8	1028.4	1008.4
A0A097ZMX9	A0A097ZMX9	Uncharacterized protein	OsJ_03516	0	High	44.023	10	11	17	3	966	109.8	6.47	143.8	151.4	153.6	155.4	151.5	152.7
A0A0A0QMT5	A0A0A0QMT5	Isocitrate lyase		0	High	84.464	26	13	23	13	572	63	7.23	920.9	927.2	967.5	924.9	949.7	929.3
A0A0B5CWI0	A0A0B5CWI0	Protein-L-isoaspartate O-methyltransferase	OsJ_15215	0.003	High	3.197	5	2	3	2	286	30.5	6.52	160.3	129.3	145.7	142.1	139	165.4
A0A0H3UP39	A0A0H3UP39	3-ketoacyl-CoA thiolase-like protein		0	High	40.187	20	7	14	7	448	46.9	8.15	597.1	599.4	597.4	562.7	625.5	576.1
A0A0N7KC65	A0A0N7KC65	Os01g0104100 protein (Fragment)	Os01g0104100	0.002	High	3.53	2	1	1	1	418	45.5	5.54	56.9	43.3	45.3	53.8	52	62.3
A0A0N7KCH4	A0A0N7KCH4	Os01g0191500 protein	Os01g0191500	0	High	54.964	21	11	20	11	505	53.9	7.14	1058.8	1086.1	1146.8	1106.5	1021.9	1126.8
A0A0N7KCL9	A0A0N7KCL9	Os01g0232400 protein	Os01g0232400	0.001	High	4.354	2	1	1	1	693	74.7	5.45	24.8	23.5	22.8	23.5	23	30
A0A0N7KCQ5	A0A0N7KCQ5	Os01g0267200 protein	Os01g0267200	0	High	16.935	12	4	17	4	307	34.3	6.61	832.9	828.6	864.9	823.7	805.5	869.9
A0A0N7KDP9	A0A0N7KDP9	Glycosyltransferase (Fragment)	Os01g0736300	0	High	5.73	4	2	2	2	478	51.3	5.6	71.5	61.5	74.6	65.1	81.9	75.5
A0A0N7KE24	A0A0N7KE24	Os01g0848700 protein	Os01g0848700	0	High	40.538	34	8	17	2	216	23.9	6.8	179.5	158.7	185.4	185.3	159.3	159.4
A0A0N7KEB1	A0A0N7KEB1	Os01g0919900 protein	Os01g0919900	0	High	34.482	19	6	11	5	400	45.3	7.06	530	535.2	475.1	514.7	529	486.9
A0A0N7KEC3	A0A0N7KEC3	Os01g0929000 protein	Os01g0929000	0	High	22.082	11	5	7	5	488	57	5.96	408.8	425.3	408.1	384.3	407.2	382.4
A0A0N7KF02/Q6ESW6	A0A0N7KF02	Glutelin	GluB-5-like, Os02g0242600	0	High	164.374	31	15	315	1	499	56.8	9.57	46.1	50.7	51.9	76.1	78	58.8
A0A0N7KFC4	A0A0N7KFC4	Exocyst subunit Exo70 family protein	OJ1003_F04.39-1	0.004	High	3.049	1	1	1	1	689	75.7	5.14	57.1	50.2	51.2	57	53.8	56.2
A0A0N7KFI2	A0A0N7KFI2	Os02g0564400 protein	Os02g0564400	0.001	High	4.048	1	1	1	1	645	68	7.31	64.1	51.2	52.2	54.6	49.7	54.6
A0A0N7KFR2	A0A0N7KFR2	Os02g0634600 protein	Os02g0634600	0	High	6.541	6	2	2	2	405	46	7.15	82.6	97.9	93.5	97.8	100.5	90.3
A0A0N7KFT1	A0A0N7KFT1	Os02g0654100 protein	Os02g0654100	0.001	High	3.93	3	1	1	1	300	32.4	8.97	50.9	54	59.4	47.4	56.5	65.8
A0A0N7KFT8	A0A0N7KFT8	Os02g0661000 protein	Os02g0661000	0	High	15.946	15	3	4	3	260	28.3	4.51	239.2	216.6	274	271	196	292.7
A0A0N7KG48	A0A0N7KG48	Os02g0759700 protein	Os02g0759700	0.003	High	2.902	2	1	1	1	637	69.7	5.4	41.4	42.7	38.7	54.4	40.2	34.7
A0A0N7KG95	A0A0N7KG95	Os02g0799300 protein	Os02g0799300	0	High	13.906	8	3	3	3	546	60.8	7.83	149.6	111.6	131.4	137.2	125.1	165.6
A0A0N7KHM8	A0A0N7KHM8	Os03g0611200 protein	OSJNBb0007E22.16	0	High	11.485	5	2	3	2	405	45.6	8.03	121	117.1	123.3	133.7	124.8	132.2
A0A0N7KHX3	A0A0N7KHX3	Os03g0710900 protein	Os03g0710900	0	High	9.19	4	3	3	3	700	80.5	5.31	259.1	240.6	257.1	278.5	247	268.6
A0A0N7KI12	A0A0N7KI12	Os03g0743900 protein	OSJNBb0036F07.7	0	High	36.467	23	11	13	8	477	52.4	8.66	648.5	635.4	637.9	639.1	652.7	643.2
A0A0N7KJN1	A0A0N7KJN1	OSJNBb0015N08.9 protein	Os04g0605200	0.003	High	3.447	4	1	1	1	185	19.8	8.35	128.9	122	137.8	133.7	130.7	140.6
A0A0N7KJY7	A0A0N7KJY7	Exocyst subunit Exo70 family protein	Os04g0685600	0	High	15.18	8	5	5	5	634	71.6	7.66	291.6	280.5	281.8	289.7	299	287.8
A0A0N7KK73	A0A0N7KK73	Os05g0163000 protein	Os05g0163000	0	High	89.184	27	15	25	15	606	68.2	6.27	1311.5	1257	1259.6	1241.4	1241.1	1255.3
A0A0N7KKA4	A0A0N7KKA4	Probable tRNA N6-adenosine threonylcarbamoyltransferase	GCP2	0.007	High	2.24	2	1	1	1	380	40.9	6.28	31.3	14.5	30.5	20.5	23.4	23.9
A0A0N7KKC7	A0A0N7KKC7	Os05g0218400 protein	Os05g0218400	0	High	27.871	11	6	8	6	675	70.7	8.65	412	343.3	383.4	383.4	405.2	417.3
A0A0N7KKQ4	A0A0N7KKQ4	Os05g0393200 protein	Os05g0393200	0.008	High	2.091	3	1	1	1	260	26.8	10.77	88.3	82.9	91.4	99.5	94.7	98.9
A0A0N7KKX2	A0A0N7KKX2	Os05g0460900 protein	Os05g0460900	0.001	High	4.453	10	1	1	1	174	18	7.93	4.5	4.9	7.7	9.7	8.7	7.2
A0A0N7KL91	A0A0N7KL91	60S ribosomal protein L18a	Os05g0565000	0	High	69.696	55	10	40	3	178	21.4	10.49	215.7	255.9	262.5	242.2	256	261.3
A0A0N7KL93	A0A0N7KL93	Cold acclimation protein COR413-TM1	Os05g0566800	0	High	8.79	8	1	2	1	222	23	10.65	64.1	68.4	103.2	40.5	63.8	65.3
A0A0N7KLK4	A0A0N7KLK4	Os06g0158900 protein	Os06g0158900	0.001	High	4.582	1	2	2	2	1483	165.3	7.65	191	193.4	204.5	212.9	196.7	207.8
A0A0N7KLL5	A0A0N7KLL5	Os06g0168000 protein (Fragment)	Os06g0168000	0	High	16.248	12	4	4	4	346	38.4	5.33	376.2	363.9	371.8	377.6	377.3	376.6
A0A0N7KM30	A0A0N7KM30	Os06g0352200 protein	Os06g0352200	0.008	High	2.175	4	1	1	1	253	26.7	6.4	28.4	23.7	29.2	27.5	25.6	25.8
A0A0N7KMU9	A0A0N7KMU9	Os07g0118300 protein	Os07g0118300	0.003	High	3.261	6	1	1	1	208	22.6	8.56	38	39.8	37.1	35.6	38.7	39.3
A0A0N7KNV5	A0A0N7KNV5	Os07g0618800 protein (Fragment)	Os07g0618800	0.007	High	2.232	4	1	1	1	209	24.4	9.36	39.3	38.2	52.9	47.6	38.7	50.4
A0A0N7KNX3	A0A0N7KNX3	Os07g0636000 protein	OJ1136_D11.103	0	High	14.745	7	4	5	4	600	65.8	9.11	167.9	177.8	242	169.9	188.3	227
A0A0N7KP47	A0A0N7KP47	Nicalin	Os08g0102100	0	High	35.028	14	7	9	7	555	60.6	6.86	470.3	489.8	501.3	510.6	481.1	501.6
A0A0N7KP80	A0A0N7KP80	Os08g0127900 protein	Os08g0127900	0	High	153.317	41	23	91	23	531	58	8.44	3239.6	3272.8	3472.5	3425.3	3431	3537
A0A0N7KPE8	A0A0N7KPE8	Os08g0196900 protein	Os08g0196900	0.001	High	4.604	3	1	1	1	467	54.2	6.6	35.2	36.5	36.8	43.8	43	39.2
A0A0N7KPR3	A0A0N7KPR3	Os08g0366000 protein	OJ1484_G09.129-1	0	High	60.228	16	15	21	6	964	110	5.8	274.8	265.1	269.7	295.5	272.1	305.7
A0A0N7KQS7	A0A0N7KQS7	Peptidyl-prolyl cis-trans isomerase	Os09g0411700	0	High	30.398	45	5	7	5	148	15.4	9.33	256.3	243.7	273.5	236	227.6	231.5
A0A0N7KR63	A0A0N7KR63	Os09g0535000 protein	P0569E11.2-1	0	High	21.454	19	5	10	4	304	32.4	7.36	205.3	191.4	208.3	222.4	209.5	228.2
A0A0N7KRH8	A0A0N7KRH8	Uncharacterized protein	OsJ_30841	0.003	High	2.909	10	1	1	1	98	10.8	8.19	77.3	57.4	71.5	59.6	73.7	70.1
A0A0N7KS58	A0A0N7KS58	Os10g0545300 protein	Os10g0545300	0.002	High	3.489	4	1	1	1	247	27.2	8.53	46.8	56.1	61	56.4	63.9	66.7
A0A0N7KSC9	A0A0N7KSC9	Os11g0123400 protein	Os11g0123400	0	High	6.237	9	4	4	4	424	47.1	8.43	234.2	243.1	266.2	248	242	282.8
A0A0N7KTP2	A0A0N7KTP2	Os12g0183300 protein (Fragment)	Os12g0183300	0	High	24.919	27	6	11	1	200	20.7	5.07	81.6	65	63.3	87	79	90.6
A0A0P0UXC6	A0A0P0UXC6	Os01g0121700 protein	Os01g0121700	0	High	5.999	2	1	1	1	668	73.3	8.75	39.8	48.4	39.3	40.8	33.6	32.9
A0A0P0UXG1	A0A0P0UXG1	Protein RER1	Os01g0106200	0	High	10.294	17	4	4	4	196	21.8	9.61	348.1	325.9	362.1	351.1	338.6	351.8
A0A0P0UYD8	A0A0P0UYD8	Os01g0155400 protein (Fragment)	Os01g0155400	0	High	14.024	9	5	5	5	445	51.3	5.17	301.1	297.3	310.2	306.3	318.9	332.1
A0A0P0UYG7	A0A0P0UYG7	Os01g0132000 protein	Os01g0132000	0	High	18.894	24	2	5	2	100	10.7	8.34	332.7	296.3	256.9	336.7	331.2	278
A0A0P0UYT5	A0A0P0UYT5	Os01g0179200 protein	Os01g0179200	0	High	8.689	8	1	1	1	344	37.6	9.14	16.4	19.1	13.2	18	16.8	12.4
A0A0P0UYZ1	A0A0P0UYZ1	Os01g0174000 protein	Os01g0174000	0.008	High	2.186	6	1	1	1	347	38.2	10.84	22.9	16.3	16.2	24.5	15.8	17.9
A0A0P0UZ08	A0A0P0UZ08	Non-specific serine/threonine protein kinase	Os01g0186700	0	High	12.655	7	4	5	4	544	62.4	6.46	305.4	317.4	319.3	339.1	333.1	321
A0A0P0UZU8	A0A0P0UZU8	ATP-dependent 6-phosphofructokinase	PFK	0	High	24.127	13	6	7	3	531	57.8	7.87	222.9	258.6	238.6	262	245.7	257.7
A0A0P0UZZ6	A0A0P0UZZ6	Os01g0226400 protein	Os01g0226400	0	High	38.202	11	10	13	7	840	93.4	8.18	347.7	350.9	348.3	353.4	362.4	368.7
A0A0P0V156	A0A0P0V156	Os01g0254000 protein	Os01g0254000	0	High	71.238	61	9	19	4	193	21.9	6.8	372.7	390.8	365.5	355.7	393.4	344
A0A0P0V197	A0A0P0V197	Os01g0260700 protein	Os01g0260700	0	High	51.619	42	11	17	11	308	33.3	6.06	794.6	766.3	837.8	830.1	862.3	910.5
A0A0P0V1A9	A0A0P0V1A9	Peptidyl-prolyl cis-trans isomerase	Os01g0284700	0	High	18.19	17	2	3	1	160	16.9	8.5	89.5	76.9	70.1	79.6	76.1	71.5
A0A0P0V1E6	A0A0P0V1E6	Os01g0276300 protein	Os01g0276300	0	High	86.495	42	7	34	7	241	24.5	6.4	1194.3	1066.1	1133.9	1267.4	1021	1234.9
A0A0P0V1G7	A0A0P0V1G7	Os01g0307562 protein	Os01g0307562	0.005	High	2.466	2	1	1	1	483	52.9	8.43	83.4	93.6	104.4	84.8	90.9	87
A0A0P0V1N8	A0A0P0V1N8	Uncharacterized protein	OsJ_01451	0	High	29.291	37	6	30	6	172	17.9	6.95	819.7	789.4	907.4	815	797.9	878
A0A0P0V236	A0A0P0V236	Dihydrolipoyl dehydrogenase	Os01g0328700	0	High	106.08	35	15	44	5	503	52.6	7.53	692.9	695	654.7	670.5	673	626.1
A0A0P0V2C9	A0A0P0V2C9	Os01g0356800 protein	Os01g0356800	0	High	240.468	10	52	76	52	5342	600.1	4.4	4493.8	4401.9	4485	4474.9	4446.1	4517
A0A0P0V2T4	A0A0P0V2T4	Putative dehydroquinate dehydratase	B1111C09.6	0	High	44.467	18	9	22	9	509	54.5	6.23	1102.9	1071.8	1086.7	1085.7	1054.3	1119.8
A0A0P0V2Y7	A0A0P0V2Y7	Os01g0500500 protein	Os01g0500500	0	High	5.531	3	3	3	3	797	89.8	6.23	118.8	131.1	144.7	142.7	135.4	150.2
A0A0P0V2Y9	A0A0P0V2Y9	Tyrosine--tRNA ligase	Os01g0500900	0	High	14.835	9	4	4	4	497	54.5	7.11	280.3	311.5	320.2	295.7	309.9	300.1
A0A0P0V367	A0A0P0V367	Os01g0511300 protein	Os01g0511300	0	High	28.605	18	6	9	1	385	43.6	5.58	26	28.5	19.2	29.5	29.6	26.9
A0A0P0V375	A0A0P0V375	Os01g0512200 protein	Os01g0512200	0	High	7.362	2	2	2	2	945	101.2	6.54	109.8	105.2	110.1	122.1	111	147
A0A0P0V3E2	A0A0P0V3E2	Alpha-galactosidase	Os01g0518500	0	High	11.386	8	6	6	6	649	73.1	6.57	464.2	426.4	485.4	399.2	455.3	431.5
A0A0P0V3L3	A0A0P0V3L3	Os01g0528800 protein	Os01g0528800	0	High	21.585	13	4	6	4	336	36.9	6.73	303.5	313.7	318.8	302	303.6	323.3
A0A0P0V3P8	A0A0P0V3P8	Os01g0534800 protein	Os01g0534800	0	High	7.23	4	2	2	2	569	63.8	6.67	77.7	91	74.9	70	76.7	81.6
A0A0P0V3U0	A0A0P0V3U0	Os01g0527400 protein	Os01g0527400	0.003	High	3.065	1	1	1	1	644	72.2	5.31	141.1	132.8	169.6	147.5	163.8	173.5
A0A0P0V3V8	A0A0P0V3V8	Ubiquitin carboxyl-terminal hydrolase	Os01g0550100	0	High	55.678	25	10	19	10	474	53.1	6.16	796.4	838.2	813	781.6	830	818.3
A0A0P0V4H2	A0A0P0V4H2	Os01g0580800 protein	Os01g0580800	0.003	High	2.971	2	1	1	1	754	81.4	5.44	71	78.2	89.2	79.9	77.5	87.2
A0A0P0V4X6	A0A0P0V4X6	Os01g0600000 protein	Os01g0600000	0	High	22.466	28	4	15	3	122	14	9.19	493.9	513.5	518.1	502.9	464.9	484.9
A0A0P0V551	A0A0P0V551	Uncharacterized protein	P0410E03.33-1	0	High	44.958	29	10	14	9	373	39.8	7.77	526.7	508	552.1	524.3	515.1	552.8
A0A0P0V552	A0A0P0V552	N-acetyltransferase domain-containing protein	OsJ_02570	0	High	7.851	11	2	3	2	179	19.8	8.63	232.2	233.8	232.8	234.7	231.5	230.5
A0A0P0V5F6	A0A0P0V5F6	Os01g0626300 protein	Os01g0626300	0.001	High	3.752	10	1	1	1	80	8.7	10.55	45.5	36.3	47.2	40.9	40.3	41.4
A0A0P0V625	A0A0P0V625	Os01g0653800 protein	Os01g0653800	0	High	13.521	3	4	4	4	1377	147	7.12	233.8	214.3	236	254	228.4	253.3
A0A0P0V675	A0A0P0V675	Os01g0659200 protein	Os01g0659200	0	High	26.033	21	5	10	5	230	26.6	7.37	666.9	596.2	623.4	600.2	629.5	613
A0A0P0V6M8	A0A0P0V6M8	Os01g0681200 protein	Os01g0681200	0	High	32.098	12	8	13	6	665	73.5	6.44	450.8	426.5	462.3	439.6	438.9	481.9
A0A0P0V6T5	A0A0P0V6T5	Os01g0688200 protein (Fragment)	Os01g0688200	0	High	6.92	5	2	2	2	386	42.3	8.47	168.8	172.5	174.1	184.4	189.1	202.1
A0A0P0V716	A0A0P0V716	Os01g0698000 protein	Os01g0698000	0	High	16.946	14	4	4	4	347	36	4.86	281	275.9	302.3	316	251.1	323.6
A0A0P0V7J3	A0A0P0V7J3	Os01g0717000 protein	P0683B11.20-1	0	High	8.613	7	3	3	2	368	42.2	5.26	96.7	100.6	147.8	110.4	105.2	168.8
A0A0P0V7Z2	A0A0P0V7Z2	Reticulon-like protein	Os01g0736900	0	High	10.03	7	2	11	1	253	28.3	8.35	260.6	239	228.6	229.7	220.7	222.3
A0A0P0V805	A0A0P0V805	Os01g0739400 protein	Os01g0739400	0	High	4.907	3	1	1	1	542	59.8	6.49	14.6	18.2	15	19.4	13.9	12.3
A0A0P0V821	A0A0P0V821	Os01g0742300 protein	Os01g0742300	0	High	28.66	23	8	11	8	316	32	7.02	465.5	459.1	513.6	488.4	425.1	508.6
A0A0P0V861	A0A0P0V861	Os01g0748900 protein	Os01g0748900	0	High	23.611	16	8	9	8	553	61	7.99	560.2	551.4	544.8	534.2	554.2	564.7
A0A0P0V877	A0A0P0V877	Os01g0750800 protein	P0046E05.18-1	0	High	10.136	44	3	4	3	71	8.4	9.32	231.9	210.4	240.7	236.8	208.7	262.7
A0A0P0V880	A0A0P0V880	Lipoprotein-like	Os01g0749000	0	High	114.078	59	13	55	13	252	28	7.93	1883.5	2059.6	1826.1	1859.8	1918.9	1816.6
A0A0P0V8A4	A0A0P0V8A4	Os01g0753100 protein	Os01g0753100	0	High	26.039	16	5	6	5	365	38.8	9.09	262.4	253.6	257.4	263.8	259.3	284.5
A0A0P0V8D0	A0A0P0V8D0	Os01g0753200 protein (Fragment)	Os01g0753200	0	High	6.081	4	1	2	1	252	27.9	8.03	94.2	91	95.8	103.3	108.7	96.1
A0A0P0V8H9	A0A0P0V8H9	Os01g0762900 protein	Os01g0762900	0.007	High	2.331	8	1	1	1	111	11.7	5.08	34.2	29.9	37.1	30.9	37.5	37.6
A0A0P0V8I5	A0A0P0V8I5	Os01g0762400 protein	Os01g0762400	0	High	7.039	6	2	2	2	361	40.5	7.52	73	72.6	73.4	67.5	80.2	80.2
A0A0P0V8K2	A0A0P0V8K2	Chorismate mutase	Os01g0764400	0	High	16.278	10	3	5	3	313	35.5	5.73	268.3	257.9	265.1	259.7	263.5	253.5
A0A0P0V9C8	A0A0P0V9C8	Os01g0796500 protein	Os01g0796500	0.001	High	4.436	9	2	3	2	235	26	8.95	114	96.3	105.6	117.2	112.4	124.7
A0A0P0VA90	A0A0P0VA90	Os01g0833800 protein	P0460C04.27-1	0.001	High	4.264	2	1	1	1	500	56.1	10.21	74.3	77.8	95	104.8	89.2	93
A0A0P0VAM6	A0A0P0VAM6	Os01g0862300 protein	Os01g0862300	0	High	39.154	24	10	17	10	399	45.7	6.58	935.1	993.2	979.3	960.8	920.4	1000.8
A0A0P0VBG9	A0A0P0VBG9	Os01g0894500 protein	Os01g0894500	0.003	High	2.784	4	1	1	1	162	18.2	4.92	84.6	69.3	86.7	63.8	67.5	81.9
A0A0P0VBH6	A0A0P0VBH6	Signal recognition particle subunit SRP72	Os01g0889000	0	High	39.674	15	9	12	9	669	73.5	8.94	555.7	681.8	862.8	614.1	702.6	927.9
A0A0P0VBI8	A0A0P0VBI8	Os01g0897800 protein	Os01g0897800	0.001	High	3.874	1	1	1	1	1055	115.3	4.58	56.5	51.2	53.1	54.7	54.7	62.7
A0A0P0VBK7	A0A0P0VBK7	Os01g0896800 protein (Fragment)	Os01g0896800	0	High	82.888	25	9	46	1	333	37.7	9.09	296.8	311.7	290.6	282.8	294.8	281.3
A0A0P0VC40	A0A0P0VC40	Small ubiquitin-related modifier	Os01g0918200	0	High	9.575	27	3	8	3	101	11	5.25	433.9	407	442.4	474.9	430.3	457.9
A0A0P0VC79	A0A0P0VC79	Os01g0921200 protein	Os01g0921200	0	High	14.035	3	3	4	3	872	98.5	7.12	304.1	295.2	293.4	300.6	289.5	294.4
A0A0P0VCJ6	A0A0P0VCJ6	Os01g0936800 protein	Os01g0936800	0	High	5.618	5	2	2	2	380	42.4	6.09	119.6	107.3	99.6	130.8	109	113.3
A0A0P0VCL1	A0A0P0VCL1	Os01g0935700 protein	P0492G09.27-1	0	High	27.939	19	4	8	2	304	33.2	6.46	96.4	93.3	98.2	89	114.6	127.3
A0A0P0VCT5	A0A0P0VCT5	Os01g0941200 protein	Os01g0941200	0	High	8.997	10	2	2	2	334	35.5	9.26	54.8	44.4	52.8	62.7	63.7	71.6
A0A0P0VDM3	A0A0P0VDM3	Cysteine synthase	Os01g0978100	0	High	18.46	13	4	6	3	394	41.8	6.7	150.8	148.2	124.2	137.7	158.3	168.6
A0A0P0VDN2	A0A0P0VDN2	Os02g0102900 protein	Os02g0102900	0	High	244.958	60	30	91	21	598	63.8	5.91	2221.4	2276.1	2042.8	2179.9	2179.4	2201
A0A0P0VDW0	A0A0P0VDW0	Os02g0116900 protein	Os02g0116900	0.001	High	4.075	11	2	2	2	142	16	5	101	93.3	123.8	116.6	86.1	117
A0A0P0VE21	A0A0P0VE21	Os02g0119800 protein	Os02g0119800	0.01	High	2.011	3	1	1	1	389	43.7	7.91	94.4	111.4	110.8	102.5	94	107.7
A0A0P0VE41	A0A0P0VE41	Eukaryotic translation initiation factor 3 subunit J	Os02g0122300	0	High	29.871	19	5	12	5	231	25.8	4.89	835.1	663.9	859.7	864.1	716	855.4
A0A0P0VEB3	A0A0P0VEB3	Os02g0131700 protein	Os02g0131700	0	High	15.75	12	5	8	4	448	49.2	5.11	329.9	328.6	331.7	340.8	335.8	352.6
A0A0P0VER6	A0A0P0VER6	Os02g0140800 protein	Os02g0140800	0	High	10.866	10	4	6	4	421	46.2	5.77	371.5	357.9	383	391.4	383.5	414.7
A0A0P0VFH4	A0A0P0VFH4	Os02g0181800 protein (Fragment)	Os02g0181800	0	High	11.051	10	2	2	2	324	36.1	6.02	41.6	41.1	43.2	43.6	34.6	36.4
A0A0P0VFI3	A0A0P0VFI3	Os02g0175600 protein	Os02g0175600	0	High	40.284	47	6	23	2	144	15.8	11.14	245.9	227.6	324.5	288.1	298.2	341.4
A0A0P0VFL4	A0A0P0VFL4	Os02g0180700 protein	Os02g0180700	0	High	6.555	9	2	2	2	344	37.9	8.16	30.1	39.2	32.2	26.1	34.2	30.7
A0A0P0VFT3	A0A0P0VFT3	Os02g0184400 protein	Os02g0184400	0	High	9.392	3	3	3	3	1011	113.2	7.87	276.8	222.4	241	258	247.1	285.2
A0A0P0VFT7	A0A0P0VFT7	Os02g0185500 protein	Os02g0185500	0.001	High	4.006	3	1	1	1	487	54.9	7.77	23.9	29.9	21.1	27.4	23	25.1
A0A0P0VG31	A0A0P0VG31	DnaJ protein P58IPK homolog A	P58A	0	High	38.589	20	10	12	1	476	53.2	7.14	17	17.2	21.1	14.9	20.3	13.2
A0A0P0VGB1	A0A0P0VGB1	Os02g0208900 protein	OJ1006_A02.21-1	0	High	7.497	3	2	2	2	728	79	7.31	58	67.3	68.2	60.5	62.1	68.5
A0A0P0VGV0	A0A0P0VGV0	Os02g0235600 protein	Os02g0235600	0	High	35.121	34	7	42	1	182	20.8	9.92	104.3	115.7	109	98	113.5	91.3
A0A0P0VGV8	A0A0P0VGV8	Os02g0226801 protein (Fragment)	Os02g0226801	0.007	High	2.26	4	1	1	1	210	22.4	7.17	176.6	152.4	180.4	163.4	147.2	187.6
A0A0P0VGY6	A0A0P0VGY6	Os02g0245000 protein	Os02g0245000	0	High	5.759	1	1	1	1	792	86.9	5.19	45.8	45.8	47.1	52.1	46.2	47.9
A0A0P0VH10	A0A0P0VH10	Os02g0244700 protein	Os02g0244700	0	High	81.593	17	16	26	7	968	109.9	6.23	423.5	433.3	366.8	449.9	445.4	402.2
A0A0P0VH21	A0A0P0VH21	Os02g0249500 protein (Fragment)	Os02g0249500	0	High	141.522	50	17	51	3	405	43.9	6.7	158.1	169.9	107.4	144.6	153.1	120.1
A0A0P0VH36	A0A0P0VH36	T-complex protein 1 subunit gamma	Os02g0247200	0	High	20.396	13	8	12	2	559	60.8	6	187.3	183.8	150.2	184.6	179	168.1
A0A0P0VIC3	A0A0P0VIC3	Os02g0325100 protein	Os02g0325100	0	High	40.98	29	10	16	8	419	46.4	6.07	384	365.7	354.5	397	373.9	388.5
A0A0P0VIH8	A0A0P0VIH8	Os02g0435000 protein	Os02g0435000	0.001	High	4.784	2	1	1	1	372	42.5	9.07	54.6	55.3	55.2	49.5	52.1	42.4
A0A0P0VIM4	A0A0P0VIM4	Os02g0456100 protein	Os02g0456100	0	High	23.346	16	5	8	2	338	37.8	6.44	146.5	148.8	104	140.8	149.2	123.7
A0A0P0VIU8	A0A0P0VIU8	Os02g0469600 protein	Os02g0469600	0.001	High	4.475	4	1	2	1	373	40.6	6.47	132.8	127.6	114.4	124.6	131.1	131.2
A0A0P0VJ81	A0A0P0VJ81	Os02g0496900 protein	Os02g0496900	0	High	12.885	17	1	2	1	93	9.7	9.41	137.4	142.5	157.6	133.3	135.1	145.9
A0A0P0VJC7	A0A0P0VJC7	Os02g0503900 protein	Os02g0503900	0	High	25.349	16	9	13	9	524	58.3	9.1	599.2	564.7	621.5	605.9	655.1	678.9
A0A0P0VJD1	A0A0P0VJD1	Os02g0503400 protein	Os02g0503400	0	High	9.913	25	4	12	4	123	14.2	11.25	555.1	605.2	867.6	620.3	682.8	864.1
A0A0P0VJH0	A0A0P0VJH0	Putative Sm protein F	OsJ_06869	0	High	9.077	19	2	4	2	101	10.4	9.07	148	165.3	176.4	146.9	144.5	175.2
A0A0P0VJX3	A0A0P0VJX3	Os02g0537100 protein	Os02g0537100	0	High	19.099	20	3	4	3	186	18.7	5.33	143.4	148.4	161.5	164.3	149.5	163.1
A0A0P0VKH5	A0A0P0VKH5	Os02g0564000 protein	Os02g0564000	0	High	30.069	25	6	9	6	237	26.3	7.2	525.5	497.1	532.1	527	506.7	553.4
A0A0P0VKM1	A0A0P0VKM1	Os02g0567800 protein	Os02g0567800	0	High	14.813	14	3	3	3	320	33.7	6.32	121.4	107.7	107.9	125.9	128.1	120.6
A0A0P0VKS3	A0A0P0VKS3	Aldose 1-epimerase	Os02g0575800	0	High	11.106	11	3	3	3	378	40.3	9.36	145	145.9	163.2	139.2	153.7	148.4
A0A0P0VKY3	A0A0P0VKY3	Os02g0578800 protein	Os02g0578800	0	High	6.456	10	2	2	2	187	20.5	8.84	90.8	86.5	115.3	93.4	89	98.9
A0A0P0VL10	A0A0P0VL10	60S ribosomal protein L6	Os02g0591700	0	High	62.17	45	10	36	8	219	24.2	10.11	1662.2	1791	1821.9	1695.5	1731.3	1776.8
A0A0P0VL75	A0A0P0VL75	Os02g0596500 protein (Fragment)	Os02g0596500	0	High	20.952	20	5	6	4	233	26	4.74	402.3	349.2	420.8	461	383.1	435.1
A0A0P0VLH7	A0A0P0VLH7	Os02g0606000 protein (Fragment)	Os02g0606000	0.003	High	3.015	4	1	1	1	252	28.5	9.64	81.7	50.2	77	65.4	83.4	75.2
A0A0P0VLV2	A0A0P0VLV2	Os02g0624400 protein	Os02g0624400	0.002	High	3.633	2	1	1	1	547	60.3	8.37	39.4	39.1	41.7	39.4	39.4	40.8
A0A0P0VMK6	A0A0P0VMK6	Os02g0649800 protein	Os02g0649800	0	High	12.155	18	2	14	1	138	14.7	5.08	81	54.7	59.4	72	80.9	74.2
A0A0P0VN33	A0A0P0VN33	Os02g0686400 protein	Os02g0686400	0	High	91.212	28	16	48	12	549	60.8	6.32	1604.4	1676	1641.5	1603	1613.7	1595.3
A0A0P0VNI0	A0A0P0VNI0	Os02g0690700 protein	Os02g0690700	0	High	25.054	18	8	9	8	438	49.2	9.25	460.5	475.5	491.3	478.5	498.9	489.8
A0A0P0VNU6	A0A0P0VNU6	Os02g0712000 protein (Fragment)	Os02g0712000	0	High	41.685	11	10	11	2	1131	124.2	7.83	166.6	186.6	190.7	179.5	163.8	165.3
A0A0P0VP44	A0A0P0VP44	Os02g0725200 protein	Os02g0725200	0.002	High	3.491	2	1	1	1	502	56.3	8.88	41.5	49.9	44.6	51.5	46.2	45.3
A0A0P0VP58	A0A0P0VP58	Os02g0736500 protein	Os02g0736500	0.001	High	4.151	2	1	1	1	671	72.1	5.38	39.7	36.6	34	42.2	37	34.8
A0A0P0VP85	A0A0P0VP85	Os02g0726400 protein	Os02g0726400	0	High	12.671	12	4	4	4	303	33.9	4.75	344	344.8	378.6	370.2	331.1	408.8
A0A0P0VPT6	A0A0P0VPT6	Os02g0740500 protein (Fragment)	Os02g0740500	0	High	5.019	6	1	5	1	125	14.2	6.04	416.4	305.8	404.1	474.6	330.8	448.9
A0A0P0VQ04	A0A0P0VQ04	Glutaredoxin-like protein	Os02g0767900	0.004	High	2.59	6	1	1	1	140	15.1	7.77	80.6	79.5	74.5	90.6	85.3	91.4
A0A0P0VQ15	A0A0P0VQ15	Peptidylprolyl isomerase	Os02g0760300	0	High	27.088	30	2	13	2	112	12.1	7.96	335	336.4	298.2	318.1	333.5	286.4
A0A0P0VQF9	A0A0P0VQF9	Os02g0783625 protein	Os02g0783625	0	High	58.579	21	10	15	3	539	59.1	6.05	108.6	111.2	99	102.9	117	115.5
A0A0P0VQI3	A0A0P0VQI3	diacylglycerol kinase	Os02g0787800	0	High	19.91	15	5	6	5	488	53.9	6.73	313.4	309.9	306.9	318.8	329.5	325.5
A0A0P0VQW9	A0A0P0VQW9	Os02g0804500 protein	Os02g0804500	0.001	High	4.776	3	1	1	1	487	52	8.9	62.8	58	50.5	58.4	59.7	55.3
A0A0P0VQY9	A0A0P0VQY9	Os02g0805600 protein	Os02g0805600	0	High	25.948	15	5	11	5	328	34.3	6.15	562.4	538.3	585.9	572.6	519	599
A0A0P0VR21	A0A0P0VR21	Os02g0810300 protein	Os02g0810300	0.007	High	2.286	3	1	1	1	292	32.8	6.55	150.5	144.6	137.1	143.6	147.2	141.1
A0A0P0VR59	A0A0P0VR59	Os02g0815000 protein	Os02g0815000	0	High	12.222	13	2	6	2	141	16.3	11.78	78	154.3	145.2	83.8	99.5	123.7
A0A0P0VRB1	A0A0P0VRB1	Os02g0816900 protein (Fragment)	Os02g0816900	0	High	29.091	6	8	9	4	1269	144.8	8	251.1	261.7	244.2	298.6	260.4	284.6
A0A0P0VRI0	A0A0P0VRI0	Os02g0814700 protein (Fragment)	Os02g0814700	0	High	45.897	58	7	26	7	152	16.2	10.42	973	1083.9	1039.3	1004.5	1041.4	1030.1
A0A0P0VRQ0	A0A0P0VRQ0	Os02g0822300 protein	Os02g0822300	0	High	53.556	37	10	15	10	352	37.7	6.44	442	517.6	456.9	442.7	440.3	447.9
A0A0P0VRQ4	A0A0P0VRQ4	Os02g0831800 protein	Os02g0831800	0	High	25.637	18	5	5	5	378	37.8	7.25	195.4	217.8	222.6	202.6	214.9	202.2
A0A0P0VRS6	A0A0P0VRS6	Os02g0833300 protein	Os02g0833300	0.001	High	4.488	3	1	1	1	402	43.7	6.76	38.6	34.9	38.9	34.9	37.2	43.6
A0A0P0VRT4	A0A0P0VRT4	Os02g0833400 protein	Os02g0833400	0	High	27.658	18	6	8	6	336	36.9	6.64	334.2	310.1	329.3	380.8	324.2	374.1
A0A0P0VRY0	A0A0P0VRY0	Uncharacterized protein	OsJ_09061	0.003	High	2.77	18	1	1	1	57	5.9	9.99	103.4	73.1	103.7	95.2	94.7	115.7
A0A0P0VTH6	A0A0P0VTH6	Os03g0157500 protein	Os03g0157500	0	High	5.498	4	1	1	1	303	33.3	6.64	97.4	95.7	98.3	105.9	109.5	96.3
A0A0P0VTX8	A0A0P0VTX8	Os03g0182600 protein	Os03g0182600	0	High	19.796	33	4	17	3	111	12.5	8.47	496.3	498.9	479.3	520.4	475.3	439.3
A0A0P0VV09	A0A0P0VV09	Os03g0221500 protein	OJ1743A09.5	0.005	High	2.453	2	1	1	1	504	53.8	5.71	59.7	63.4	57.4	55.2	58.4	56.5
A0A0P0VW12	A0A0P0VW12	Os03g0274700 protein (Fragment)	Os03g0274700	0	High	12.209	10	3	3	3	322	36.6	9.6	60.2	68.7	79.5	72.1	62.5	88.9
A0A0P0VWB3	A0A0P0VWB3	Phosphoinositide phospholipase C	OsJ_10440	0.006	High	2.359	1	1	1	1	639	72	6.86	120	113.4	136.5	91.4	119	122.6
A0A0P0VWR9	A0A0P0VWR9	Os03g0282900 protein	Os03g0282900	0	High	10.923	13	3	3	3	238	26.2	9.39	190.5	193.6	185	193.4	181.7	201.6
A0A0P0VY29	A0A0P0VY29	Os03g0336500 protein (Fragment)	Os03g0336500	0	High	18.915	15	3	4	3	235	25.3	9.55	258.5	237.8	267.1	263.6	272.1	311
A0A0P0VYJ4	A0A0P0VYJ4	Os03g0408300 protein	OSJNBa0030J19.9	0	High	36.538	42	6	33	2	146	16	11.02	610.1	533.4	760.3	626.5	667.8	814.3
A0A0P0VYX4	A0A0P0VYX4	Os03g0381300 protein	Os03g0381300	0.007	High	2.334	4	1	2	1	173	19.3	4.46	273	210.2	236.9	330.7	228.5	237.8
A0A0P0VZJ5	A0A0P0VZJ5	Os03g0425200 protein	Os03g0425200	0	High	22.415	14	5	13	5	322	34.5	5.52	675.3	671.5	700.4	680.2	683.6	707.2
A0A0P0VZR4	A0A0P0VZR4	Expressed protein	OSJNBb0034P05.1	0	High	23.291	16	6	10	6	396	44	5.16	422.9	436.9	443.3	445	461	492.4
A0A0P0W0Q6	A0A0P0W0Q6	Expressed protein	LOC_Os03g44520	0	High	5.469	5	1	1	1	196	20.1	4.12	58.3	55.5	76.2	75	56.1	73.9
A0A0P0W0W0	A0A0P0W0W0	Os03g0652100 protein	Os03g0652100	0	High	10.936	3	2	3	2	856	93.9	5.54	94	116	108.1	104.4	95.5	112.9
A0A0P0W0W3	A0A0P0W0W3	Putative TCP-1/cpn60 chaperonin family protein	OsJ_11750	0	High	78.92	26	12	22	5	525	57.2	5.82	347.1	360.7	344.5	372.3	374.5	354.2
A0A0P0W1B6	A0A0P0W1B6	Os03g0661600 protein (Fragment)	Os03g0661600	0	High	43.431	45	7	10	7	281	29.4	8.47	276.2	276.6	279.2	321.3	317.1	323.1
A0A0P0W1K4	A0A0P0W1K4	Expressed protein	Os03g0654700	0	High	12.23	7	2	3	2	360	38.5	6.37	68.7	74.9	66.8	74.3	76	70.6
A0A0P0W1R0	A0A0P0W1R0	Os03g0666200 protein	Os03g0666200	0	High	36.74	18	8	10	8	500	54.5	5.33	620.6	582.4	625.9	592.4	579.6	628.2
A0A0P0W1R1	A0A0P0W1R1	Os03g0692700 protein	Os03g0692700	0	High	5.722	9	1	2	1	171	17.5	5.15	84.8	90.3	76.3	98.5	87.8	84.5
A0A0P0W2C1	A0A0P0W2C1	Os03g0689900 protein	Os03g0689900	0	High	8.187	6	4	5	4	477	53.5	5.97	262.2	258.5	289	261.8	254.8	282.4
A0A0P0W2E0	A0A0P0W2E0	Glycosyltransferase	Os03g0693600	0	High	42.983	19	7	11	7	515	54.2	5.02	402.6	403	396.4	426.8	429.4	507.6
A0A0P0W2S8	A0A0P0W2S8	Os03g0704100 protein (Fragment)	Os03g0704100	0.001	High	3.825	4	1	1	1	274	30.5	9.29	30.5	27.1	30.4	27.4	37	66.8
A0A0P0W2T4	A0A0P0W2T4	Os03g0738900 protein	Os03g0738900	0.003	High	3.18	2	1	1	1	656	71.8	6.16	20.8	23.3	25.2	32.6	26.8	31.6
A0A0P0W2T6	A0A0P0W2T6	Os03g0741600 protein	Os03g0741600	0.001	High	3.94	5	1	1	1	340	35.8	9.8	56	59.1	63.4	68.5	64.9	72.2
A0A0P0W383	A0A0P0W383	Os03g0756000 protein	OSJNBb0081K01.9	0	High	54.229	45	11	43	8	206	23.6	10.3	1813.1	1797.9	2089.4	1855.1	1781.4	2099.6
A0A0P0W399	A0A0P0W399	Alpha-1,4 glucan phosphorylase (Fragment)	Os03g0758100	0	High	444.319	52	37	456	4	894	101.1	5.72	1335.8	1568	1494.6	1206.3	1432.7	1167.1
A0A0P0W471	A0A0P0W471	Histone-like protein	OSJNBa0052F07.24	0	High	6.505	6	2	3	2	293	29.6	10.76	61	100.5	163.4	83.8	82.3	178.3
A0A0P0W4D5	A0A0P0W4D5	Os03g0801600 protein (Fragment)	Os03g0801600	0	High	65.491	18	15	21	15	861	97.4	6.52	933.7	898.9	990.5	917.8	923.8	961.4
A0A0P0W4H6	A0A0P0W4H6	Os03g0810800 protein	OSJNBa0028F23.5	0	High	9.959	11	2	2	2	281	29.6	6.35	65.4	66.1	53.6	58.2	62.4	60.1
A0A0P0W4W8	A0A0P0W4W8	Os03g0822200 protein	OSJNBb0081B07.22	0	High	52.041	46	9	18	8	257	27.9	6.81	613.8	658.2	560.8	583.8	630	524.1
A0A0P0W5D2	A0A0P0W5D2	NEDD8-activating enzyme E1 regulatory subunit	OJ1754_E06.18	0	High	61.254	29	14	22	14	531	59.1	5.2	1057.9	1035.6	1044.9	1045.5	1032.4	1111.9
A0A0P0W5V0	A0A0P0W5V0	Os04g0105000 protein	Os04g0105000	0.003	High	2.789	2	1	1	1	487	53.2	6.55	63.6	100.4	110.5	83.2	84	82.5
A0A0P0W696	A0A0P0W696	Os04g0117800 protein	Os04g0117800	0	High	27.917	14	6	12	2	434	45.6	5.69	215.8	212.5	286.1	246.6	230.5	218.9
A0A0P0W7H2	A0A0P0W7H2	Os04g0218900 protein (Fragment)	Os04g0218900	0.001	High	4.58	5	2	2	2	338	38.7	5.6	119.1	114.3	103.5	117.8	114.7	114.2
A0A0P0W7J5	A0A0P0W7J5	FBPase domain-containing protein	OsJ_13468	0.001	High	4.251	6	2	2	2	392	42.2	6.09	120.3	106.6	108.8	108.2	127.7	115.7
A0A0P0W9H0	A0A0P0W9H0	OSJNBa0083D01.21 protein	Os04g0379300	0	High	6.463	2	1	1	1	750	82.4	5.91	42	49.1	33.7	38.8	45.3	35.8
A0A0P0W9H6	A0A0P0W9H6	Exocyst subunit Exo70 family protein	Os04g0382200	0.003	High	2.933	2	1	1	1	688	76.1	5.1	19.8	17.7	18.1	18.8	19.6	21.5
A0A0P0W9Q2	A0A0P0W9Q2	Eukaryotic translation initiation factor 3 subunit H	Os04g0376500	0	High	43.365	27	7	14	7	347	39.1	4.83	739	798.9	782.9	732	748.6	693.7
A0A0P0W9R6	A0A0P0W9R6	Os04g0405100 protein	Os04g0405100	0	High	17.784	17	4	6	3	266	27.7	9.74	187.6	176.6	210.1	204.9	170.3	237.2
A0A0P0W9W2	A0A0P0W9W2	Os04g0390000 protein	Os04g0390000	0	High	131.288	28	22	36	14	1016	115.5	6.92	997.9	1006.1	973.6	975.5	1071.5	993.3
A0A0P0WA00	A0A0P0WA00	40S ribosomal protein S27 (Fragment)	Os04g0399000	0	High	17.643	11	2	10	2	192	20.4	8.88	276.3	282.1	192.7	312.3	271.3	226.3
A0A0P0WA37	A0A0P0WA37	HVA22-like protein	Os04g0415200	0.001	High	4.409	11	2	2	2	192	22.7	9.35	85.7	79.9	69.9	82.8	87.6	89
A0A0P0WA64	A0A0P0WA64	Os04g0419600 protein	Os04g0419600	0	High	16.367	20	4	11	2	274	30.5	11.82	103.5	98.5	150.2	100.7	120.3	150.4
A0A0P0WA76	A0A0P0WA76	Os04g0412000 protein (Fragment)	Os04g0412000	0	High	57.889	34	10	19	5	392	43.5	8.56	320	309.6	285.4	320.8	308.9	296.1
A0A0P0WAA2	A0A0P0WAA2	Os04g0428900 protein	Os04g0428900	0	High	7.588	16	3	4	3	196	21.8	6.52	159.9	159.9	151.6	150.7	144.2	151.2
A0A0P0WAJ1	A0A0P0WAJ1	Os04g0424200 protein	Os04g0424200	0.008	High	2.114	1	1	1	1	922	102.7	7.4	75.9	86.4	88.6	83.6	90.2	97
A0A0P0WAV2	A0A0P0WAV2	Alkaline/neutral invertase	Os04g0432400	0.003	High	2.947	2	1	1	1	574	64.4	6.7	39.8	42.7	32.8	45.5	35.5	39.1
A0A0P0WAZ1	A0A0P0WAZ1	Os04g0445200 protein	Os04g0445200	0	High	10.601	25	4	4	4	154	17	9.22	179	178.5	177.4	196.1	193.8	174.1
A0A0P0WB27	A0A0P0WB27	Aldose 1-epimerase	Os04g0458300	0	High	20.362	13	4	6	4	380	40.5	8	230.5	204.6	231.9	237.9	253.3	316.6
A0A0P0WBF4	A0A0P0WBF4	Os04g0469500 protein (Fragment)	Os04g0469500	0	High	37.378	23	11	14	2	487	52.7	9.54	76.8	70.2	81.3	78.6	74.7	90.4
A0A0P0WBG8	A0A0P0WBG8	Os04g0481200 protein	Os04g0481200	0	High	23.68	13	8	10	8	603	65.3	8.37	486.5	491.6	510.6	522.2	509.6	530.3
A0A0P0WBZ9	A0A0P0WBZ9	Os04g0497300 protein (Fragment)	Os04g0497300	0	High	5.938	28	3	5	3	103	11.3	9.82	343.6	371.6	350.5	336.4	338.8	326.9
A0A0P0WC35	A0A0P0WC35	OSJNBb0116K07.9 protein	OsJ_15375	0	High	81.991	31	12	31	10	503	53.4	7.31	789.4	753	770.7	792.2	848.8	925.8
A0A0P0WCA8	A0A0P0WCA8	Os04g0510500 protein	Os04g0510500	0.001	High	3.784	4	2	2	1	462	51.8	5.14	23.3	16.4	19.5	24.6	20.7	22.8
A0A0P0WCS5	A0A0P0WCS5	Os04g0534400 protein	Os04g0534400	0.002	High	3.49	8	2	2	2	250	27.7	5.85	94.9	93	78.4	90.4	97.9	85.2
A0A0P0WCX8	A0A0P0WCX8	Glycosyltransferase	Os04g0523600	0	High	6.249	6	2	2	2	502	53.8	6.21	56.6	64.2	57.1	58.8	61	58.2
A0A0P0WD06	A0A0P0WD06	Os04g0541900 protein	Os04g0541900	0.003	High	3.461	3	1	1	1	318	33.6	6.4	73.6	62.2	71.9	62.8	73.6	79.8
A0A0P0WD65	A0A0P0WD65	Os04g0546300 protein	Os04g0546300	0.008	High	2.036	1	1	1	1	695	75.6	6.83	54.9	50.9	59.1	59	54.5	135.2
A0A0P0WE89	A0A0P0WE89	Phospholipid scramblase	Os04g0599400	0.001	High	4.533	5	2	2	2	336	38.2	9.73	199.5	190.4	193.9	194.7	181.6	222.8
A0A0P0WEW4	A0A0P0WEW4	Vacuolar ATPase assembly integral membrane protein VMA21 homolog	Os04g0612900	0	High	10.592	17	1	2	1	107	11.4	5.74	42.2	54.4	38.9	41.6	42	50.8
A0A0P0WFN9	A0A0P0WFN9	D-3-phosphoglycerate dehydrogenase	Os04g0650800	0	High	108.605	29	15	54	15	613	63.9	7.31	2714.8	2762.5	2824.6	2751.6	2764.6	2674.2
A0A0P0WFP9	A0A0P0WFP9	Os04g0653100 protein	Os04g0653100	0	High	12.934	9	2	5	2	307	32	10.24	229.5	191.8	244.3	194.3	207.8	228
A0A0P0WFQ6	A0A0P0WFQ6	NADPH--cytochrome P450 reductase	OSJNBa0060D06.20	0	High	34.516	14	9	14	9	695	76.1	5.26	762.5	760.2	814.8	787.1	775.9	826.5
A0A0P0WG16	A0A0P0WG16	OSJNBa0015K02.19 protein	Os04g0661300	0	High	48.669	32	10	18	10	346	40.2	6.13	986.5	1019.2	930.9	965.5	1082.2	1015.7
A0A0P0WGD7	A0A0P0WGD7	OSJNBb0017I01.18 protein	Os04g0680300	0.008	High	2.052	5	1	1	1	138	15.2	5.01	101.3	98.4	129.8	120.1	111.4	125.9
A0A0P0WGF4	A0A0P0WGF4	Os04g0670200 protein (Fragment)	Os04g0670200	0	High	15.836	13	5	6	5	492	52.8	6.67	441.1	453.9	415.6	485.7	465.4	444.5
A0A0P0WGG6	A0A0P0WGG6	OSJNBa0088H09.2 protein	Os04g0683700	0	High	14.59	6	3	5	3	518	54.4	6.99	306.1	320.8	320.5	341.5	329	300.3
A0A0P0WGP2	A0A0P0WGP2	Dolichyl-diphosphooligosaccharide--protein glycosyltransferase subunit 1	Os04g0693000	0	High	12.323	8	4	5	4	474	53	6.86	160.6	185.2	199.6	159	172.6	152.8
A0A0P0WGP6	A0A0P0WGP6	DUF3700 domain-containing protein	OsJ_16640	0	High	34.327	28	6	14	6	258	27.8	6.52	425.7	403.9	407	423.1	420	455.9
A0A0P0WGS6	A0A0P0WGS6	Pre-mRNA cleavage factor Im 25 kDa subunit	OsJ_16671	0	High	5.101	6	1	1	1	202	23.1	9.17	75	84.2	79	78.2	71.1	77.6
A0A0P0WGT5	A0A0P0WGT5	OSJNBa0088H09.15 protein	Os04g0685300	0	High	18.102	16	2	5	2	205	22.2	8.85	156.1	159.4	153.9	148.5	147.2	174
A0A0P0WH35	A0A0P0WH35	Os05g0110300 protein (Fragment)	Os05g0110300	0	High	11.944	15	4	5	3	314	33.5	9.04	159.6	165.9	164.8	162.8	162.6	171.2
A0A0P0WH48	A0A0P0WH48	Methionine S-methyltransferase	Os05g0105000	0.008	High	2.146	1	1	1	1	1084	120.2	6.3	33.5	33.6	37	36.3	38.9	37.1
A0A0P0WHC2	A0A0P0WHC2	Os05g0124000 protein (Fragment)	Os05g0124000	0.007	High	2.226	2	1	1	1	585	65.9	9.13	103.3	92.1	97.4	119.9	99.6	104.9
A0A0P0WHE3	A0A0P0WHE3	BLE1 protein	Os05g0122900	0.008	High	2.187	10	1	1	1	81	8.8	8.29	65.4	63.6	73.9	69.1	59.6	75.7
A0A0P0WHN0	A0A0P0WHN0	Os05g0129100 protein (Fragment)	Os05g0129100	0	High	37.705	21	6	9	6	326	34.9	9.14	627.8	612.2	589.7	572	605.9	565.5
A0A0P0WI14	A0A0P0WI14	Os05g0150900 protein	Os05g0150900	0	High	81.111	19	16	22	16	885	94.7	6.13	1383.2	1328.4	1367.3	1342.3	1320.8	1362.1
A0A0P0WI48	A0A0P0WI48	Os05g0155300 protein	Os05g0155300	0	High	9.545	13	3	3	3	272	29.7	5.54	182.5	155.2	200.4	181.2	162.4	206.1
A0A0P0WI97	A0A0P0WI97	Os05g0157200 protein	Os05g0157200	0	High	54.134	51	6	17	6	167	18	5.38	944.9	980.7	935.8	930.7	945.2	870.4
A0A0P0WIG6	A0A0P0WIG6	Os05g0156700 protein (Fragment)	Os05g0156700	0	High	47.022	28	6	11	1	233	24.8	6.01	10.1	7.8	11	9.7	10.6	9.5
A0A0P0WII6	A0A0P0WII6	Os05g0159200 protein	Os05g0159200	0	High	5.338	5	2	3	2	431	45.7	7.49	146.4	162.9	129.7	171.3	150.8	142.3
A0A0P0WIN7	A0A0P0WIN7	Os05g0181000 protein	Os05g0181000	0	High	60.043	15	12	23	5	853	94.1	4.96	265.4	258.2	277.5	269.8	259.3	266.4
A0A0P0WJB8	A0A0P0WJB8	Lipase_GDSL domain-containing protein	OJ1008_D08.1	0	High	28.854	18	5	6	4	361	38.9	8.53	222.8	258.7	216	279.9	218.1	235.1
A0A0P0WK78	A0A0P0WK78	Os05g0270200 protein (Fragment)	Os05g0270200	0.007	High	2.252	2	1	1	1	463	51.5	8.44	22.6	24.1	30.2	24.1	24.4	27
A0A0P0WKT5	A0A0P0WKT5	Os05g0328333 protein (Fragment)	Os05g0328333	0	High	6.202	40	2	4	2	81	9.4	9.32	102.7	96.1	503.5	95.6	92.4	249.8
A0A0P0WKT6	A0A0P0WKT6	Os05g0330150 protein	Os05g0330150	0	High	70.104	39	3	37	3	150	16.9	8.46	227.3	274.1	341.4	195.2	268.8	223.8
A0A0P0WKY1	A0A0P0WKY1	Os05g0329200 protein (Fragment)	Os05g0329200	0	High	50.915	39	3	40	2	110	12.5	8.5	438.2	367.9	471.1	396	426.1	525.4
A0A0P0WL22	A0A0P0WL22	Os05g0345400 protein	Os05g0345400	0	High	21.974	6	7	8	7	1016	114.4	6.46	476.8	467.7	461.5	479.5	469.4	464.1
A0A0P0WL25	A0A0P0WL25	Os05g0349500 protein	Os05g0349500	0	High	22.153	10	4	6	4	472	49.7	4.77	329.3	317.3	310.3	322.5	326.8	327.8
A0A0P0WM00	A0A0P0WM00	Os05g0387200 protein	Os05g0387200	0	High	10.795	7	3	3	3	479	52.8	8.24	175.2	171.4	174.1	188.8	173.6	189.4
A0A0P0WM53	A0A0P0WM53	putative endo-1,31,4-beta-D-glucanase	OsJ_18465	0	High	26.112	25	6	12	6	240	25.8	5.83	647.4	636.1	681.4	631.7	627.1	690.5
A0A0P0WMC0	A0A0P0WMC0	Guanosine nucleotide diphosphate dissociation inhibitor	Os05g0418000	0	High	140.213	44	18	60	15	445	49.7	5.73	2171.2	2201.5	2138.6	2101.4	2159	2078.6
A0A0P0WMW0	A0A0P0WMW0	Os05g0432700 protein (Fragment)	Os05g0432700	0	High	21.579	22	4	8	4	138	14.7	5.73	396.6	360	533.1	482.1	343.6	472.8
A0A0P0WN80	A0A0P0WN80	Uncharacterized protein	OsJ_18710	0	High	18	6	4	4	4	747	82.5	4.97	200.2	185.8	212.9	202.9	190.6	215
A0A0P0WNC2	A0A0P0WNC2	60S ribosomal protein L36	Os05g0459900	0	High	24.813	42	6	29	2	113	12.7	11.43	148.7	162.1	240.2	170	184.2	249.1
A0A0P0WNP0	A0A0P0WNP0	PRA1 family protein	Os05g0474400	0	High	6.994	11	2	2	2	220	23	8.57	31.3	27.3	34.5	38.6	31.5	37.3
A0A0P0WNP9	A0A0P0WNP9	Non-specific lipid-transfer protein (Fragment)	Os05g0477900	0	High	27.71	71	5	15	5	83	8.1	9.1	489.4	509.5	562.9	614.4	468.4	586.6
A0A0P0WNS3	A0A0P0WNS3	Os05g0474600 protein	Os05g0474600	0	High	180.306	51	15	113	15	318	35.6	6.8	3619.8	3774.6	3582.1	3450.6	3513.1	3423.6
A0A0P0WNS7	A0A0P0WNS7	Os05g0470800 protein	Os05g0470800	0	High	24.1	13	6	7	6	520	56.3	5.91	463	461.5	442	464.8	452	473
A0A0P0WP11	A0A0P0WP11	Os05g0496000 protein	Os05g0496000	0.001	High	4.49	13	1	1	1	132	14.3	4.68	34.3	28.9	38.1	41.9	29.1	39.5
A0A0P0WP33	A0A0P0WP33	Phosphoglycerate kinase	Os05g0496200	0	High	92.029	31	14	44	10	484	50.1	6.73	733.4	736.4	708.9	683.3	732.3	705.9
A0A0P0WPJ2	A0A0P0WPJ2	Os05g0519900 protein (Fragment)	Os05g0519900	0	High	16.793	7	6	6	6	809	89.3	9.06	440.5	416.8	514.6	438.4	429	451.2
A0A0P0WPK3	A0A0P0WPK3	BAG domain-containing protein	B1155G07.6	0	High	8.055	5	1	1	1	410	44.9	7.5	12.9	11.2	13.4	11	7.7	11.3
A0A0P0WQA8	A0A0P0WQA8	Reticulon-like protein	Os05g0526400	0	High	12.321	12	3	8	2	251	28.2	8.28	161.2	145	140.5	167.9	143.4	176.3
A0A0P0WQC5	A0A0P0WQC5	Os05g0529200 protein	Os05g0529200	0	High	12.237	17	3	3	3	242	25.4	8.19	99.4	98.8	99.5	101.1	103.6	98.9
A0A0P0WQH2	A0A0P0WQH2	Os05g0548100 protein	Os05g0548100	0	High	13.102	17	4	7	4	211	21.7	4.7	510.7	418.4	512.4	550.9	469.2	515
A0A0P0WQT3	A0A0P0WQT3	Os05g0555800 protein (Fragment)	Os05g0555800	0	High	34.895	45	5	18	4	112	12.8	10.65	852.5	837.1	873.4	974.4	875.2	922.8
A0A0P0WR17	A0A0P0WR17	Os05g0564400 protein	Os05g0564400	0	High	51.828	42	9	24	2	217	24.1	5.9	104	101	95.6	93.1	95.6	94.3
A0A0P0WR33	A0A0P0WR33	Nucleoside diphosphate kinase	Os05g0595400	0	High	41.188	31	7	18	7	239	25.9	8.75	886.8	875.6	873	832.9	840.2	877.3
A0A0P0WRB8	A0A0P0WRB8	Malate dehydrogenase	Os05g0574400	0	High	89.49	48	12	40	5	340	35.4	8.1	672.8	584.8	786.4	552.5	611.2	513.7
A0A0P0WRG1	A0A0P0WRG1	Os06g0113150 protein	Os06g0113150	0	High	13.022	13	5	5	1	489	55.4	8.44	7.1	10	5.2	8.4	10.3	8.7
A0A0P0WRG6	A0A0P0WRG6	Os05g0584600 protein	Os05g0584600	0	High	27.258	8	7	10	4	855	94.8	5.78	226.6	202.5	237.1	237.7	228.7	242.1
A0A0P0WRL0	A0A0P0WRL0	Os06g0103700 protein	Os06g0103700	0	High	4.841	7	3	3	3	342	38.6	8.6	240.6	259	275.6	287.6	261.8	296.4
A0A0P0WRL1	A0A0P0WRL1	Os05g0589600 protein	Os05g0589600	0	High	28.87	16	5	9	5	383	41	6.06	619.2	596.5	680.2	666.4	641.9	605.2
A0A0P0WRT9	A0A0P0WRT9	Os06g0130900 protein (Fragment)	Os06g0130900	0	High	8.3	14	3	10	1	169	19.3	11.21	90.3	76.9	94.5	135.5	110.4	111.5
A0A0P0WRY7	A0A0P0WRY7	Os06g0104300 protein	Os06g0104300	0	High	24.773	10	6	8	6	593	65.7	6.55	465.1	497.2	483.6	488.7	490.3	493.8
A0A0P0WS37	A0A0P0WS37	Os06g0105900 protein	Os06g0105900	0.003	High	2.93	1	1	1	1	1018	110.7	6.05	76	60	79.9	87.6	78.7	91.2
A0A0P0WSK8	A0A0P0WSK8	Os06g0130400 protein	Os06g0130400	0.005	High	2.462	1	1	1	1	542	59.4	8.78	59.7	61.9	58.9	68.8	61.7	63.3
A0A0P0WSN2	A0A0P0WSN2	Os06g0139800 protein	Os06g0139800	0	High	35.946	28	7	14	7	293	32.3	5.58	731.1	649.1	672.1	706.8	679.6	680.9
A0A0P0WSZ3	A0A0P0WSZ3	Putative DNA-binding protein p24	OsJ_20114	0.006	High	2.414	8	2	2	2	272	30.1	9.38	71.3	71.7	72.7	79	74.2	78.8
A0A0P0WT23	A0A0P0WT23	Os06g0150400 protein	Os06g0150400	0	High	15.745	15	4	5	4	306	33.6	7.56	231.8	241.4	278.5	245.5	248.3	261.5
A0A0P0WTB8	A0A0P0WTB8	AP-1 complex subunit gamma	Os06g0167100	0	High	36.297	8	7	9	7	870	95.1	6.15	524.5	486.4	556.2	516.1	500.6	576.3
A0A0P0WTN1	A0A0P0WTN1	Os06g0173100 protein	Os06g0173100	0	High	86.648	42	14	26	3	429	47.8	5.07	304.3	302.9	260	315.6	289.1	309.2
A0A0P0WU44	A0A0P0WU44	3-oxoacyl-[acyl-carrier-protein] synthase	Os06g0196600	0	High	59.283	20	10	23	8	465	49	7.2	970.3	952.2	991.6	968.6	958.1	949.7
A0A0P0WU88	A0A0P0WU88	Os06g0214300 protein	Os06g0214300	0	High	62.93	42	10	21	10	322	34	5.76	1109.8	1160.7	1176.4	1023.7	1075.7	1136.6
A0A0P0WUE9	A0A0P0WUE9	Os06g0210200 protein	Os06g0210200	0.001	High	4.181	3	2	2	2	446	49.2	7.97	115.5	110.9	128.5	121.3	121.1	132.5
A0A0P0WUR5	A0A0P0WUR5	Glucose-6-phosphate isomerase (Fragment)	Os06g0256500	0	High	95.22	28	14	42	4	593	65	7.11	626.2	559.8	604.6	626.9	576.3	629.6
A0A0P0WUU4	A0A0P0WUU4	Os06g0258900 protein	P0603C10.39-1	0	High	64.527	12	16	22	16	1376	147.3	6.14	1184.4	1153.7	1154	1194.6	1170.8	1220.4
A0A0P0WUZ4	A0A0P0WUZ4	PfkB domain-containing protein	OsJ_20703	0	High	12.497	8	3	3	2	397	42.2	6.65	90.6	95.9	96.5	95.2	89.1	96.3
A0A0P0WV08	A0A0P0WV08	Os06g0256200 protein	P0624H09.7-1	0	High	8.206	6	3	3	3	294	31.8	10.98	218.4	255.1	287.9	256.9	254.9	303.6
A0A0P0WVC1	A0A0P0WVC1	Os06g0254700 protein	Os06g0254700	0	High	26.451	36	9	14	9	215	23.6	9.17	751.7	668	836	793.3	765.6	766.8
A0A0P0WVS5	A0A0P0WVS5	Os06g0309200 protein	Os06g0309200	0.001	High	3.963	11	2	3	2	149	15.5	5.71	161	150.9	168.4	148.3	145.8	171.4
A0A0P0WVY4	A0A0P0WVY4	Os06g0318500 protein	Os06g0318500	0.004	High	2.717	1	1	1	1	541	59.6	7.11	139.6	151.1	148.8	146.7	131.5	145.7
A0A0P0WW18	A0A0P0WW18	Os06g0306600 protein	Os06g0306600	0.003	High	3.299	3	1	2	1	360	39.2	6.89	108.2	97.4	106.7	117.4	110.1	105.5
A0A0P0WW75	A0A0P0WW75	Os06g0345200 protein (Fragment)	Os06g0345200	0.001	High	4.03	3	1	1	1	458	50.2	6.96	25.1	51.9	29.2	42.4	26.8	27.3
A0A0P0WWE5	A0A0P0WWE5	Os06g0319700 protein	Os06g0319700	0	High	13.286	25	4	6	1	124	14.2	9.94	30.6	26.1	43.8	33	39	46.3
A0A0P0WWZ7	A0A0P0WWZ7	Os06g0499000 protein	Os06g0499000	0.002	High	3.695	5	2	2	1	338	37.4	7.99	29	31.8	27.3	34	36.5	31.9
A0A0P0WX00	A0A0P0WX00	Os06g0472200 protein (Fragment)	Os06g0472200	0	High	46.673	35	11	14	11	332	36.1	6.9	900.2	961.1	1000.4	905.6	923.7	936.2
A0A0P0WXM3	A0A0P0WXM3	Aspartate aminotransferase	Os06g0548000	0	High	51.276	20	9	21	3	463	51.3	8.27	425.2	402.8	366.4	400.6	381.1	354.5
A0A0P0WXQ4	A0A0P0WXQ4	Os06g0550000 protein (Fragment)	Os06g0550000	0	High	49.622	31	7	55	1	199	22.4	9.79	496.7	526.7	506.1	503.9	510.1	504.4
A0A0P0WXV6	A0A0P0WXV6	T-complex protein 1 subunit gamma	Os06g0538000	0	High	73.978	32	18	28	12	558	60.9	6.65	1117.6	1100.4	1092.3	992.5	1114	1054.3
A0A0P0WYA0	A0A0P0WYA0	Os06g0592500 protein	Os06g0592500	0.002	High	3.687	6	1	1	1	155	16.1	10.67	86.7	74.2	85.9	89.3	78.3	97.1
A0A0P0WYD6	A0A0P0WYD6	Os06g0602700 protein	Os06g0602700	0	High	32.365	16	7	41	4	423	45.7	8.85	241.6	229	238.8	240.9	242.5	267.5
A0A0P0WYY4	A0A0P0WYY4	Os06g0607100 protein	Os06g0607100	0.002	High	3.679	8	2	2	2	307	31.5	8.69	50	49.7	54.1	66.3	60.7	55
A0A0P0WZC6	A0A0P0WZC6	Os06g0634300 protein (Fragment)	Os06g0634300	0	High	5.19	4	1	1	1	374	41.5	8.38	48.2	46.9	48	51	49.9	46.4
A0A0P0WZV8	A0A0P0WZV8	Os06g0669600 protein (Fragment)	Os06g0669600	0	High	4.909	9	2	2	1	188	20.4	5.02	19.4	23.8	27.5	26.5	21.6	31.2
A0A0P0X049	A0A0P0X049	Os06g0688200 protein	Os06g0688200	0.001	High	4.289	9	1	1	1	146	15.4	6.38	39.4	42.4	42	38.1	37.7	47
A0A0P0X0K5	A0A0P0X0K5	Os06g0705400 protein	P0018H04.13-1	0.004	High	2.591	11	1	1	1	94	9.4	8.69	47	32	45.1	50.4	34.1	51.3
A0A0P0X0P4	A0A0P0X0P4	Os06g0687800 protein	Os06g0687800	0	High	10.556	7	4	6	4	544	61	7.24	251.1	235.4	270.4	248.6	254.8	289.8
A0A0P0X0U6	A0A0P0X0U6	Os06g0698674 protein	Os06g0698674	0	High	25.007	16	7	9	7	450	48.8	6.39	623.5	586.8	630.9	572.9	635.2	638.3
A0A0P0X0X3	A0A0P0X0X3	Os06g0717100 protein	Os06g0717100	0.001	High	4.77	3	1	1	1	419	44.1	8.84	57.1	63.4	56.1	61.7	58.7	65.2
A0A0P0X1F2	A0A0P0X1F2	Zinc finger protein-like	OsJ_22693	0	High	5.769	7	3	3	2	488	52.7	7.55	61.2	66.5	58.9	71.5	56.3	63.1
A0A0P0X1Y3	A0A0P0X1Y3	Os07g0114300 protein	OJ1513_F02.133	0.004	High	2.654	14	1	1	1	77	8.5	9.51	61.4	58.6	60.5	63.3	68.1	70.3
A0A0P0X1Z2	A0A0P0X1Z2	Os07g0123700 protein	Os07g0123700	0	High	10.091	7	4	5	4	796	86.7	6.06	234.5	225.2	239.6	242.3	247.3	233.9
A0A0P0X2H6	A0A0P0X2H6	Os07g0162900 protein (Fragment)	Os07g0162900	0	High	35.917	20	8	13	8	399	42.6	6.28	590.2	543	590.9	577.5	576.8	571.1
A0A0P0X2J6	A0A0P0X2J6	Neurofilament triplet M protein-like protein	P0039H02.109	0	High	8.514	11	3	4	3	275	31.5	6.2	226.6	389	431.5	248.4	241.2	491.5
A0A0P0X2R5	A0A0P0X2R5	Hydrolase, TatD family like protein	Os07g0158200	0	High	16.279	11	5	5	5	324	35.6	5.99	372.6	358.6	387.2	374.7	383.7	387.4
A0A0P0X2V3	A0A0P0X2V3	Putative 3-glucanase	OsJ_23232	0	High	12.049	8	4	4	4	479	51.3	5.48	283.6	246	293.9	285.4	255.9	267.1
A0A0P0X3K0	A0A0P0X3K0	Methylmalonate semi-aldehyde dehydrogenase	Os07g0188800	0	High	104.22	29	13	42	13	534	57.2	6.35	1841.6	1922.3	1907.3	2005.4	1928.3	1928.2
A0A0P0X3W0	A0A0P0X3W0	Os07g0237100 protein (Fragment)	Os07g0237100	0.002	High	3.674	3	1	1	1	340	36.1	10.27	48.4	43	53.9	78.6	69.9	80.4
A0A0P0X3W7	A0A0P0X3W7	40S ribosomal protein S12	OSJNBa0016A21.128-2	0	High	53.857	53	5	28	1	138	14.8	5.52	185.5	197.5	125.6	173.1	171	141.1
A0A0P0X3X4	A0A0P0X3X4	Os07g0213700 protein	Os07g0213700	0.006	High	2.43	13	1	1	1	147	15.7	7.94	52.1	80.5	33.5	67.4	51.4	44
A0A0P0X424	A0A0P0X424	Os07g0224000 protein	Os07g0224000	0	High	14.462	9	2	4	2	223	25.6	10.36	100.2	142.9	292.4	108.8	179	179.5
A0A0P0X4T3	A0A0P0X4T3	Os07g0295800 protein	Os07g0295800	0.004	High	2.687	2	1	1	1	863	95.4	7.27	142.9	129.8	117.7	160.6	155.9	154.6
A0A0P0X4V8	A0A0P0X4V8	Prohibitin	P0046D03.138	0	High	35.809	27	6	10	3	289	31.9	9.77	219.3	194.1	194.2	208.9	185	193.1
A0A0P0X5N3	A0A0P0X5N3	Os07g0420700 protein (Fragment)	Os07g0420700	0	High	61.263	17	16	24	16	1030	113.4	5.81	1104.3	1122.3	1176.4	1084.1	1082.4	1132.3
A0A0P0X601	A0A0P0X601	Os07g0419200 protein (Fragment)	Os07g0419200	0	High	6.347	8	2	2	2	318	33.4	5.54	61.3	64.6	78	77.7	80.2	93
A0A0P0X630	A0A0P0X630	Os07g0456700 protein	Os07g0456700	0.007	High	2.283	1	1	1	1	1101	123.3	7.06	18.8	21.4	16.1	18.2	15	16.6
A0A0P0X6D7	A0A0P0X6D7	Os07g0480900 protein	P0434A03.135	0	High	14.739	6	2	4	2	376	39.8	6.43	138.2	135.3	118	137.3	137.8	131.7
A0A0P0X6G4	A0A0P0X6G4	GTP-binding protein Rab6	OJ1457_D07.114	0	High	67.089	50	10	36	7	208	22.9	7.9	1007.7	1001.5	976.5	956.4	1004.7	954.7
A0A0P0X6L8	A0A0P0X6L8	Os07g0516900 protein	Os07g0516900	0.002	High	3.638	7	1	1	1	175	19.7	5.14	55.8	66.2	60.1	64.5	56.2	62
A0A0P0X6V5	A0A0P0X6V5	Os07g0509800 protein (Fragment)	Os07g0509800	0	High	29.56	17	7	9	7	477	51	7.85	431.6	431.5	428.5	412.1	423.3	412.3
A0A0P0X7M5	A0A0P0X7M5	Os07g0557100 protein	Os07g0557100	0	High	6.766	5	2	4	2	418	45.5	7.99	180.5	195.6	189.9	179.2	160.7	178.8
A0A0P0X7S2	A0A0P0X7S2	Os07g0571500 protein	Os07g0571500	0.008	High	2.129	2	1	1	1	427	47.3	8.62	80	91.9	96.4	92.4	86.4	99.3
A0A0P0X838	A0A0P0X838	Arm repeat containing protein homolog-like	OJ1060_D03.106	0.008	High	2.199	2	1	1	1	467	48.1	6.79	29.6	28.4	31.3	30.3	29.8	41.7
A0A0P0X8R9	A0A0P0X8R9	40S ribosomal protein SA	B1056G08.113	0	High	64.224	29	7	29	6	305	33	5.08	784.9	738.2	777.7	784.7	745.4	780
A0A0P0X8S7	A0A0P0X8S7	Os07g0608100 protein	Os07g0608100	0	High	8.313	9	1	1	1	245	26.6	9.07	13.2	15.3	9.7	10.5	12.3	13.1
A0A0P0X8T8	A0A0P0X8T8	Os07g0606900 protein (Fragment)	Os07g0606900	0.008	High	2.171	2	1	1	1	343	36.6	9.6	82.3	78.7	77.3	84.4	86.8	86.7
A0A0P0X9U7	A0A0P0X9U7	Os07g0625800 protein	OJ1339_F05.116	0.001	High	4.182	13	1	1	1	177	16.8	8.4	35.5	32.5	31.5	32.8	37.2	26.8
A0A0P0X9W5	A0A0P0X9W5	Os07g0627800 protein	P0506F02.114	0	High	27.045	24	9	10	9	369	41.2	8.48	685.7	629.3	633.9	679.8	664.7	674.1
A0A0P0X9Y1	A0A0P0X9Y1	Os07g0644300 protein	OJ1458_B07.103	0.001	High	4.386	2	2	2	2	931	107	6.14	91.7	80.5	87.6	101.5	89.7	89.9
A0A0P0XA34	A0A0P0XA34	Beta-amylase	Os07g0667100	0	High	21.877	11	4	7	4	528	57.2	6.21	217.2	209.2	188.4	191.5	195.7	202.1
A0A0P0XA35	A0A0P0XA35	Os07g0673400 protein	P0470D12.142-1	0.001	High	4.688	9	2	2	2	171	18	6.99	112	107.8	123.2	117.8	120.3	116.4
A0A0P0XA93	A0A0P0XA93	HIG1 domain-containing protein	OsJ_25548	0	High	6.234	19	2	3	2	101	11.3	9.63	112.4	97	97.3	106.9	93.1	105.2
A0A0P0XAA0	A0A0P0XAA0	Os07g0671800 protein (Fragment)	Os07g0671800	0	High	33.84	27	6	8	6	299	32.2	9.26	361	319.4	354.1	348.1	339.2	377.1
A0A0P0XAB3	A0A0P0XAB3	Glycosyltransferase	Os07g0672700	0	High	46.204	18	10	19	10	571	61.7	8.27	868.9	783.6	884.3	892.4	846	934.8
A0A0P0XAI6	A0A0P0XAI6	Os07g0682800 protein (Fragment)	Os07g0682800	0	High	31.051	10	5	7	5	576	62.4	9.35	425.6	423.6	426	380.4	393.2	383.3
A0A0P0XAK9	A0A0P0XAK9	Uncharacterized protein	OsJ_25631	0	High	18.623	20	2	5	2	137	14.5	5.15	202.3	183.7	255.8	233.8	178.1	255.4
A0A0P0XAT8	A0A0P0XAT8	Os07g0680000 protein	Os07g0680000	0	High	9.768	6	4	5	2	626	69.6	5.66	110.8	107.3	109.5	119.2	121.6	120.5
A0A0P0XAV4	A0A0P0XAV4	Os07g0672500 protein	P0470D12.132	0	High	11.164	3	3	4	1	1081	118.1	8.16	67.5	73.2	61.2	68	67.8	75.6
A0A0P0XAY7	A0A0P0XAY7	Os08g0117200 protein (Fragment)	Os08g0117200	0	High	42.852	39	6	41	1	158	17.8	10.32	481	379.9	412.5	390.2	530.8	449.7
A0A0P0XB19	A0A0P0XB19	Os07g0680300 protein	Os07g0680300	0.003	High	3.094	16	1	2	1	61	6.7	9.52	110	91.6	93.9	102.9	92.8	106.8
A0A0P0XB54	A0A0P0XB54	Os08g0112600 protein	Os08g0112600	0	High	6.353	13	2	2	2	143	16.4	5.72	145.3	126.3	145.7	142.3	137.7	138.5
A0A0P0XBG9	A0A0P0XBG9	Os08g0119000 protein	Os08g0119000	0	High	12.758	11	4	4	4	426	47.7	6.1	256	243.6	298.4	239.3	270	256.7
A0A0P0XBJ8	A0A0P0XBJ8	Copine I-like protein	Os08g0135400	0	High	7.487	6	2	2	1	401	43.7	7.42	12.3	10.3	10.2	14.8	10.7	14.5
A0A0P0XBL6	A0A0P0XBL6	Os08g0127600 protein	Os08g0127600	0	High	15.122	13	3	3	3	293	32.4	9.48	145.9	154.7	137.8	156.2	144.9	145.7
A0A0P0XBM6	A0A0P0XBM6	Os08g0109200 protein (Fragment)	Os08g0109200	0	High	31.899	18	7	12	7	428	45.6	8.53	462.5	501.7	516.1	438.3	454.8	461.8
A0A0P0XBR1	A0A0P0XBR1	Os08g0152600 protein	OJ1349_D05.117	0	High	18.92	13	4	5	4	361	39.7	4.78	315.6	340.5	332.8	278.8	327.7	265.1
A0A0P0XBR8	A0A0P0XBR8	Os08g0152800 protein	Os08g0152800	0	High	27.594	21	6	13	6	360	40.3	9.13	470.3	464.3	486.7	491.2	496.8	477.2
A0A0P0XC66	A0A0P0XC66	Os08g0155100 protein	Os08g0155100	0	High	8.703	10	3	4	2	237	26.1	7.78	70.7	60.9	63.4	68.1	59.9	65.8
A0A0P0XCB1	A0A0P0XCB1	Myb-like protein	P0498E12.114	0.003	High	2.784	2	1	1	1	325	33.8	6.95	82.9	72	92.1	73.8	71.4	87.8
A0A0P0XCI4	A0A0P0XCI4	Os08g0179900 protein	Os08g0179900	0.002	High	3.547	4	1	1	1	300	31.3	4.82	28.4	36.3	28	32.5	29	32.6
A0A0P0XCJ5	A0A0P0XCJ5	Glucose-6-phosphate/phosphate translocator	Os08g0187800	0	High	18.511	9	4	34	4	387	42	9.74	1621	1613.6	1746.9	1743.4	1525.3	1689.7
A0A0P0XCL4	A0A0P0XCL4	Os08g0177700 protein (Fragment)	Os08g0177700	0	High	8.164	38	3	4	3	108	11.7	5.58	128.9	128.6	105.4	115.9	116.8	101.7
A0A0P0XCP2	A0A0P0XCP2	Os08g0190200 protein	Os08g0190200	0	High	14.623	9	4	6	2	442	47.8	6.24	168.5	171.2	221	167.3	183.8	207.8
A0A0P0XCU3	A0A0P0XCU3	Soluble starch synthase 3a, chloroplastic/amyloplastic	SSIIIA	0	High	145.84	16	28	45	28	1875	210.7	5.19	2593	2532.4	2661.4	2630.1	2679.6	2644.2
A0A0P0XD59	A0A0P0XD59	Os08g0225000 protein	Os08g0225000	0	High	17.104	15	3	8	2	216	23.4	9.64	315.3	326	265.2	325.4	321.4	281.5
A0A0P0XDG3	A0A0P0XDG3	Os08g0230200 protein (Fragment)	Os08g0230200	0	High	40.963	24	9	15	8	483	51.8	9.17	436.6	421.2	441.8	459.7	453.1	477.5
A0A0P0XDH3	A0A0P0XDH3	Os08g0224200 protein (Fragment)	Os08g0224200	0	High	11.126	5	3	3	3	619	68.4	6.65	184	171.8	184.8	202.6	189.1	184.5
A0A0P0XE22	A0A0P0XE22	Os08g0295300 protein	Os08g0295300	0	High	75.214	23	17	27	17	745	84.9	7.97	1369.5	1345.9	1354.3	1314.4	1308.3	1340.6
A0A0P0XEC6	A0A0P0XEC6	Os08g0326600 protein	OJ1136_A10.112	0	High	76.038	33	14	19	14	544	59.5	6.54	655.2	715.3	707.5	702.1	710	694.7
A0A0P0XEE1	A0A0P0XEE1	Os08g0299200 protein	Os08g0299200	0	High	7.874	6	1	2	1	212	23.3	5.15	78.8	66.3	82.3	77	73.3	79.5
A0A0P0XF66	A0A0P0XF66	Cytochrome b5-like	Os08g0386300	0.003	High	3.352	7	1	1	1	119	13.1	6.16	90.9	99	99.1	105.6	100.3	123.2
A0A0P0XFD1	A0A0P0XFD1	Os08g0386900 protein (Fragment)	Os08g0386900	0.001	High	4.318	5	2	2	2	375	42.1	5.96	95.1	82.6	100.6	110.3	96	126.4
A0A0P0XFQ5	A0A0P0XFQ5	Elongation factor Ts (Fragment)	Os08g0399600	0	High	9.479	7	3	3	3	441	48.9	10.27	187.7	182	196.7	175.9	177.3	216.4
A0A0P0XFT1	A0A0P0XFT1	Os08g0416900 protein	Os08g0416900	0.002	High	3.481	4	1	1	1	263	29	9.41	57.4	48.5	46	53.4	50.3	39.1
A0A0P0XGD3	A0A0P0XGD3	Os08g0455800 protein	Os08g0455800	0.006	High	2.346	6	1	1	1	194	21.5	5.35	39.5	30.8	33.4	31.5	29.8	34.1
A0A0P0XGW9	A0A0P0XGW9	Os08g0481950 protein	Os08g0481950	0	High	7.472	3	2	2	2	546	59.7	5.86	145.3	155.6	144.5	127.9	122.5	132.5
A0A0P0XH69	A0A0P0XH69	Putative dioscorin class A	P0461F06.11-1	0	High	8.451	11	3	3	3	275	31.4	6.76	169	166.7	191	152.3	179.4	182.4
A0A0P0XH73	A0A0P0XH73	Phospho-2-dehydro-3-deoxyheptonate aldolase	Os08g0484500	0	High	6.68	6	3	3	2	505	56.4	8.29	110.3	93.6	93.1	95.1	92.7	101
A0A0P0XHI8	A0A0P0XHI8	Geranylgeranyl transferase type-2 subunit beta	Os08g0512300	0	High	9.092	5	2	3	2	319	35.6	5.43	233	219.5	220.6	214.3	221.2	239.8
A0A0P0XHS8	A0A0P0XHS8	Os08g0503200 protein	Os08g0503200	0	High	26.682	11	7	10	7	778	83.5	5.63	514.3	551.7	534.4	534.1	531	523
A0A0P0XHV3	A0A0P0XHV3	Os08g0493900 protein	Os08g0493900	0.007	High	2.238	1	1	1	1	849	92.6	6.7	48.6	49.6	53.9	65.8	65	66.4
A0A0P0XI14	A0A0P0XI14	Mitochondrial import inner membrane translocase subunit	Os08g0535600	0	High	33.983	81	6	11	6	73	8.3	5.31	656.5	599.4	719	665.5	594.3	714.1
A0A0P0XIH5	A0A0P0XIH5	Polyadenylate-binding protein	Os09g0115400	0	High	152.464	38	20	47	17	662	71.6	6.83	1874.6	2057.8	1990.1	1865.3	1994.2	1873.4
A0A0P0XII2	A0A0P0XII2	Os09g0109600 protein	Os09g0109600	0	High	42.56	59	4	14	4	75	7.8	5.86	508.8	442	511.6	593.7	416	550
A0A0P0XIM9	A0A0P0XIM9	Os09g0127800 protein (Fragment)	Os09g0127800	0	High	81.822	29	22	29	1	859	94.8	5.92	48.2	48.2	59.2	53.9	48.7	60.3
A0A0P0XIP3	A0A0P0XIP3	Os08g0550100 protein	Os08g0550100	0	High	51.079	27	12	22	3	486	55.2	8.43	212.3	214.4	190.1	215.4	205.3	231.8
A0A0P0XIX6	A0A0P0XIX6	Putative acetyl-CoA C-acyltransferase	OsJ_28542	0	High	79.702	39	11	19	11	401	41	6.57	678.8	701.1	658.2	661	665.5	692.3
A0A0P0XJG9	A0A0P0XJG9	Nodulin-related protein-like	Os08g0532400	0	High	10.242	3	2	3	2	595	64.1	7.53	105.4	112.2	120.3	119.3	108.5	114.9
A0A0P0XK27	A0A0P0XK27	Uncharacterized protein	OsJ_28831	0	High	10.696	10	3	4	3	353	38.8	6.37	243.5	236.5	242.1	263.5	241.4	260.9
A0A0P0XK50	A0A0P0XK50	Putative nucleic acid-binding protein	OJ1150_A11.19-2	0	High	8.331	10	3	3	3	305	33.2	4.4	80.2	66	84.2	77.1	64.7	83.6
A0A0P0XK63	A0A0P0XK63	Ferrochelatase (Fragment)	Os09g0297000	0	High	13.635	4	2	3	2	487	53.6	6.55	168.3	144	159.4	151.4	165.4	155.7
A0A0P0XK96	A0A0P0XK96	Os09g0256700 protein	Os09g0256700	0	High	11.206	29	2	3	2	95	10.3	4.81	140.7	117.7	135.8	169.6	128.3	145.5
A0A0P0XKY1	A0A0P0XKY1	Os09g0346700 protein	P0512H04.9-1	0	High	7.244	3	3	3	3	985	108	7.91	182.3	172.9	184.4	198.6	196.9	205.9
A0A0P0XL92	A0A0P0XL92	Os09g0327000 protein	Os09g0327000	0.002	High	3.595	6	1	1	1	268	27.8	8.43	14.4	12.5	13.2	12.1	12.4	13.9
A0A0P0XLG1	A0A0P0XLG1	Os09g0315700 protein	Os09g0315700	0	High	39.858	10	11	15	3	975	110.4	6.23	136.1	118.3	121.1	134.5	143.2	160.5
A0A0P0XLM4	A0A0P0XLM4	Os09g0372800 protein	Os09g0372800	0.008	High	2.075	3	1	1	1	337	37.9	6.47	14.3	17.6	20.6	20.1	19.8	25.5
A0A0P0XLU1	A0A0P0XLU1	Annexin	Os09g0394900	0	High	26.2	24	7	8	7	315	35.6	8.79	479.1	429.4	447.6	508	500.8	532.5
A0A0P0XLX4	A0A0P0XLX4	Os09g0422000 protein	Os09g0422000	0.003	High	3.272	3	1	1	1	440	47.4	5.96	18.1	17.7	22.7	34.3	27.3	24.3
A0A0P0XM66	A0A0P0XM66	Os09g0416800 protein	P0014G10.21-1	0.003	High	3.129	4	1	1	1	280	31	5.19	29.9	30.5	30.5	29	30.7	31.8
A0A0P0XM68	A0A0P0XM68	Os09g0438700 protein	Os09g0438700	0	High	58.86	41	9	28	6	245	25.5	6.27	655.8	624.5	691.6	671.3	665.1	682.1
A0A0P0XM96	A0A0P0XM96	Aldehyde dehydrogenase	OJ1344_B01.27-1	0	High	127.486	39	17	54	17	509	54.5	7.06	2549.1	2608.8	2559.9	2527.3	2552.3	2396.8
A0A0P0XMB0	A0A0P0XMB0	DNA binding protein PF1	Os09g0402100	0.002	High	3.634	4	1	1	1	213	21.7	9.95	102.8	91.9	113.8	119	110.8	120.5
A0A0P0XMV5	A0A0P0XMV5	Os09g0401200 protein (Fragment)	Os09g0401200	0	High	6.144	6	2	3	2	373	41.1	7.44	239.6	208.3	219.9	235.1	252.7	272.5
A0A0P0XN09	A0A0P0XN09	Os09g0467100 protein	Os09g0467100	0.001	High	4.607	5	2	2	2	403	44.1	6.47	60.8	62.6	52.7	57.1	70.8	77
A0A0P0XNW8	A0A0P0XNW8	Os09g0453800 protein	Os09g0453800	0	High	20.49	14	5	5	5	466	50.6	7.14	218.1	257.2	239.8	237.9	238.4	240.5
A0A0P0XP30	A0A0P0XP30	Peptidylprolyl isomerase	Os09g0501850	0	High	26.307	27	3	9	1	154	16.3	5.38	92	98.8	85.7	108	91.5	98.5
A0A0P0XP39	A0A0P0XP39	Os09g0481400 protein	Os09g0481400	0	High	15.431	11	3	6	2	258	27.1	5.24	123.1	136.2	140.2	135.4	138.1	131.4
A0A0P0XP65	A0A0P0XP65	Os09g0462200 protein (Fragment)	Os09g0462200	0	High	12.777	10	4	5	4	336	35.8	5.24	301.7	277.8	309.1	306.1	301.3	315
A0A0P0XP69	A0A0P0XP69	Os09g0503400 protein	Os09g0503400	0	High	117.874	23	22	46	8	1095	123.5	6.57	699.2	766.6	723.8	738.6	719	715.2
A0A0P0XPG5	A0A0P0XPG5	Os09g0498500 protein	Os09g0498500	0	High	185.003	51	20	93	20	416	44	6.29	2684.7	2883.7	2895.7	2903.8	2691.1	2933.1
A0A0P0XPM4	A0A0P0XPM4	Os09g0511600 protein	Os09g0511600	0	High	28.828	8	5	12	5	523	58.4	5.87	591.5	560.9	580.9	605.5	570.2	610.3
A0A0P0XQ11	A0A0P0XQ11	Os09g0512800 protein	Os09g0512800	0	High	6.523	9	1	1	1	186	20	8.28	37.5	36.5	35.7	43.9	31.5	44.8
A0A0P0XQ41	A0A0P0XQ41	Os09g0533200 protein (Fragment)	Os09g0533200	0	High	10.897	8	2	4	2	367	38.1	7.02	187.1	208.9	156.6	183.9	175.3	183.5
A0A0P0XQP1	A0A0P0XQP1	Protein DETOXIFICATION	Os09g0548300	0	High	7.083	4	2	3	2	577	60	9.25	99.9	122.2	114.4	82.2	85.7	91.9
A0A0P0XRF6	A0A0P0XRF6	Os10g0102900 protein	Os10g0102900	0	High	11.976	9	4	4	4	413	46.1	6.62	238.1	241.2	283.8	268.1	274	262.1
A0A0P0XT28	A0A0P0XT28	Os10g0350500 protein (Fragment)	Os10g0350500	0	High	6.15	3	3	3	3	731	80.5	9.03	185.7	184.9	202.7	202.3	192.7	193.6
A0A0P0XV01	A0A0P0XV01	Os10g0436800 protein	Os10g0436800	0.005	High	2.461	7	1	1	1	250	25.9	8.88	18.7	20.4	26.9	30.7	24.3	29.9
A0A0P0XVA9	A0A0P0XVA9	Uncharacterized protein	OsJ_31893	0	High	9.557	3	2	3	2	962	107.2	5.29	70.4	67.6	76.4	86.3	64.2	105.7
A0A0P0XVS7	A0A0P0XVS7	Os10g0498000 protein	Os10g0498000	0.003	High	3.071	5	2	2	1	311	35	5.8	126.3	103	128.9	118.6	113.2	122
A0A0P0XW86	A0A0P0XW86	Os10g0492101 protein	Os10g0492101	0	High	24.125	18	3	13	3	175	17.2	10.23	302.1	276.2	254.3	288.8	284.6	268.4
A0A0P0XWK7	A0A0P0XWK7	Os10g0492200 protein	Os10g0492200	0	High	7.823	7	3	3	3	500	54.5	8.22	125.7	116.9	128.7	122.1	146.2	135.4
A0A0P0XWW4	A0A0P0XWW4	Os10g0548800 protein	OSJNBa0082M15.3	0.001	High	4.52	2	2	2	2	1008	109	5.02	139.4	132.6	132.6	140.3	134.5	152.2
A0A0P0XWW8	A0A0P0XWW8	Os10g0519600 protein	Os10g0519600	0.001	High	4.325	4	2	2	2	456	50	7.56	113.4	114	113.7	104.9	113.2	100.3
A0A0P0XY74	A0A0P0XY74	Calcium uniporter protein	OsJ_32771	0.004	High	2.514	3	1	1	1	283	32.3	8.9	123.4	108.3	111.7	118.6	117	112.9
A0A0P0XYE2	A0A0P0XYE2	EGF_CA domain-containing protein	OsJ_32728	0	High	55.292	26	15	28	2	626	69.5	6.68	109.6	120.6	124.4	116.5	114	122.5
A0A0P0XZQ0	A0A0P0XZQ0	At5g64090	LOC_Os11g06860	0.003	High	2.773	3	1	1	1	428	44.7	7.28	37.8	37.6	39.4	30.9	35	32.9
A0A0P0Y1X0	A0A0P0Y1X0	Os11g0448000 protein	Os11g0448000	0	High	8.731	3	2	2	2	1021	109.9	6.7	60	45.6	52.5	62.4	59.5	58.9
A0A0P0Y1Y5	A0A0P0Y1Y5	Adenosylhomocysteinase (Fragment)	Os11g0455500	0	High	117.51	35	16	61	16	515	56.7	7.2	2134.6	2193.3	2139.1	2032.4	2119.1	1986
A0A0P0Y248	A0A0P0Y248	Serine hydroxymethyltransferase	Os11g0455800	0	High	69.942	27	11	19	7	471	51.4	7.5	542.5	547	632.1	547	558.3	590.1
A0A0P0Y2R7	A0A0P0Y2R7	Sulfotransferase (Fragment)	Os11g0505300	0	High	5.417	4	1	1	1	386	42.3	6.65	18.6	19	16.4	11	14.2	10.8
A0A0P0Y2X7	A0A0P0Y2X7	Citrate synthase (Fragment)	Os11g0538900	0	High	58.903	21	8	16	8	494	54.6	8.19	938.1	886.3	894.6	922	925.9	955.3
A0A0P0Y344	A0A0P0Y344	Os11g0546000 protein	Os11g0546000	0	High	44.583	16	10	19	10	604	68.1	7.83	915.8	953	959.7	934.5	934.6	921.4
A0A0P0Y3G3	A0A0P0Y3G3	Os11g0544800 protein (Fragment)	Os11g0544800	0.001	High	3.813	3	2	2	2	553	61	6.67	131.2	133.2	138	158.7	136.7	153.8
A0A0P0Y445	A0A0P0Y445	Os11g0602500 protein (Fragment)	Os11g0602500	0	High	60.295	44	9	54	9	209	24.1	9.99	2157	2167.2	2347.2	2252.5	2239.1	2347
A0A0P0Y676	A0A0P0Y676	Os12g0112250 protein	Os12g0112250	0	High	13.825	16	3	4	2	245	27.5	5.9	138.4	134.9	124.1	150.2	123.4	142.4
A0A0P0Y6K1	A0A0P0Y6K1	Os12g0131000 protein (Fragment)	Os12g0131000	0.002	High	3.558	5	1	1	1	300	33.3	8.57	83	68.9	58.3	105.2	82.2	89
A0A0P0Y727	A0A0P0Y727	Os12g0143100 protein (Fragment)	Os12g0143100	0	High	10.82	36	3	3	3	91	10.7	5.33	233.7	230.7	240.7	259.9	227.2	254.1
A0A0P0Y7G7	A0A0P0Y7G7	Os12g0168700 protein (Fragment)	Os12g0168700	0	High	16.096	5	2	4	1	440	47.8	8.31	89	97	88.9	121.1	96.8	127.1
A0A0P0Y7I6	A0A0P0Y7I6	Os12g0171200 protein (Fragment)	Os12g0171200	0.003	High	3.352	3	2	2	2	594	67.1	8.18	143.9	137.6	135.6	148.3	132.8	150.5
A0A0P0Y7T8	A0A0P0Y7T8	Os12g0189500 protein	Os12g0189500	0	High	13.018	11	3	3	3	419	46.5	7.71	129.2	140.8	110.2	125.1	126.5	115
A0A0P0Y8U1	A0A0P0Y8U1	Os12g0264500 protein (Fragment)	Os12g0264500	0	High	14.656	6	3	4	3	513	56.8	6.32	192.3	183.4	159.1	193.8	180.5	167.9
A0A0P0Y9Q3	A0A0P0Y9Q3	Os12g0438900 protein (Fragment)	Os12g0438900	0	High	7.494	11	2	4	2	140	15.2	10.15	217.7	224	223.4	222.4	195.4	214.1
A0A0P0Y9Y8	A0A0P0Y9Y8	Os12g0430000 protein (Fragment)	Os12g0430000	0	High	15.972	3	4	7	3	1095	117.6	8.13	391.2	381.5	403.2	428.3	400.7	420.2
A0A0P0YA40	A0A0P0YA40	Os12g0489200 protein (Fragment)	Os12g0489200	0.006	High	2.413	19	1	1	1	43	5.2	9.25	38.2	67.3	70.7	69.4	62.9	59.2
A0A0P0YA94	A0A0P0YA94	Uncharacterized protein	OsJ_36194	0.002	High	3.74	9	2	2	2	173	18.3	6.25	70.7	62.1	90.9	82.4	64.2	89.5
A0A0P0YB50	A0A0P0YB50	Os12g0548300 protein (Fragment)	Os12g0548300	0	High	18.266	47	3	5	1	78	8.4	8.76	119.7	92.4	149.1	133.5	109.7	164.9
A0A0R7VIL1	A0A0R7VIL1	Alcohol dehydrogenase 2		0	High	56.382	28	9	31	6	379	41.2	6.46	949.2	879.9	894	928.7	937.8	992.9
A0A0R7VIP9	A0A0R7VIP9	S-adenosylmethionine synthase		0	High	111.934	46	13	37	5	394	42.9	6.05	731	747.7	652.6	731.5	711.8	679
A0A188I036	A0A188I036	Pyruvate kinase		0	High	63.283	25	12	24	1	527	57.3	6.76	15.3	14.9	12.5	18.1	14.9	16.7
A0A345YV75	A0A345YV75	Ascobate peroxidase		0	High	38.77	28	6	12	4	251	27.1	5.36	368.1	347.7	374.5	371.9	345.5	365.2
A0A3G9EDT2	A0A3G9EDT2	Glutathione synthetase	OsGS3	0	High	17.342	11	5	6	5	479	53.1	5.73	345.3	348.4	354	347.9	303.7	365.2
A0A3Q8M3I0	A0A3Q8M3I0	14-3-3 like protein		0	High	91.485	56	15	61	6	260	29.2	4.88	427.6	519	453.9	449.1	404.9	434.3
A0A3R5SQC7	A0A3R5SQC7	Auxin transport protein BIG	BIG	0	High	182.397	10	46	54	46	5068	562.6	6.18	2893	2990.2	3073.6	2918.9	3057.8	3076.2
A0A4V0P193	A0A4V0P193	Uncharacterized protein	Os11g0641300	0	High	7.897	12	2	2	2	236	25	5.49	115.9	93.2	136.4	133.6	129	124.8
A0A5S6R6J4	A0A5S6R6J4	Os10g0552900 protein	Os10g0552900	0	High	8.658	7	4	5	4	411	44.8	5.5	397.7	396.2	392.4	413.9	389.6	517.3
A0A5S6R700	A0A5S6R700	Os02g0117200 protein	Os02g0117200	0.003	High	3.367	4	1	1	1	186	20.4	6	97.2	90.9	88.2	100.9	98.2	99.3
A0A5S6R704	A0A5S6R704	Os01g0169900 protein	Os01g0169900	0	High	26.159	16	6	6	6	580	61.3	6.43	399.1	391.4	454.8	417.9	377.8	433.8
A0A5S6R752	A0A5S6R752	Uncharacterized protein OSJNBa0042H09.3	OSJNBb0089A17.20	0	High	5.165	6	2	2	2	339	37.5	6.23	89.6	89.8	91.4	106.6	97.9	95.6
A0A5S6R7A1	A0A5S6R7A1	Dipeptide epimerase	Os01g0138900	0	High	11.482	7	3	3	3	446	46.6	6.02	209.4	187.8	211.2	223.9	217.2	239.4
A0A5S6R7G7	A0A5S6R7G7	Harpin-induced family protein-like	Os09g0532200	0.003	High	3.454	4	1	1	1	218	22.8	9.92	25.7	31.3	33	28	26.2	28.7
A0A5S6R7M2	A0A5S6R7M2	OSJNBb0034I13.9 protein	Os04g0636900	0.004	High	2.526	3	2	2	2	515	52.2	6.13	95.2	76.4	84.6	115	80.1	92.7
A0A5S6R7Q8	A0A5S6R7Q8	Putative carnitine/acylcarnitine translocase	OsJ_32559	0	High	39.22	36	10	14	10	296	30.4	9.45	857.1	805.9	903	893.2	853.8	930.3
A0A5S6R7X8	A0A5S6R7X8	Os10g0543400 protein	OSJNBb0015I11.16	0	High	6.75	7	2	3	2	296	32.1	5.95	189.5	166.5	256.2	245.1	208.2	226.6
A0A5S6R869	A0A5S6R869	Esterase/lipase/thioesterase family protein-like	Os01g0579900	0.001	High	4.712	5	2	2	2	275	30.4	6.19	99.2	92.6	97	87.6	94	92.4
A0A5S6R8D3	A0A5S6R8D3	Os01g0793500 protein	P0684C02.6-2	0	High	6.869	4	2	2	2	539	61.2	5.67	112.9	111.5	93.7	111.8	108.3	101.8
A0A5S6R8F2	A0A5S6R8F2	Os03g0183800 protein	Os03g0183800	0.003	High	3.117	2	2	2	1	718	78.5	6.23	28.5	30	47.9	38.9	29	39.4
A0A5S6R8N0	A0A5S6R8N0	OSJNBa0009P12.17 protein	Os04g0592400	0	High	51.011	17	14	18	14	762	83.9	4.96	1160.7	1104.6	1213.8	1162.2	1138.2	1166
A0A5S6R8Q7	A0A5S6R8Q7	Os10g0579600 protein	Os10g0579600	0.004	High	2.621	1	1	1	1	569	61.5	6.71	54.4	55.8	69.1	59.9	56.8	62.4
A0A5S6R8T0	A0A5S6R8T0	SRPK4	OsJ_12569	0	High	6.911	6	3	4	3	556	61.7	6.37	95.2	95.8	83.2	104.7	94.6	89.9
A0A5S6R8W1	A0A5S6R8W1	Os01g0348600 protein	Os01g0348600	0	High	41.72	13	9	14	9	727	79.3	8.69	888.2	877.9	903	898.4	914	928.3
A0A5S6R8W9	A0A5S6R8W9	Uncharacterized protein	OsJ_32574	0	High	23.84	41	4	10	4	105	12.5	6.68	391.5	341.6	403.4	445	388.7	435.1
A0A5S6R947	A0A5S6R947	Os10g0346600 protein	Os10g0346600	0	High	25.939	13	7	10	5	631	70	6.09	377	384.5	390.7	391.7	386.2	490.4
A0A5S6R9A1	A0A5S6R9A1	Os11g0118600 protein	Os11g0118600	0	High	9.242	8	2	2	2	312	33.5	8.73	131.1	110.5	116.4	110.4	142.3	104.3
A0A5S6R9B7	A0A5S6R9B7	Os10g0498500 protein	Os10g0498500	0	High	11.897	17	5	5	4	323	36.4	5.19	365.7	323	327.9	302	320.7	318
A0A5S6R9C9	A0A5S6R9C9	Os10g0563000 protein	Os10g0563000	0.001	High	4.643	6	2	2	2	314	34.2	8.12	120.2	119.4	113.8	107.5	121.4	121
A0A5S6R9D1	A0A5S6R9D1	OSJNBb0015G09.12 protein	Os04g0227500	0.001	High	4.394	4	1	1	1	226	24.8	8.59	75.2	78.3	85.1	76.9	73.5	86.2
A0A5S6R9N5	A0A5S6R9N5	Os01g0565600 protein	P0697C12.21-1	0.003	High	3.386	7	1	1	1	176	19.7	5.02	48.5	54.3	54.9	59.9	59.8	59.5
A0A5S6R9R0	A0A5S6R9R0	Acylphosphatase	Os06g0264700	0.003	High	3.036	18	1	1	1	129	13.5	11.58	32	40.9	35.2	31	33.1	27.4
A0A5S6R9W7	A0A5S6R9W7	Os03g0829200 protein	OSJNBb0027B08.31	0	High	6.184	7	2	2	1	338	37.5	5.91	26.1	24.9	20.7	24	24.4	24
A0A5S6RA53	A0A5S6RA53	NADH dehydrogenase [ubiquinone] 1 alpha subcomplex subunit 12	Os10g0579300	0	High	33.476	43	7	8	7	160	18.5	7.06	516.1	454.6	506.7	504.5	446.7	487.6
A0A5S6RA85	A0A5S6RA85	Glucose-6-phosphate 1-epimerase	Os04g0658000	0	High	35.147	30	8	10	7	344	37.9	5.24	400.3	382.8	421.2	384.4	383.1	430.3
A0A5S6RA95	A0A5S6RA95	Os01g0225600 protein	Os01g0225600	0	High	65.419	55	6	32	6	151	16.2	5.17	1230.5	1256.8	1108.8	1177.8	1228.8	1100.9
A0A5S6RAJ7	A0A5S6RAJ7	Os01g0871500 protein	Os01g0871500	0	High	9.219	6	3	3	3	545	59	8.21	184.5	178.4	200.3	180.6	182.5	196.6
A0A5S6RAL2	A0A5S6RAL2	Os04g0310500 protein	Os04g0310500	0	High	10.659	33	3	3	3	99	11	9.25	170.4	152	150.7	156.6	154.3	163.9
A0A5S6RAL4	A0A5S6RAL4	Os03g0369100 protein	Os03g0369100	0	High	19.849	27	3	8	3	114	12.7	7.81	264.8	225.1	265.1	255	257.6	293.3
A0A5S6RAN7	A0A5S6RAN7	Os10g0539900 protein	OSJNBb0064P21.3	0	High	23.943	10	5	6	5	740	78.8	5.02	213.9	246.2	232.2	221.7	224.7	233.9
A0A5S6RAZ7	A0A5S6RAZ7	Histone H4	OSJNBb0064P21.1	0	High	33.058	39	4	20	4	103	11.4	11.47	687.1	794.9	1186.9	723.4	798.7	1056.8
A0A5S6RB30	A0A5S6RB30	Os03g0376800 protein	Os03g0376800	0.001	High	4.342	2	1	1	1	542	57.8	6.89	92.7	105.7	104.2	106.5	105.2	108.9
A0A5S6RB52	A0A5S6RB52	Os02g0670500 protein	Os02g0670500	0.001	High	4.086	14	2	2	2	119	11.8	8.85	113.4	129	123.7	106.3	104.9	93.7
A0A5S6RB92	A0A5S6RB92	Peptidylprolyl isomerase	Os04g0352400	0	High	9.02	5	3	3	3	585	65.5	5.49	225.6	209	205.2	229.1	216.6	238.6
A0A5S6RBC0	A0A5S6RBC0	Os06g0115200 protein	Os06g0115200	0	High	6.47	3	2	2	2	641	68.2	7.87	140.6	132.9	169.4	128.5	136	162.1
A0A5S6RBG1	A0A5S6RBG1	Putative cell differentiation protein	OSJNBb0093E13.3	0.003	High	3.039	3	1	1	1	330	35.6	7.15	42.3	42.6	40.8	52.6	45.6	47.5
A0A5S6RBJ7	A0A5S6RBJ7	Small nuclear ribonucleoprotein Sm D2	Os05g0314100	0	High	11.007	27	3	3	3	105	12	9.94	133.1	147.2	132.4	149.9	141.2	129.3
A0A5S6RBK7	A0A5S6RBK7	Os09g0514600 protein	Os09g0514600	0	High	8.885	21	3	5	3	158	17.1	7.37	204.4	229.7	227.9	231	194.5	217.9
A0A5S6RBL2	A0A5S6RBL2	Os12g0609500 protein	Os12g0609500	0.001	High	4.563	6	2	2	2	279	29.8	9.01	163.9	151.1	157.2	177.8	175.4	175.5
A0A5S6RBP5	A0A5S6RBP5	Os01g0731000 protein	Os01g0731000	0.004	High	2.657	10	1	1	1	113	12.6	6.55	48.7	50.6	50.1	51.9	51.5	50.6
A0A5S6RBU0	A0A5S6RBU0	OSJNba0093F12.16 protein	Os04g0598200	0	High	50.638	41	5	26	5	166	17.7	9.16	888	946.3	1023.6	755.1	860.2	847.3
A0A5S6RBX8	A0A5S6RBX8	Eukaryotic translation initiation factor 3 subunit D	Os05g0566500	0	High	49.721	21	10	19	1	585	65	5.48	95.3	104.1	128.4	105.7	99.1	123
A0A5S6RCE6	A0A5S6RCE6	Alpha-galactosidase	OsJ_32004	0	High	15.924	8	3	8	1	413	44.6	5.77	29.5	34.8	37.2	35.9	36.7	46.9
A0A5S6RCG3	A0A5S6RCG3	Os03g0829100 protein	OSJNBb0027B08.33	0	High	11.176	8	2	3	2	333	37	8.73	105.9	109.2	113.5	124.6	121.1	121.2
A0A5S6RCN5	A0A5S6RCN5	Os02g0653800 protein	Os02g0653800	0	High	55.034	51	8	45	3	203	22.5	5.71	275.9	295.6	255.5	271.4	286.5	268
A0A5S6RCN7	A0A5S6RCN7	Alba domain-containing protein	OsJ_14829	0.001	High	3.779	3	1	1	1	262	28.5	9.01	119.9	117.8	119.3	114.1	124.8	115.9
A0A5S6RCT5	A0A5S6RCT5	OSJNBa0070M12.2 protein	OsJ_16697	0	High	9.894	23	3	3	3	226	25.3	6.24	42	46	52.5	44.8	52.6	49.4
A0A5S6RCW6	A0A5S6RCW6	Os10g0476000 protein	Os10g0476000	0	High	6.786	7	2	2	2	287	30.5	6.43	121	142.5	136	158.7	141.9	167.7
A0A5S6RDE4	A0A5S6RDE4	Os01g0139200 protein	Os01g0139200	0	High	16.371	7	3	4	3	671	70.3	5.94	112.5	116.1	117.9	124.4	113.4	123.6
A0A5S6RDJ1	A0A5S6RDJ1	OSJNBa0033G05.3 protein	Os04g0643100	0	High	24.603	19	5	6	5	269	29.2	9.8	334.4	317.8	344.8	328.7	320.7	328.7
A0A5S6RDK8	A0A5S6RDK8	Uncharacterized protein OSJNBa0060A14.3	OSJNBa0060A14.3	0	High	6.588	12	1	1	1	150	16.2	6.61	8.6	10.1	9.5	14	7.5	9
A0A5S6RDN5	A0A5S6RDN5	Translation machinery-associated protein 22	Os01g0195500	0	High	30.004	36	5	8	5	199	21.3	6.71	389.9	407.8	378.1	386	389.2	393.5
A0A5S6RDN8	A0A5S6RDN8	Os10g0518300 protein	Os10g0518300	0	High	8.891	5	3	3	2	472	51.9	5.76	128.2	133.2	168.4	135.8	124.7	158.8
A0A5S6RDP0	A0A5S6RDP0	Os08g0559000 protein	Os08g0559000	0	High	9.724	21	2	2	2	123	12.7	9.74	117.7	109.9	130.4	135.4	108	138.3
A0A5S6RDQ4	A0A5S6RDQ4	Expressed protein	OsJ_30928	0	High	22.002	12	5	5	5	471	50.8	5.43	426.3	380	406.5	404.9	383.6	385.8
A0A5S6RDT3	A0A5S6RDT3	Os07g0645000 protein	OJ1458_B07.124	0	High	12.09	11	2	6	2	194	20.7	5.43	175.3	180.4	198.9	190.6	187.2	198.1
A0A6B7JG68	A0A6B7JG68	Lipid transfer protein		0	High	34.728	42	4	13	4	118	11.5	8.75	497.6	470.6	600.2	544.3	449.3	559.2
A1YQF0	A1YQF0	Os05g0331532 protein	Os05g0331532	0	High	67.12	56	5	37	2	153	17.3	9.31	288.5	369.6	413.8	265.3	337.8	252
A1YQH0	A1YQH0	Glutelin	P0533E11.34-1	0	High	381.157	50	24	442	22	510	57.1	8.75	11535.4	11843.9	9884.6	10866.1	11965	9362.1
A1YQJ3	A1YQJ3	Enolase		0	High	330.846	63	22	195	8	446	47.9	5.57	3085.7	3111.6	2597.8	3032.9	2996.2	2631
A1YQJ8	A1YQJ8	Os02g0718900 protein	Os02g0718900	0	High	117.981	32	13	83	6	382	41.5	9.77	1619.6	1602.5	1615.4	1514.7	1655.9	1546.5
A1YQK1	A1YQK1	Malate dehydrogenase		0	High	92.353	45	11	40	11	332	35.5	6.09	1508.2	1581.7	1397.1	1386.7	1491.1	1491
A2ZNA8	A2ZNA8	Uncharacterized protein	OsJ_00036	0	High	62.307	27	6	15	4	282	31.8	6.73	301.5	314	294.3	329.7	301.2	340.1
A2ZNC6	A2ZNC6	NmrA domain-containing protein	OsJ_00053	0.004	High	2.723	3	1	1	1	317	33.8	6.18	73.5	63.3	71.2	79.8	69.6	69.3
A2ZNT6	A2ZNT6	Uncharacterized protein	OsJ_00219	0	High	11.057	7	3	3	3	482	51.7	6.86	110.4	109.9	100.1	115.6	107.7	112.2
A2ZP36	A2ZP36	Uncharacterized protein	OsJ_00315	0	High	10.023	8	3	3	3	433	48.1	7.84	150.2	146.8	162.2	163.7	157	169.3
A2ZP47	A2ZP47	Os01g0142800 protein	P0024G09.5-1	0	High	10.006	3	2	3	2	580	63.1	6.68	193.3	177.9	198.7	210.4	193.8	214.7
A2ZP51	A2ZP51	Uncharacterized protein	OsJ_00331	0	High	13.82	9	3	5	3	264	29.4	4.61	338.6	308	308.5	317.9	299.9	317.5
A2ZPP1	A2ZPP1	Uncharacterized protein	OsJ_00518	0.008	High	2.045	1	1	1	1	644	69.6	8.09	33.3	34.5	40.2	39.4	42.2	37.9
A2ZPW5	A2ZPW5	Os01g0178000 protein	P0509B06.2-1	0	High	45.293	32	10	14	10	394	43.7	5.77	673.8	682.3	651.9	669.3	696.6	688.1
A2ZQD1	A2ZQD1	Phytocyanin domain-containing protein	OsJ_00769	0.003	High	3.418	5	1	1	1	241	23.9	10.49	76.9	62.2	86.9	87.7	85.1	97.1
A2ZR46	A2ZR46	Os01g0238600 protein	Os01g0238600	0	High	14.072	16	2	6	2	141	15.2	9.11	312.6	293.7	281.6	309.1	306.6	300.9
A2ZRD9	A2ZRD9	AB hydrolase-1 domain-containing protein	OsJ_01142	0	High	12.171	10	3	5	2	366	40.1	6.4	225.7	225.7	247.1	241.2	239.1	229.8
A2ZRL7	A2ZRL7	DNA gyrase subunit B	OsJ_01229	0.007	High	2.284	1	1	1	1	753	83.3	8.12	112.4	94.9	97.6	105	88.3	98.6
A2ZRP7	A2ZRP7	BSD domain-containing protein	OsJ_01257	0.006	High	2.387	1	1	1	1	538	57.5	4.39	67.9	67.1	67.4	75	65.5	77.4
A2ZRQ8	A2ZRQ8	Os01g0274100 protein	Os01g0274100	0.001	High	4.775	4	2	2	2	411	44.4	7.99	100	97.9	94.2	95.9	95.6	107.4
A2ZRW5	A2ZRW5	Tubulin beta chain	OsJ_01331	0	High	134.744	40	15	87	1	448	50.3	5.03	57	53.6	50.3	59.3	54.5	56.6
A2ZRY2	A2ZRY2	Uncharacterized protein	OsJ_01347	0.008	High	2.138	2	1	1	1	419	47.7	5.31	30.9	31.5	49.9	32.4	41.7	58
A2ZS73	A2ZS73	Uncharacterized protein	OsJ_01438	0	High	30.2	8	9	10	9	1193	130.5	5.86	863.7	894.4	899.5	878.9	879.2	898.4
A2ZSG7	A2ZSG7	Protein translocase subunit SecA	OsJ_01526	0	High	22.398	7	8	8	8	1004	112.9	5.6	543.6	566.6	610.9	541.8	538.3	684.2
A2ZSG8	A2ZSG8	Protein transport protein SEC23	OsJ_01528	0.001	High	4.59	2	2	2	2	866	93.5	6.95	226.5	216.3	223	225.8	236.5	227.2
A2ZT16	A2ZT16	40S ribosomal protein S4	Os01g0358400	0	High	103.317	52	14	51	9	265	29.8	10.13	1487.2	1667.4	1702.7	1554.7	1615.6	1616.7
A2ZTA2	A2ZTA2	Os01g0374000 protein	Os01g0374000	0	High	10.596	11	3	9	2	214	24.2	5.6	197.5	209.4	194.7	218.5	194.9	215.2
A2ZTP3	A2ZTP3	Os01g0511100 protein	Os01g0511100	0	High	66.76	36	5	16	5	167	17.9	7.46	729.8	708.1	672	706.7	701.7	661.8
A2ZU58	A2ZU58	Peroxidase	OsJ_02142	0.001	High	4.52	5	1	1	1	362	39.4	6.61	62.7	72.2	54.1	64.6	65.6	67.6
A2ZUD3	A2ZUD3	RWD domain-containing protein	OsJ_02219	0	High	17.597	11	3	6	3	291	32	4.27	287.4	268.7	270.6	299.4	263	268
A2ZUJ9	A2ZUJ9	Uncharacterized protein	OsJ_02285	0	High	6.737	9	3	3	3	265	28.6	5.81	160.9	165.8	165.9	186	162.9	219.8
A2ZUL3	A2ZUL3	Uncharacterized protein	OsJ_02298	0.001	High	4.451	3	1	1	1	396	45.4	5.17	68.4	65.6	72.7	73.8	66.4	73.7
A2ZUT4	A2ZUT4	Uncharacterized protein	OsJ_02378	0	High	5.171	7	3	5	3	391	45.5	8.69	175.5	176.6	186	169.9	159.1	185.5
A2ZUU7	A2ZUU7	Uncharacterized protein	OsJ_02391	0	High	45.31	24	9	18	9	459	48.9	6.29	964.2	985.8	929.1	1000.1	983.7	977.7
A2ZUW0	A2ZUW0	Os01g0588000 protein	Os01g0588000	0	High	6.688	8	2	2	1	269	29.4	8.51	15.1	16.8	23.2	25.7	25.3	26.1
A2ZVC0	A2ZVC0	Uncharacterized protein	OsJ_02582	0	High	30.026	22	4	8	4	209	22.4	5.11	311.5	283.9	302.3	361.1	277	345.4
A2ZVE2	A2ZVE2	Os01g0615300 protein	Os01g0615300	0	High	51.515	36	12	16	12	424	45.7	5.25	904	848	875.7	875.1	895.1	924.6
A2ZVE4	A2ZVE4	Protein kinase domain-containing protein	OsJ_02609	0	High	6.713	2	2	2	2	949	102.1	7.43	38	31.8	32	41.3	39.6	36.9
A2ZVE5	A2ZVE5	TPR_REGION domain-containing protein	OsJ_02610	0	High	8.599	5	3	3	3	592	63.7	8.4	189.8	188.9	206	191.6	174.3	210.3
A2ZVI7	A2ZVI7	Calcium-dependent protein kinase 1	CPK1	0	High	69.462	31	14	18	9	518	58.7	6.51	424.1	465.7	445.2	434.3	436.8	440
A2ZVM0	A2ZVM0	Protein kinase domain-containing protein	OsJ_02684	0	High	56.352	30	11	20	8	417	46.3	5.92	662.8	651.3	686	675.9	697.3	706.4
A2ZVV8	A2ZVV8	Carbonic anhydrase	OsJ_02775	0	High	15.12	11	3	4	3	272	29.1	8.15	323.5	337.9	332.3	323.4	378.1	364.4
A2ZW27	A2ZW27	Ketol-acid reductoisomerase	OsJ_02845	0	High	166.482	24	12	63	4	581	62.8	6.67	425.1	445.5	445.8	385.2	417.4	394.4
A2ZWC8	A2ZWC8	Os01g0667600 protein	Os01g0667600	0	High	69.304	48	11	27	5	224	24.4	5.38	299.5	310.3	313.7	302.7	308.2	303.3
A2ZX29	A2ZX29	Protein kinase domain-containing protein	OsJ_03201	0	High	36.022	16	7	9	4	472	52.9	9.61	218.1	218.8	228.5	235.4	226.5	255.2
A2ZX36	A2ZX36	SurE domain-containing protein	OsJ_03208	0	High	9.49	5	2	2	2	447	46.4	5.26	124.3	122.2	124.7	123.2	114.7	107.2
A2ZX46	A2ZX46	Glycine cleavage system P protein	OsJ_03218	0	High	18.371	4	5	7	5	1035	111.7	6.96	335.5	326.7	335.6	332.9	321.1	375.4
A2ZXD6	A2ZXD6	Tr-type G domain-containing protein	OsJ_03302	0	High	105.528	7	8	68	1	946	104.6	6.67	62	79.2	83.9	82.2	74.6	78.9
A2ZXI0	A2ZXI0	Glyco_transf_20 domain-containing protein	OsJ_03344	0	High	66.926	19	14	18	11	878	99.4	5.83	647.7	642	653.3	634.7	665.9	680.3
A2ZXM9	A2ZXM9	Uncharacterized protein	OsJ_03392	0	High	18.556	10	6	9	6	535	57.9	6.11	367.2	355.2	378	369.8	383.7	369.6
A2ZY79	A2ZY79	Uncharacterized protein	OsJ_03596	0.002	High	3.563	1	1	1	1	827	89.7	7.23	46.3	48.9	45.2	46.8	53.2	56.5
A2ZYA8	A2ZYA8	Os01g0772900 protein	Os01g0772900	0	High	5.843	7	2	3	2	328	34.5	6.18	241.6	215.3	212.8	182.3	191.3	204.5
A2ZYC8	A2ZYC8	FAD-binding PCMH-type domain-containing protein	OsJ_03648	0	High	6.355	3	2	2	2	629	69.1	6.23	84.3	81.7	110.8	103.1	90.7	107.6
A2ZYH4	A2ZYH4	Usp domain-containing protein	OsJ_03696	0	High	35.052	18	4	11	1	272	28.8	5.47	169.5	178.9	138.6	171	183.9	147.9
A2ZYM9	A2ZYM9	Os01g0796400 protein	P0699H05.27-1	0	High	17.353	11	3	4	3	302	32.4	8.34	218.8	239.9	259.7	236.9	234.2	264.6
A2ZYR4	A2ZYR4	Cysteine proteinase inhibitor		0.001	High	4.534	16	2	2	2	140	15.3	5.85	419.6	342.9	302.5	524.6	442.4	316.9
A2ZZB2	A2ZZB2	Uncharacterized protein	OsJ_03983	0	High	23.37	19	3	10	3	312	34.3	10.56	509.6	586.9	657.8	520.3	569.9	473.8
A2ZZJ6	A2ZZJ6	Xyloglucan endotransglucosylase/hydrolase	OsJ_04071	0	High	43.965	24	6	23	6	290	32.1	5.34	1025.2	956.4	957.6	989	1053.7	1026.9
A2ZZQ2	A2ZZQ2	CBM20 domain-containing protein	OsJ_04123	0	High	19.613	13	5	6	5	387	41.5	5.4	301.2	282.8	288.5	290.2	273.5	349.8
A2ZZX3	A2ZZX3	Uncharacterized protein	OsJ_04196	0	High	153.793	40	12	70	5	376	41.6	5.39	784.5	738.6	721.2	768.8	753.2	752
A2ZZX9	A2ZZX9	U6 snRNA-associated Sm-like protein LSm3	LSM3	0	High	8.316	18	2	4	2	104	11.7	4.88	201.6	186.6	213.5	215.8	189.1	229.8
A3A079	A3A079	Uncharacterized protein	OsJ_04296	0	High	28.57	15	7	8	7	460	51.9	8.12	360.6	336.3	360.3	374.6	370.3	361.9
A3A0F1	A3A0F1	PKS_ER domain-containing protein	OsJ_04369	0	High	19.023	11	4	7	3	398	43.5	8.06	324.9	324.4	321.4	327.5	335.3	383.3
A3A0H5	A3A0H5	Calreticulin	OsJ_04395	0	High	7.499	6	3	5	2	429	50.4	7.74	101.6	96.3	93.1	151.9	113.6	134
A3A130	A3A130	GYF domain-containing protein	OsJ_04600	0	High	28.585	6	8	9	8	1530	169.3	6.25	564.1	537.9	576.9	580.2	546.3	586.7
A3A187	A3A187	Uncharacterized protein	OsJ_04660	0	High	5.528	16	1	1	1	113	11.7	9.17	35.5	46.7	42.8	34.4	38.2	39.8
A3A192	A3A192	Os01g0934000 protein	Os01g0934000	0	High	26.541	18	6	6	6	457	48.7	6.58	256.5	267.3	236.4	263.4	254.5	230.3
A3A1S7	A3A1S7	Os01g0962600 protein	Os01g0962600	0	High	49.301	55	9	25	4	179	19.9	9.8	396.6	418.6	388.9	398.5	402.1	394.9
A3A1X9	A3A1X9	Os01g0969000 protein	Os01g0969000	0	High	6.235	16	2	4	2	106	11.8	4.94	164.1	148.5	209.6	205.5	178.8	227
A3A211	A3A211	Uncharacterized protein	OsJ_04950	0	High	6.935	2	2	2	2	1188	131.9	5.92	110.1	103.5	105.8	126.4	133.3	125.1
A3A272	A3A272	Myb-like domain-containing protein	OsJ_05016	0.008	High	2.053	1	1	1	1	711	75.1	6.3	33.7	43.9	55.2	42	43.5	48.2
A3A2G3	A3A2G3	Os02g0117100 protein	Os02g0117100	0	High	5.594	6	2	2	2	377	41.9	7.03	194.2	118	107.6	135.8	134.5	130.6
A3A2J6	A3A2J6	Uncharacterized protein	OsJ_05162	0	High	22.967	13	5	8	5	371	39.4	9.03	393.5	402.1	396.7	408.2	400.9	421.8
A3A2P9	A3A2P9	Uncharacterized protein	OsJ_05215	0.003	High	3.074	5	2	2	2	292	31.4	10.86	311.2	270.8	335	287.2	305	369.3
A3A2T3	A3A2T3	Uncharacterized protein	OsJ_05251	0	High	4.999	2	1	2	1	588	63.4	7.08	73	67.7	82.8	69.8	70.3	78.2
A3A2Y3	A3A2Y3	CPSF_A domain-containing protein	OsJ_05303	0	High	34.829	8	8	11	8	1224	135.4	5.53	580	580.3	577.5	583.9	551.9	600
A3A338	A3A338	TOG domain-containing protein	OsJ_05362	0	High	15.684	6	8	8	8	1283	142.2	5.95	456.4	454.5	473.8	483.7	470	506.6
A3A3D1	A3A3D1	Thioredoxin domain-containing protein	OsJ_05461	0.008	High	2.061	2	1	1	1	341	37	9.04	69.7	64.2	76.7	77.6	67.9	73.1
A3A3E7	A3A3E7	Uncharacterized protein	OsJ_05482	0	High	6.206	26	2	3	1	80	9.2	10.15	95.7	80	130.3	73.4	86.1	89.9
A3A3H0	A3A3H0	OTU domain-containing protein	OsJ_05505	0	High	7.404	9	2	2	2	208	23.4	5.19	129.5	134.9	120.6	137.1	140	114
A3A3J1	A3A3J1	4-hydroxyphenylpyruvate dioxygenase	OsJ_05532	0	High	11.527	10	3	3	3	447	47.1	6.13	195	183.8	209.2	197.1	181.6	182.1
A3A3R8	A3A3R8	Os02g0178500 protein	Os02g0178500	0	High	39.054	20	9	10	9	649	70.4	6.54	377.8	373.5	386.4	393.5	392.3	403.5
A3A3S6	A3A3S6	Uncharacterized protein	OsJ_05618	0	High	5.446	3	1	1	1	373	40	10.84	48.2	41.2	38.6	44.4	58.3	51.7
A3A3U3	A3A3U3	Proteasome subunit beta	OsJ_05637	0	High	17.461	15	2	3	2	213	23.7	5.15	93.8	95.4	102.8	95.9	94.1	103.2
A3A420	A3A420	Peroxiredoxin	OsJ_05717	0	High	12.315	14	2	2	1	225	23.1	8.29	103.1	115.4	126.4	114.1	114.1	110.9
A3A4B0	A3A4B0	Os02g0203700 protein	Os02g0203700	0	High	11.564	20	3	3	3	166	17.5	8.25	95.4	86.7	102.2	97.4	105.5	134.6
A3A4D8	A3A4D8	RRM domain-containing protein	OsJ_05839	0.007	High	2.253	3	1	1	1	342	40	5.76	30	27.7	34.3	24.4	27.2	29.4
A3A4X6	A3A4X6	Peroxidase	OsJ_06023	0	High	14.601	9	3	4	3	339	34.8	9.74	230.9	220.8	245.1	237.5	213.7	246.4
A3A5J9	A3A5J9	Uncharacterized protein	OsJ_06256	0	High	14.134	10	4	6	2	345	37.7	6.93	177.6	192.3	190	175.2	182	203
A3A5S5	A3A5S5	Uncharacterized protein	OsJ_06334	0.001	High	3.846	3	1	1	1	368	40.5	6.46	13.1	13.3	16.8	16.5	14.7	17.7
A3A5T2	A3A5T2	Uncharacterized protein	OsJ_06341	0	High	8.714	5	3	4	3	554	61.9	6.92	366.5	394.7	362.7	388.5	364.4	385.6
A3A5T3	A3A5T3	PAT1 domain-containing protein	OsJ_06342	0.003	High	2.838	2	1	1	1	898	98.3	6.6	55.4	70.2	68.5	77.9	70.7	74.8
A3A6C8	A3A6C8	Os02g0439700 protein	Os02g0439700	0	High	5.803	4	2	2	2	441	47.5	5.64	117.8	94	117.7	112.4	99.4	137.2
A3A6I1	A3A6I1	Cog4 domain-containing protein	OsJ_06610	0.002	High	3.479	1	1	1	1	761	84	5.49	30.9	26.8	25.6	28	29.3	34
A3A743	A3A743	Uncharacterized protein	OsJ_06818	0	High	11.677	6	3	5	2	480	50.9	5.11	166.8	177.6	136.6	155	164.1	144.8
A3A766	A3A766	Uncharacterized protein	OsJ_06841	0.001	High	4.605	3	1	1	1	416	45.4	7.14	72.5	71.8	65.7	77.5	70.6	61.7
A3A7A3	A3A7A3	Uncharacterized protein	OsJ_06877	0.001	High	4.342	1	1	1	1	804	91	5.71	58.5	60.5	58.8	61.4	75.4	78
A3A7F2	A3A7F2	Os02g0519900 protein	Os02g0519900	0	High	376.256	37	35	232	2	843	94	6.16	396.8	333.7	294.4	360.3	350.8	317.7
A3A7F5	A3A7F5	Exostosin domain-containing protein	OsJ_06939	0	High	11.14	9	4	4	1	434	48.3	7.52	52.7	46.5	46	46.5	44.5	49.5
A3A7L7	A3A7L7	Hydrolase, alpha/beta fold protein-like	P0605D08.22-1	0	High	10.627	7	2	3	1	372	41.4	6.93	80.5	78.5	87.7	76.2	84.6	84.9
A3A7Z8	A3A7Z8	Uncharacterized protein	OsJ_07127	0.006	High	2.386	2	1	1	1	610	65.3	7.18	31	32	41.2	34.1	31.3	37.1
A3A831	A3A831	Uncharacterized protein	OsJ_07163	0	High	4.975	9	1	1	1	186	21	12.12	33.5	26.1	26.4	36.1	28.2	34.7
A3A8D9	A3A8D9	TLC domain-containing protein	OsJ_07278	0.003	High	3.329	3	1	1	1	321	38	8.75	72.9	68.3	80.5	75.4	70.3	84.5
A3A8H9	A3A8H9	Os02g0588500 protein	Os02g0588500	0	High	42.632	13	9	17	9	749	81	6.09	1104.2	1146	1274.5	1050.9	1105.1	1158.6
A3A8P2	A3A8P2	Uncharacterized protein	OsJ_07384	0	High	5.334	7	2	2	2	299	32.8	9.91	82.6	77.6	87.4	66.1	77.3	83.7
A3A901	A3A901	Phosphatidyl-N-methylethanolamine N-methyltransferase	Os02g0612100	0	High	9.186	10	1	3	1	168	18.8	8.43	88.8	89.6	82.9	95.7	89.8	87.8
A3A9C6	A3A9C6	ATP-dependent Clp protease proteolytic subunit	OsJ_07636	0	High	35.321	17	4	8	4	318	34	7.01	426.7	405	359.5	394.7	385.3	359.2
A3A9Y5	A3A9Y5	Uncharacterized protein	OsJ_07863	0	High	10.17	7	2	4	2	342	36	5.78	158.4	157.2	150.2	164.5	158.9	166.4
A3AA47	A3AA47	2-C-methyl-D-erythritol 2,4-cyclodiphosphate synthase	OsJ_07932	0	High	5.526	8	2	2	2	222	23.5	7.99	78.3	81.1	114.2	111	101.4	104.6
A3AAX8	A3AAX8	SAM-dependent MTase TRM10-type domain-containing protein	OsJ_08217	0.001	High	4.706	4	1	1	1	237	26.4	4.61	33.2	34.4	41.8	43.2	36.1	39.5
A3AAZ1	A3AAZ1	Uncharacterized protein	OsJ_08238	0.003	High	2.957	2	1	1	1	684	75.4	8.7	27.5	19.2	25.2	26.7	25.6	28.3
A3AB67	A3AB67	Formin-like protein 16	FH16	0.005	High	2.456	3	1	1	1	906	95.5	9.67	8.5	8.5	9.4	10.6	9.5	12.9
A3ABD6	A3ABD6	Uncharacterized protein	OsJ_08390	0	High	9.65	4	3	3	3	755	85.4	4.93	145	127.7	146.3	122.8	155.5	144.4
A3ABJ6	A3ABJ6	Uncharacterized protein	OsJ_08455	0.006	High	2.351	2	1	1	1	760	85.2	8.76	17.4	16.9	16.2	16	16	15.5
A3ABM0	A3ABM0	4-hydroxy-4-methyl-2-oxoglutarate aldolase	OsJ_08480	0	High	23.181	28	6	11	6	168	17.7	6.54	545	505	604.5	569.1	542.7	566.2
A3ABS6	A3ABS6	Os02g0771200 protein	Os02g0771200	0.003	High	3.137	3	1	1	1	316	34.4	4.84	29.3	24.9	25.4	31.4	28.7	27.6
A3AC56	A3AC56	Glyco_transf_20 domain-containing protein	OsJ_08674	0	High	7.074	2	2	3	1	847	93.8	7.15	67.9	69.3	59.7	68.2	69.6	72.6
A3ACH3	A3ACH3	Glyco_transf_5 domain-containing protein	OsJ_08794	0	High	12.673	6	4	4	4	720	81.3	6.64	217.7	202.4	202.1	213.5	216.8	227.3
A3AD04	A3AD04	Uncharacterized protein	OsJ_08992	0	High	13.055	3	5	5	5	2142	240.4	6.62	173.1	171.3	171.2	188	195.8	197.5
A3ADC2	A3ADC2	Nascent polypeptide-associated complex subunit beta	OsJ_09122	0	High	14.176	7	3	4	1	615	66.6	4.86	22.5	23.2	18.9	19.8	22.5	20.6
A3ADU2	A3ADU2	Protein kinase domain-containing protein	OsJ_09304	0.008	High	2.192	2	1	1	1	531	59.4	6.43	36.7	46.1	46.8	56.4	67.3	51.9
A3AEL4	A3AEL4	Os03g0171900 protein	Os03g0171900	0	High	135.497	41	17	72	17	486	52.7	8.28	2691.7	2586.2	2629.9	2635.5	2690.6	2584.4
A3AEW5	A3AEW5	Os03g0185600 protein	Os03g0185600	0	High	7.773	14	1	1	1	125	13.9	8.35	23.2	20.7	21.3	14.9	20.1	21.4
A3AF84	A3AF84	Calcium-transporting ATPase	OsJ_09824	0	High	35.736	7	7	9	5	1027	111.3	6.25	227.3	220.8	219.5	218.3	217.4	204.6
A3AG67	A3AG67	Uncharacterized protein	OsJ_10175	0	High	16.274	5	3	4	3	677	74.8	7.61	263.6	253.8	273.7	282.7	279.9	274.8
A3AGD3	A3AGD3	SHSP domain-containing protein	OsJ_10255	0	High	65.786	37	7	28	3	191	20.6	6.35	490.3	415.9	473.2	472.9	467.6	499.3
A3AGJ2	A3AGJ2	Uncharacterized protein	OsJ_10316	0	High	26.221	11	6	12	6	493	55.3	5.58	583.2	635.2	637.2	607.7	630	629.1
A3AGK4	A3AGK4	Os03g0276500 protein	Os03g0276500	0	High	235.368	38	27	155	7	650	71.1	5.21	425.9	445.2	415.9	429.9	417.6	414.3
A3AGL5	A3AGL5	Os03g0278000 protein	Os03g0278000	0	High	16.776	17	6	7	5	350	39.3	7.61	197.2	185	209.5	194.8	197.4	211.3
A3AGU3	A3AGU3	Thioredoxin domain-containing protein	OsJ_10427	0	High	21.939	30	5	6	5	158	17.6	5.69	389.6	343.8	371.4	378.5	355.5	379.8
A3AGZ4	A3AGZ4	Uncharacterized protein	OsJ_10480	0	High	80.006	29	8	45	8	258	28.8	6.04	2350	2281.1	2184	2480.1	2361	2280.1
A3AH06	A3AH06	40S ribosomal protein S7	Os03g0297100	0	High	55.476	53	7	22	5	192	22.2	9.79	466	446	483.7	478	509.7	454.4
A3AH96	A3AH96	Os03g0310400 protein	Os03g0310400	0	High	23.427	27	6	8	6	268	28.9	8.54	452.6	477.1	426.7	473.3	468.4	457.3
A3AHG5	A3AHG5	Late embryogenesis abundant protein 17	LEA17	0	High	104.072	43	14	41	14	344	36.8	6.83	1854.5	1602	1863.7	1820.4	1734.9	1837.9
A3AHM3	A3AHM3	Uncharacterized protein	OsJ_10723	0.003	High	2.799	2	1	1	1	429	47.7	4.98	29.7	28.8	30.6	36.1	27.1	30.5
A3AHQ0	A3AHQ0	Uncharacterized protein	OsJ_10755	0	High	62.158	16	17	17	17	1040	119.2	4.91	1134.1	1099.5	1180.7	1094.2	1116.4	1241.1
A3AHY9	A3AHY9	Acyl carrier protein	Os03g0352800	0	High	16.831	16	2	6	2	135	14.8	5.59	255	222.3	304.3	294.2	215.6	302.5
A3AHZ3	A3AHZ3	Uncharacterized protein	OsJ_10861	0.007	High	2.297	5	1	1	1	160	17.7	4.89	86.9	103.7	120.9	131.1	119.7	133.8
A3AI33	A3AI33	HP domain-containing protein	OsJ_10899	0	High	57.233	17	16	21	16	1003	110	6.19	1257.6	1217	1268.5	1252.2	1255.5	1291.6
A3AI57	A3AI57	Os03g0360500 protein	Os03g0360500	0	High	15.139	27	4	5	4	178	19.3	9.04	325.6	314.7	344.3	342.9	313.9	364.8
A3AI79	A3AI79	RRM domain-containing protein	OsJ_10948	0.002	High	3.538	4	1	1	1	254	29.4	10.84	22.9	22.7	27.7	26.9	23.7	28.1
A3AIN7	A3AIN7	40S ribosomal protein S6	Os03g0390000	0	High	35.246	20	5	13	1	245	28	10.64	61.3	76.3	111	65.6	72.6	101.3
A3AIN9	A3AIN9	Cytochrome c oxidase subunit 6b-1	Os03g0390400	0	High	9.271	20	4	8	2	169	18.9	4.3	153.4	172.2	183.5	182.7	152.3	189.3
A3AIY6	A3AIY6	EF1_GNE domain-containing protein	OsJ_11211	0	High	62.344	32	8	45	5	254	27.8	4.58	629.5	639	685.2	620.9	588.9	601.9
A3AJ48	A3AJ48	Chitin-binding type-1 domain-containing protein	OsJ_11278	0.001	High	4.231	3	1	5	1	327	34.3	8.12	69.5	66.8	65.3	73.2	74.4	77.4
A3AJB5	A3AJB5	U-box domain-containing protein	OsJ_11351	0	High	39.233	11	11	13	11	1036	116.3	5.58	649.9	636	699.3	666	657	697.9
A3AK43	A3AK43	Acyl carrier protein	OsJ_11628	0	High	6.283	16	2	3	2	148	15.9	7.21	158.7	130.8	136.1	161.7	156.4	169.6
A3AK71	A3AK71	Putative peptidyl-prolyl cis-trans isomerase	Os03g40310	0.003	High	3.169	6	1	1	1	171	19.2	4.7	52.6	40.8	43.9	55.4	45.9	50.6
A3ALJ8	A3ALJ8	Uncharacterized protein	OsJ_12160	0	High	13.657	7	3	5	3	468	48.9	5.33	213.2	216.9	236.5	221.7	218.2	217
A3ALV9	A3ALV9	Uncharacterized protein	OsJ_12273	0	High	6.524	3	2	2	2	960	107.7	7.78	79.4	99.4	100.2	98.5	83.5	95.6
A3AM39	A3AM39	Os03g0717600 protein	Os03g0717600	0	High	8.521	4	2	2	2	507	59.8	5.34	161.6	140.8	133.6	142.9	160.3	146.6
A3AMF1	A3AMF1	Os03g0734300 protein	OSJNBa0027J18.15	0	High	4.998	18	1	2	1	82	8.6	6.9	34.1	34.7	38.7	32.5	29.3	38.4
A3AMT2	A3AMT2	Cytochrome b5 heme-binding domain-containing protein	OsJ_12608	0	High	7.997	14	2	2	2	196	21.9	5.05	157.7	160.4	165.8	168	152.2	173.7
A3AN72	A3AN72	Uncharacterized protein	OsJ_12783	0.002	High	3.536	3	1	1	1	425	44.8	5.21	32.9	26	26.1	28.2	32.4	31.1
A3ANA0	A3ANA0	Tubulin beta chain	OsJ_12810	0	High	141.407	37	14	91	1	444	49.7	4.87	57.6	56.8	46	54.7	48.5	60.4
A3ANA8	A3ANA8	Reticulon-like protein	OsJ_12822	0	High	12.474	12	3	5	3	276	31	8.97	333.4	295.9	325	310.9	310.9	316.6
A3ANE8	A3ANE8	Os03g0787300 protein	Os03g0787300	0	High	57.449	22	9	18	7	417	46.7	6.19	690.9	720.6	736.4	677.8	688.2	705.9
A3ANF4	A3ANF4	ML domain-containing protein	OsJ_12876	0	High	12.851	4	2	9	2	711	77.2	8.75	302.1	301	266	276.2	296.4	296.9
A3ANK5	A3ANK5	Uncharacterized protein	OsJ_12934	0	High	48.434	35	8	36	8	170	19.6	10.86	1503.8	1415.4	1630.7	1558.5	1496.8	1634.6
A3ANU8	A3ANU8	Cytochrome b-c1 complex subunit 7	Os03g0806900	0	High	20.829	45	6	6	5	126	15	9.52	139.3	132.1	185.3	169.9	145	161.8
A3ANV9	A3ANV9	Glycosyltransferase	Os03g0808200	0	High	6.14	5	2	2	2	493	52.4	6.7	128.8	121.9	117.6	126.3	107.5	142.5
A3AP29	A3AP29	Epimerase domain-containing protein	OsJ_13122	0	High	23.903	14	4	8	4	334	35.5	6.35	350.4	345.5	366.8	341.5	357.9	348
A3AP46	A3AP46	ADF-H domain-containing protein	OsJ_13139	0	High	30.726	34	5	10	5	158	17.9	5.15	431.4	463	496.2	385.4	418	367
A3APK3	A3APK3	Uncharacterized protein	OsJ_13305	0.001	High	3.937	2	1	1	1	688	73.6	5.74	74.6	50.2	54.2	73.2	60.4	56.2
A3APM5	A3APM5	Uncharacterized protein	OsJ_13328	0	High	70.84	28	11	29	11	371	41.2	5.16	1606	1577.4	1432.4	1576.8	1562.9	1466.3
A3ARL4	A3ARL4	DYW_deaminase domain-containing protein	OsJ_14007	0	High	9.794	6	3	4	3	504	57	8.31	133	173.5	145.1	170.7	163.3	148.8
A3ARM8	A3ARM8	OSJNBa0091C12.3 protein	Os04g0244800	0	High	14.262	30	3	3	3	155	17.2	9.48	207.8	205	198.9	216.4	225.9	216.3
A3ARV5	A3ARV5	SASA domain-containing protein	OsJ_14101	0	High	4.998	8	2	2	2	237	25.5	5.85	149.9	151.3	151.7	156.8	152.5	145.6
A3ASM6	A3ASM6	Uncharacterized protein	OsJ_14362	0	High	7.071	3	3	3	3	991	111.7	5.24	172.9	178.5	191.3	202.7	186.8	209
A3AT06	A3AT06	3-oxoacyl-[acyl-carrier-protein] reductase	OsJ_14493	0	High	18.374	17	5	7	5	269	28.2	8.19	459.7	569.7	636.5	455.5	465.5	481.9
A3AT67	A3AT67	Uncharacterized protein	OsJ_14553	0.003	High	3.316	1	1	1	1	684	72	6.42	25.4	32	32.2	33.4	35.9	39.8
A3ATA2	A3ATA2	Uncharacterized protein	OsJ_14589	0	High	87.946	48	13	29	1	326	34.9	9.1	17.5	13.3	17.5	23.5	14.2	25.5
A3ATE4	A3ATE4	UVR domain-containing protein	OsJ_14634	0	High	175.213	32	31	60	10	1033	113.6	7.11	818.4	774.9	822.9	818.4	778.4	842.9
A3ATH4	A3ATH4	Uncharacterized protein	OsJ_14665	0	High	154.425	36	19	76	19	569	64.7	4.97	3992.9	3882	3990.4	3679.3	3826.8	3867
A3ATR1	A3ATR1	OJ991214_12.13 protein	OJ991214_12.13	0.003	High	2.997	6	1	1	1	187	20.1	9.6	37.4	42.6	49.3	50	43.5	53.1
A3ATY2	A3ATY2	Uncharacterized protein	OsJ_14834	0	High	11.255	3	1	2	1	346	36.5	4.7	62.1	60.3	73.5	64.5	62.2	73.8
A3AU95	A3AU95	OSJNBa0064H22.3 protein	Os04g0447500	0	High	6.389	5	1	1	1	333	36.5	7.72	27.8	26.8	29.7	26.9	29.4	29.4
A3AUH5	A3AUH5	Aldose 1-epimerase	OsJ_15042	0.003	High	3.119	4	2	2	2	363	39.5	9.04	97.6	103.6	105	118.6	116.8	114.2
A3AUK5	A3AUK5	Prohibitin	OsJ_15076	0	High	21.691	12	3	10	3	284	30.6	7.08	302.3	290.6	310.9	328.2	310.1	316.8
A3AUR3	A3AUR3	Uncharacterized protein	OsJ_15139	0.001	High	4.763	5	2	2	2	414	47	5.26	145.1	155.5	153.5	172.2	171.7	161.9
A3AUU3	A3AUU3	Amine oxidase	OsJ_15179	0	High	44.24	14	11	20	11	838	92.5	7.56	753	771.3	766.6	781.6	773.1	814.6
A3AUU6	A3AUU6	Uncharacterized protein	OsJ_15182	0	High	12.03	4	4	5	4	1020	113.4	5.86	307.2	285.1	308.1	284.6	301.3	308.5
A3AUZ5	A3AUZ5	OSJNBa0081L15.5 protein	Os04g0483500	0.007	High	2.278	3	1	1	1	318	34.7	9.91	75.4	71	76.6	66.1	74.8	74.3
A3AV14	A3AV14	Glyceraldehyde-3-phosphate dehydrogenase	OsJ_15252	0	High	185.205	53	17	183	6	385	42	6.87	1151	1183.5	1141.4	1077.2	1125.8	1023.3
A3AWA1	A3AWA1	Uncharacterized protein	OsJ_15731	0	High	7.446	1	2	3	2	2793	303.8	6.05	115.1	130.7	132.5	113.6	109.5	118.8
A3AWM9	A3AWM9	Uncharacterized protein	OsJ_15868	0	High	4.892	5	1	1	1	384	42.3	6.46	40.3	49.6	52.6	68.5	50.7	65.2
A3AX85	A3AX85	26S proteasome non-ATPase regulatory subunit 1 homolog	OsJ_16095	0	High	20.273	7	7	9	7	1007	109.1	5.29	589.6	603.8	614.5	582.4	556.7	556.9
A3AXI2	A3AXI2	Uncharacterized protein	OsJ_16200	0	High	14.069	5	3	3	3	728	77.5	5.02	149.3	166.7	186.3	145.9	164	173.4
A3AXS9	A3AXS9	N-acetyltransferase domain-containing protein	OsJ_16314	0.007	High	2.32	4	1	1	1	215	24.2	7.05	65.9	66.2	74.8	50.9	65.7	49.1
A3AXT8	A3AXT8	Uncharacterized protein	OsJ_16326	0	High	22.368	9	5	7	5	624	68.1	5.19	418.2	378.9	416.4	454.5	414	449.1
A3AY68	A3AY68	Plasma membrane ATPase	OsJ_16461	0	High	31.307	8	7	12	2	951	104.7	6.79	164.1	173.6	178.8	164	161.9	188.6
A3AYA8	A3AYA8	MPN domain-containing protein	OsJ_16505	0	High	35.778	27	6	9	6	310	34.9	6.73	417.1	417.2	394.6	387.4	419.2	408.4
A3AYB7	A3AYB7	DUF4005 domain-containing protein	OsJ_16515	0	High	14.012	5	5	5	5	901	99.1	5	302.9	289.3	333.9	316.8	297.8	344.6
A3AYE9	A3AYE9	UBIQUITIN_CONJUGAT_2 domain-containing protein	OsJ_16548	0	High	8.573	5	1	4	1	203	22.7	8.32	238.1	227.2	229.7	227	223.1	213.6
A3AYR1	A3AYR1	Acyl-CoA-binding domain-containing protein 4	ACBP4	0	High	11.388	10	3	3	3	336	35.9	4.61	152.4	130.3	149.8	149.9	140.4	178.3
A3AYX5	A3AYX5	LisH domain-containing protein	OsJ_16734	0.001	High	3.959	1	1	1	1	1921	208	5.49	14.3	16.1	25.4	14.8	14.9	28
A3AYY0	A3AYY0	Uncharacterized protein	OsJ_16741	0	High	11.785	5	5	6	3	1021	113.2	9.26	154.8	158.4	166.8	169.7	170.5	193.5
A3B7P7	A3B7P7	RRM domain-containing protein	OsJ_19872	0	High	27.888	15	4	9	4	272	29	7.59	566	553.1	615.4	623.6	547	589.2
A3B894	A3B894	Uncharacterized protein	OsJ_20074	0	High	44.395	58	6	23	6	111	11.8	9.89	978.6	1019.6	1046.1	1056.4	945.6	1083.6
A3B8A7	A3B8A7	Os06g0142700 protein	Os06g0142700	0	High	5.223	6	1	1	1	154	17.1	5.71	136.7	121.7	113.6	135.9	118.3	123.3
A3B8M1	A3B8M1	Starch synthase, chloroplastic/amyloplastic	OsJ_20213	0	High	121.157	29	18	53	18	641	71	6.39	2687.3	2683.9	3013.4	2783.4	2795.7	2989.6
A3B8N7	A3B8N7	Uncharacterized protein	OsJ_20230	0	High	75.768	25	14	26	14	533	59	4.94	1453	1460.3	1455.9	1367.5	1405.1	1376.4
A3B8S8	A3B8S8	Hydrophob_seed domain-containing protein	OsJ_20271	0	High	5.571	6	2	5	2	258	26.8	8.63	226.1	207.4	256.6	276.2	203.6	250.9
A3B9A1	A3B9A1	Putative chaperonin 21	P0528E04.36-1	0	High	87.764	56	11	41	8	252	26.3	8.02	1510.3	1465.2	1510	1493.2	1429.3	1476.5
A3B9Q7	A3B9Q7	Serine/threonine-protein phosphatase 2A activator	OsJ_20617	0.003	High	3.358	4	2	2	2	397	42.8	7.65	228.3	241.8	246.9	261.8	223.2	262.7
A3B9U8	A3B9U8	AAA domain-containing protein	OsJ_20663	0	High	8.73	2	2	3	1	937	104.5	6.29	12.4	12.9	19.1	14.7	14.7	18.4
A3B9V4	A3B9V4	HVA22-like protein	OsJ_20670	0.003	High	3.156	6	1	1	1	193	22.5	6.79	39.4	36.2	30.8	36.2	39.1	31.7
A3BAG6	A3BAG6	Ubiquitin receptor RAD23	Os06g0264300	0	High	59.985	29	8	11	7	413	43.1	4.77	434.8	413.2	456.5	503.6	419.8	492.1
A3BAL3	A3BAL3	Signal peptidase I	OsJ_20948	0	High	14.826	14	3	6	2	207	22.6	6.28	176	212.6	165.1	166.3	185.5	143.6
A3BBP3	A3BBP3	ACT domain-containing protein	OsJ_21322	0	High	55.384	34	10	22	8	358	39.5	8.47	608.7	615.2	594.4	609	594.1	600.9
A3BC59	A3BC59	UBIQUITIN_CONJUGAT_2 domain-containing protein	OsJ_21490	0	High	7.529	7	1	2	1	148	16.4	7.88	55.3	48.6	49	47.1	41.7	46.4
A3BCS7	A3BCS7	Uncharacterized protein	OsJ_21705	0	High	64.301	30	14	21	14	535	59.2	6.01	1234.4	1263.1	1210.4	1237.7	1221.9	1213.7
A3BCV7	A3BCV7	DUF4408 domain-containing protein	OsJ_21734	0.001	High	4.51	3	1	1	1	299	32.4	11.77	72.2	59.6	69.8	84.2	69.6	79.2
A3BCW2	A3BCW2	Transmembrane 9 superfamily member	OsJ_21738	0	High	40.555	17	7	8	7	711	81.2	7.97	498.7	527.3	469.5	480	481.8	452
A3BCW4	A3BCW4	Vacuolar proton pump subunit B	OsJ_21740	0	High	63.219	28	13	21	13	527	58.5	5.07	923.3	893.9	927	945.6	931	933.7
A3BCY2	A3BCY2	Uncharacterized protein	OsJ_21756	0	High	120.618	39	17	96	6	440	49.6	6.71	971.8	981.4	1059.6	941.2	966.3	980.4
A3BDG1	A3BDG1	Os06g0608500 protein	Os06g0608500	0	High	17.72	24	5	7	3	220	24.2	4.92	198.2	184.3	232.9	217.3	196.5	246.2
A3BDK5	A3BDK5	Pribosyltran_N domain-containing protein	OsJ_21977	0	High	8.772	4	2	2	1	451	48.4	7.97	67.8	71.2	81.1	77.6	70	80.2
A3BDS5	A3BDS5	PALP domain-containing protein	OsJ_22056	0.001	High	4.712	4	2	3	2	487	52.9	7.56	123.8	126.8	122.2	137.4	113	136.3
A3BDX9	A3BDX9	Os06g0639500 protein	Os06g0639500	0	High	23.149	10	7	9	7	630	70.9	6.54	516.7	483.8	480.9	482.3	487.9	488.5
A3BE48	A3BE48	Epimerase domain-containing protein	OsJ_22181	0.004	High	2.748	2	1	1	1	363	39.1	5.49	104.7	105.1	128.3	126.7	114.3	155.9
A3BE95	A3BE95	Glutaredoxin domain-containing protein	OsJ_22233	0.001	High	4.67	12	2	2	2	136	14.8	7.97	138	136	163.3	129.8	139.4	155.3
A3BED8	A3BED8	Dreg-2 like protein	Os06g0665100	0	High	16.927	24	6	7	6	261	29.3	7.28	350.3	307	319.9	302.9	306.8	331
A3BEG0	A3BEG0	Phosphoglycerate kinase	Os06g0668200	0	High	191.686	72	23	111	13	401	42.3	6.61	1996.1	2253.4	1824.7	2009.1	1992	1891.1
A3BEP8	A3BEP8	Os06g0681200 protein	Os06g0681200	0	High	9.674	8	2	4	2	279	27.3	5.21	219.1	221.3	214.2	219.6	227.5	209.6
A3BEZ7	A3BEZ7	Peroxidase	Os06g0695500	0.008	High	2.09	4	1	1	1	337	36	8.9	35.7	32.6	34.7	40.1	34.6	34.8
A3BF08	A3BF08	Uncharacterized protein	OsJ_22498	0	High	5.71	7	1	2	1	191	21.5	7.96	192.4	162.8	184.9	220.2	192.6	213.8
A3BFD4	A3BFD4	Os06g0714500 protein	Os06g0714500	0	High	10.749	5	2	5	1	393	43.7	7.8	117.8	138.4	145.2	116.3	108.5	119.7
A3BFF4	A3BFF4	HATPase_c domain-containing protein	OsJ_22671	0	High	212.584	40	34	92	34	838	95.4	4.98	4617.4	4740.5	4562.2	4324.7	4364.8	4257.2
A3BFU9	A3BFU9	Os07g0108300 protein	P0585H11.115	0	High	19.401	13	7	12	7	485	53.6	7.9	691.8	712.5	763.1	729.4	734	741.8
A3BFZ0	A3BFZ0	Protein kinase domain-containing protein	OsJ_22867	0	High	14.343	19	5	5	3	384	45.4	8.63	110.4	123.4	109.3	115.3	122.5	107.3
A3BG06	A3BG06	Uncharacterized protein	OsJ_22882	0	High	20.753	8	5	6	5	753	84.8	7.09	458.8	449.4	469.1	489.6	462.8	501
A3BG40	A3BG40	Os07g0120650 protein	Os07g0120650	0	High	4.866	9	1	1	1	142	15.7	7.39	33.9	30.3	24.5	38.4	22.8	28.8
A3BG59	A3BG59	Uncharacterized protein	OsJ_22935	0.003	High	3.196	3	1	1	1	297	32	5.12	99.6	87.5	109.3	81.5	88.4	115
A3BGL5	A3BGL5	Uncharacterized protein	OsJ_23104	0	High	6.026	2	3	3	3	1280	143.5	8.7	198.8	186.8	215.5	199	181.6	215
A3BGX5	A3BGX5	Eukaryotic translation initiation factor 3 subunit E	OJ1641_C04.124-1	0	High	26.284	19	8	9	2	415	48.6	6	53.9	48.1	53	57.6	50.4	50.8
A3BH68	A3BH68	Pyruvate kinase	OsJ_23327	0	High	61.148	26	15	19	15	578	62.8	6.29	1040	942.6	951.5	1012.5	1053.7	977.5
A3BH76	A3BH76	Uncharacterized protein	OsJ_23335	0	High	26.251	22	6	9	6	330	34	7.91	376.4	415.5	419.6	385.4	371.1	384
A3BHK6	A3BHK6	Glycosyltransferase	OsJ_23474	0.003	High	3.208	2	1	1	1	458	49.8	8.56	13.4	42.5	32.4	20.6	16.1	15.6
A3BHM9	A3BHM9	Os07g0205700 protein	Os07g0205700	0	High	9	5	4	4	4	718	78.5	6.27	305.7	324.9	348.5	332.8	312.8	331.9
A3BHN4	A3BHN4	Methyltransferase	OsJ_23503	0.001	High	4.708	4	2	2	2	362	40.7	7.43	103.1	95	106.9	105.4	112.1	115.3
A3BHN5	A3BHN5	Protein kinase domain-containing protein	OsJ_23504	0.001	High	4.127	1	2	2	2	1066	113.4	6.67	113.9	117.3	141.4	121.2	124.1	133.1
A3BHT7	A3BHT7	Os07g0215500 protein	Os07g0215500	0	High	105.924	50	7	234	6	160	17.3	8.03	4393.4	4628.1	4317	4513.7	4325.8	4139.6
A3BHW0	A3BHW0	Acyl carrier protein	P0592C06.130	0.004	High	2.677	7	1	1	1	131	14.2	5.5	42.7	49.5	50	50.8	34	53.6
A3BI26	A3BI26	Uncharacterized protein	OsJ_23641	0	High	13.939	13	3	3	3	250	28.1	6.18	151.7	132.6	165.1	166.5	156.7	167.8
A3BI82	A3BI82	Os07g0246300 protein	Os07g0246300	0	High	60.054	33	9	16	9	315	33.7	7.05	933.1	926	899.9	935	973.7	962.4
A3BIR2	A3BIR2	Uncharacterized protein	OsJ_23882	0.001	High	4	3	1	1	1	303	32.4	10.26	105.8	83.1	95.2	87.8	95.2	87.3
A3BIR5	A3BIR5	Endoplasmic reticulum transmembrane protein	OsJ_23885	0.001	High	3.857	4	1	1	1	214	24.3	9.07	87.1	93.4	83.4	95.2	89.2	90
A3BIU5	A3BIU5	Glucose-6-phosphate 1-dehydrogenase	OsJ_23916	0	High	7.281	4	2	2	2	589	66.2	8.19	88.2	92.4	78.8	89.6	82.2	78.7
A3BJ75	A3BJ75	Protein kinase domain-containing protein	OsJ_24047	0	High	21.243	5	7	7	6	1174	129.2	5.68	551.2	517	534.3	565.1	555	598.5
A3BJJ6	A3BJJ6	Os07g0467200 protein	Os07g0467200	0	High	14.191	23	2	3	2	109	11.4	9.61	152	141.1	208.2	188.6	166.2	184.3
A3BJK2	A3BJK2	Os07g0468100 protein	Os07g0468100	0	High	19.871	20	5	7	5	232	25.8	5.12	381.5	359.8	362.3	382.7	362.2	371.4
A3BK63	A3BK63	Os07g0508300 protein	OJ1163_G04.105	0	High	25.403	15	4	5	4	348	38.9	7.33	273.1	261	250.3	261.8	284.4	318
A3BLC3	A3BLC3	Ribosome-recycling factor, chloroplastic	Os07g0570700	0	High	12.905	11	3	4	3	266	29.6	9.33	264.9	189.3	239.4	231.4	244	261.1
A3BLE0	A3BLE0	FYVE-type domain-containing protein	OsJ_24826	0	High	13.773	10	5	5	4	517	55.6	8.37	195	173.9	192.1	166.5	173.6	191.7
A3BLL8	A3BLL8	C2 domain-containing protein	OsJ_24910	0	High	5.572	4	2	2	2	459	47.7	4.77	242.1	210.6	237.1	255.9	216.2	265.6
A3BLP0	A3BLP0	IFRD domain-containing protein	OsJ_24933	0.003	High	2.903	2	1	1	1	465	50.6	6.19	37.2	41	33.8	33.8	43.3	31.8
A3BLR7	A3BLR7	Uncharacterized protein	OsJ_24960	0	High	28.253	16	5	7	5	377	38.7	8.43	226.6	189.2	224.4	212	223.4	217.4
A3BLU3	A3BLU3	Uncharacterized protein	OsJ_24988	0	High	18.03	12	4	5	4	432	45.6	8.31	366	326.9	323.8	342.3	336.2	346.2
A3BLV6	A3BLV6	Uncharacterized protein	OsJ_25000	0	High	12.923	5	2	2	2	629	69.5	6.49	70.2	61.8	66.5	55.9	67.2	71.9
A3BLZ0	A3BLZ0	Os07g0604100 protein	Os07g0604100	0	High	7.312	19	2	6	2	95	10.5	6.84	137.2	136.2	149.1	156.6	127.6	139.9
A3BM61	A3BM61	EF1_GNE domain-containing protein	OsJ_25120	0	High	82.34	34	7	59	4	251	27.5	4.65	1230	1251.2	984.4	1090.3	1167.1	1090.6
A3BMA7	A3BMA7	Uncharacterized protein	OsJ_25165	0	High	7.379	11	3	4	1	255	28.1	4.68	107.2	64	72.1	89.7	166.6	308.7
A3BMJ5	A3BMJ5	Uncharacterized protein	OsJ_25262	0	High	22.119	17	4	12	2	246	27.6	6.7	36.5	39.8	40.7	37.5	38.9	45.8
A3BMN8	A3BMN8	Os07g0639900 protein	Os07g0639900	0	High	9.566	11	3	3	3	253	27.6	7.64	171.5	176.4	167.1	175.5	164.4	165.8
A3BMN9	A3BMN9	Probable protein arginine N-methyltransferase 3	PRMT3	0.002	High	3.56	1	1	1	1	620	67.9	4.65	83.6	90.9	84.2	93.8	92.5	98.6
A3BMS9	A3BMS9	NADH dehydrogenase [ubiquinone] flavoprotein 1, mitochondrial	OsJ_25349	0	High	52.666	26	12	19	12	514	56.3	8.12	1076.1	1041.4	1082.1	1117.7	1169.5	1126.9
A3BN11	A3BN11	Uncharacterized protein	OsJ_25432	0	High	5.567	4	2	2	2	433	46.9	5.49	140	140.4	152.8	152.5	145.7	154.7
A3BN31	A3BN31	Uncharacterized protein	OsJ_25452	0	High	7.649	9	2	2	2	432	47.3	9.03	68.9	57	54	70.6	70.3	69.6
A3BNI4	A3BNI4	Uncharacterized protein	OsJ_25616	0	High	208.644	75	22	126	16	348	39.2	7.58	4135.3	4237.7	4102	3956.2	4145.2	3964
A3BNQ7	A3BNQ7	Phosphoinositide phospholipase C	Os07g0694000	0	High	15.666	9	5	6	5	598	67.7	6.62	283.2	308.5	320.1	315.1	315.9	295.4
A3BNZ2	A3BNZ2	Uncharacterized protein	OsJ_25788	0.004	High	2.74	2	2	2	1	700	72.1	4.97	82.7	98.2	114.2	99.7	94.9	99.8
A3BP48	A3BP48	Succinate dehydrogenase [ubiquinone] iron-sulfur subunit, mitochondrial	OsJ_25852	0	High	10.128	7	3	6	2	406	45.7	9.61	211.8	223	206.9	233.4	209.2	218.6
A3BPJ0	A3BPJ0	EF-hand domain-containing protein	OsJ_26003	0	High	34.044	17	9	10	9	580	65.2	7.42	709.4	730.3	693	719.4	733.1	704.1
A3BQD6	A3BQD6	Uncharacterized protein	OsJ_26316	0	High	133.163	49	13	158	12	313	34.8	5.68	5021.6	4304.8	4808.2	4722.8	4512.3	4434.9
A3BQX7	A3BQX7	Uncharacterized protein	OsJ_26511	0	High	77.566	40	13	36	5	275	31.3	9.98	576.7	601.5	631.8	603.7	607.5	620.1
A3BRI5	A3BRI5	Os08g0282400 protein	Os08g0282400	0	High	67.759	41	10	22	10	289	32.5	5.17	1181.3	1159.3	1181.7	1185	1169.1	1172.5
A3BRR9	A3BRR9	Uncharacterized protein	OsJ_26822	0	High	12.141	4	5	5	5	1122	124.7	6	334.4	345.7	364.2	344.7	361.3	376.3
A3BRT1	A3BRT1	Eukaryotic translation initiation factor 3 subunit I	OsJ_26838	0	High	57.81	36	12	21	12	380	42.1	6.47	933.6	955.2	908.5	905.1	964.6	954.6
A3BS40	A3BS40	Os08g0339200 protein	Os08g0339200	0	High	8.742	9	3	3	3	316	34	6.4	151.9	161.1	172.6	174.9	166.1	179.2
A3BTN1	A3BTN1	Uncharacterized protein	OsJ_27510	0	High	5.083	2	1	1	1	857	91.9	4.65	47.9	40.9	42.8	39.8	63.6	44.5
A3BTP9	A3BTP9	Uncharacterized protein	OsJ_27527	0	High	7.418	1	2	2	2	1831	202.4	6.23	138.8	150.5	153.9	160.9	174.9	160.6
A3BU52	A3BU52	Glucose-6-phosphate isomerase	OsJ_27683	0	High	55.903	22	14	24	3	615	67.3	5.95	283.5	288.4	272	298.8	290.7	281.3
A3BUG8	A3BUG8	Transmembrane 9 superfamily member	OsJ_27806	0	High	7.793	3	3	3	2	834	92.6	6.33	129.7	121.9	121.8	131	117	134
A3BUR8	A3BUR8	Uncharacterized protein	OsJ_27903	0.008	High	2.109	2	1	1	1	576	62.3	6.92	49.3	42.3	34.5	54.1	49	46
A3BUS0	A3BUS0	M20_dimer domain-containing protein	OsJ_27905	0	High	17.595	12	4	5	4	347	38	5.3	304.1	276.3	302.3	303.9	319.8	376.2
A3BUU4	A3BUU4	UVR domain-containing protein	OsJ_27929	0	High	61.509	15	13	16	13	820	89.5	5.03	949.9	942.2	953.9	988.2	912.9	973.6
A3BUY9	A3BUY9	Os08g0522500 protein	Os08g0522500	0	High	11.841	12	3	3	3	316	34.6	6.23	80	65.4	75.5	79.6	69.6	86.8
A3BV71	A3BV71	Coated vesicle membrane protein-like	Os08g0532900	0	High	25.903	19	5	9	5	212	24.5	6.46	691.9	649.5	667.5	633.5	665.8	630.6
A3BVF7	A3BVF7	Ubiquitin-like domain-containing protein	OsJ_28168	0	High	5.703	3	1	1	1	317	34	9.26	51.4	43.4	45.5	46.2	42.8	49.1
A3BVP3	A3BVP3	Uncharacterized protein	OsJ_28255	0.001	High	3.807	4	1	1	1	257	28	6.43	174.2	191.4	159.2	182.1	170	161.7
A3BVT3	A3BVT3	Os08g0562600 protein	Os08g0562600	0	High	5.21	6	1	1	1	291	30.3	4.98	36.8	31.9	34.5	33.1	34.9	38.3
A3BWG0	A3BWG0	Uncharacterized protein	OsJ_28520	0.001	High	4.143	1	1	1	1	826	91.8	9.45	23.8	31.8	26.3	27.5	31.4	30.5
A3BWG1	A3BWG1	Os09g0249700 protein	Os09g0249700	0	High	74.65	27	13	26	13	587	65.7	5.03	1226.8	1273.6	1188.8	1285.2	1248.9	1265.9
A3BWQ5	A3BWQ5	SufE domain-containing protein	OsJ_28616	0.007	High	2.296	2	1	1	1	366	38.7	6.3	76.8	89.3	178.5	95.5	74.3	199.4
A3BWT1	A3BWT1	Uncharacterized protein	OsJ_28643	0	High	12.951	12	2	2	2	193	20.3	11.72	128.4	102.9	154.8	146.5	102.4	131.6
A3BXI4	A3BXI4	Uncharacterized protein	OsJ_28892	0	High	5.557	5	1	2	1	360	39.4	6.32	58.5	65.4	57.5	56.8	57	61.5
A3BXP3	A3BXP3	Os09g0338400 protein	Os09g0338400	0	High	12.963	11	4	5	4	458	50	7.3	242.8	217.4	248.7	235.9	235.1	262.6
A3BXT0	A3BXT0	Os01g0191100 protein	Os01g0191100	0	High	41.739	46	3	10	3	114	11.6	4.32	409.2	351.3	450.4	405.3	350.1	441.7
A3BY74	A3BY74	OCRE domain-containing protein	OsJ_29131	0.001	High	3.826	6	1	1	1	434	47.9	4.65	26.5	25.7	16.3	23.3	25	22.6
A3BYC3	A3BYC3	Uncharacterized protein	OsJ_29182	0	High	7.589	4	3	3	3	731	78.7	5.88	180.8	172.1	198.1	184.3	172.3	291.9
A3BYP4	A3BYP4	Os09g0407700 protein	Os09g0407700	0	High	10.916	6	1	2	1	252	27.5	5.05	36.8	43.3	39	38.7	39.8	50.1
A3BYS6	A3BYS6	zf-C2HC5 domain-containing protein	OsJ_29345	0	High	8.729	6	2	2	2	415	45.2	5.86	127.9	105.3	120.2	119.2	137.8	130.6
A3BYS9	A3BYS9	Uncharacterized protein	OsJ_29349	0	High	25.607	36	4	11	4	119	13.7	11.39	206.6	240.3	313.1	241.9	251.1	301.6
A3BZ14	A3BZ14	Os09g0427800 protein	Os09g0427800	0.003	High	3.315	1	1	1	1	886	96.2	7.58	78.6	82.4	72.3	73.9	76	79.5
A3BZH9	A3BZH9	Carbonic anhydrase	OsJ_29611	0	High	6.345	6	2	2	1	288	32	7.36	161.5	195.9	126.9	187.3	144.5	126.9
A3BZM4	A3BZM4	Abhydrolase_3 domain-containing protein	OsJ_29652	0.004	High	2.559	3	1	1	1	408	44	7.28	25.1	25.4	24.4	26	26.3	26.9
A3C0A0	A3C0A0	ER membrane protein complex subunit 3	Os09g0497400	0	High	23.098	24	5	7	5	251	28.3	9.19	303	293.6	287.6	320.1	296.8	340.4
A3C0E8	A3C0E8	Acyl-[acyl-carrier-protein] hydrolase	OsJ_29929	0	High	5.843	9	3	3	3	289	32.8	6.99	156.6	166.4	175.9	155	158.8	164.2
A3C0H8	A3C0H8	Uncharacterized protein	OsJ_29960	0	High	9.202	8	3	4	1	396	43	8.32	21	16.4	22.4	19.6	21.9	22.7
A3C0N9	A3C0N9	Uncharacterized protein	OsJ_30024	0	High	6.884	4	2	2	2	526	58.2	6.76	65.4	73.6	76	78.7	61.2	75.6
A3C0Y5	A3C0Y5	Uncharacterized protein	OsJ_30127	0	High	6.232	3	1	1	1	457	49.9	5.27	36.9	27.4	29.1	33	29	34.2
A3C117	A3C117	Os09g0539100 protein	Os09g0539100	0	High	50.691	28	13	22	13	443	47.1	7.9	1208.6	1245.9	1267	1185.9	1248	1252.8
A3C125	A3C125	Acyl carrier protein	OsJ_30173	0	High	24.375	33	3	8	2	135	14.2	5.27	321.1	286.4	302.9	374.7	299.2	323.5
A3C1D8	A3C1D8	Os09g0556200 protein	Os09g0556200	0	High	28.15	11	7	9	6	686	77.6	5.43	412.7	404.7	401.7	410.3	414.5	417.6
A3C1F1	A3C1F1	Os09g0557700 protein	Os09g0557700	0.001	High	4.3	2	1	1	1	892	97.1	6	20.2	33.8	23.1	23.3	25.4	25.3
A3C1F2	A3C1F2	Transmembrane 9 superfamily member	OsJ_30309	0	High	25.83	10	6	7	5	635	72.3	7.02	263.7	267.5	251.7	258.3	257	242.1
A3C1M3	A3C1M3	Aldo_ket_red domain-containing protein	OsJ_30388	0.004	High	2.647	2	1	1	1	474	51.8	8.41	30.3	29.4	28.3	34.9	31.9	33.5
A3C365	A3C365	UBIQUITIN_CONJUGAT_2 domain-containing protein	OsJ_30936	0	High	8.226	8	2	3	2	194	21.8	9.06	148.8	150.5	150.2	155.1	140.6	156
A3C469	A3C469	Uncharacterized protein	OsJ_31304	0	High	25.583	73	4	5	1	81	8.3	7.96	121.6	106.1	118.4	105.9	117.9	117.2
A3C4E1	A3C4E1	Uncharacterized protein	OsJ_31399	0	High	14.306	9	3	4	3	414	44.6	6.54	198.8	210.9	198.9	190.6	197.5	187.8
A3C4S4	A3C4S4	GDP-mannose 3,5-epimerase 1	GME-1	0	High	44.1	27	10	14	5	378	42.8	6.09	321.1	311.3	335.8	323.3	330.7	358.1
A3C531	A3C531	Os10g0437500 protein	Os10g0437500	0	High	20.412	28	4	5	4	181	18.9	5.97	274.6	292.2	303.7	300.9	281.2	314
A3C537	A3C537	Uncharacterized protein	OsJ_31650	0	High	25.643	11	5	6	5	526	55.5	8.95	420.4	392.3	453	424.1	418.4	478.3
A3C5J8	A3C5J8	Uncharacterized protein	OsJ_31823	0	High	18.395	13	4	11	1	207	23.5	10.45	87	90.4	111.1	100.3	101.6	118.2
A3C5Z3	A3C5Z3	LEA_2 domain-containing protein	OsJ_31978	0	High	9.343	26	4	5	4	153	16.6	9.99	215.3	198.1	220.5	216.9	217.4	213.7
A3C602	A3C602	Os10g0491000 protein	Os10g0491000	0.003	High	2.808	3	1	1	1	229	24.7	6.19	90	87.7	90.1	98.2	79.1	98.2
A3C6C0	A3C6C0	J domain-containing protein	OsJ_32105	0.003	High	2.919	2	1	1	1	569	63.3	7.93	57.2	57.2	58.2	57.2	55.9	58.4
A3C6M7	A3C6M7	Os10g0524600 protein	LOC_Os10g38080	0.003	High	3.437	3	2	2	2	759	79.4	5.39	87.3	83	90.8	97.8	79.3	91.6
A3C6P3	A3C6P3	Os10g0528400 protein	Os10g0528400	0	High	51.662	35	9	26	8	233	25.3	6	857.6	884.6	845.7	884.9	832.4	882.4
A3C6P9	A3C6P9	Uncharacterized protein	OsJ_32238	0	High	13.524	9	2	8	1	243	26.5	6.64	95.9	96.2	111	83.2	77.2	121.7
A3C6Q9	A3C6Q9	Uncharacterized protein	OsJ_32247	0	High	6.213	8	2	3	2	236	25.7	5.76	274.9	261.4	290.4	276.9	274.7	323.4
A3C6S8	A3C6S8	Protein kinase domain-containing protein	OsJ_32267	0	High	22.298	23	8	11	7	386	43.8	6.16	398.5	384.7	391.7	401.2	409.2	413.8
A3C7K6	A3C7K6	Arf-GAP domain-containing protein	OsJ_32565	0	High	11.534	9	4	5	4	426	46.2	8.7	275.9	258.3	296.6	279.2	277.1	303.9
A3C7W9	A3C7W9	HIG1 domain-containing protein	OsJ_32689	0.004	High	2.593	12	1	1	1	105	11.6	7.05	58.4	53.2	52.6	72.7	56.7	55.5
A3C7Z3	A3C7Z3	Non-specific lipid-transfer protein		0	High	39.031	61	5	15	4	118	11.5	8.53	220.2	235.9	272.4	261.5	223	260.8
A3C7Z5	A3C7Z5	Non-specific lipid-transfer protein	Os11g0115400	0	High	71.419	58	8	82	3	116	11.3	9.33	174.6	166	187.3	187.7	157.6	205.2
A3C801	A3C801	Os11g0116400 protein	Os11g0116400	0.001	High	4.601	4	1	1	1	229	25.1	9.03	37.2	44.3	36.4	41.5	34.7	36.9
A3C856	A3C856	Os11g0127700 protein	Os11g0127700	0.002	High	3.714	3	1	1	1	312	33.5	5.39	111.4	89.1	118.8	127.6	87.5	118.7
A3C889	A3C889	Mitochondrial import inner membrane translocase subunit	OsJ_32824	0.004	High	3.046	22	2	2	2	78	8.7	8.19	78.6	73	83.1	84.9	66.5	82.5
A3C8P4	A3C8P4	Ribosomal protein L24, putative	LOC_Os11g05370	0	High	21.835	32	4	15	1	153	17.1	11	23.8	28.7	26.3	22.4	28.3	28
A3C959	A3C959	Uncharacterized protein	OsJ_33159	0	High	14.602	5	5	6	3	1078	119.3	6.1	235.2	219.2	221.4	234.3	212.8	233.1
A3CAB2	A3CAB2	Uridine kinase	OsJ_33573	0	High	9.969	6	3	3	2	514	57.6	6.62	97.9	99.9	84.4	97.5	106.1	101.3
A3CAI7	A3CAI7	Glutathione peroxidase	LOC_Os11g18170	0.002	High	3.694	7	2	2	1	212	22.9	7.8	77.1	67.3	71.8	86.3	84.6	79.2
A3CAR1	A3CAR1	PWWP domain-containing protein	OsJ_33723	0.001	High	4.206	2	1	1	1	987	106.5	9.6	46.9	72.7	50.5	64.6	63	61.4
A3CAU8	A3CAU8	Non-specific lipid-transfer protein	LOC_Os11g24070	0	High	58.596	47	5	46	1	117	11.6	9.8	62.1	53.8	66.7	64.7	59.4	50.6
A3CBA1	A3CBA1	Uncharacterized protein	OsJ_33894	0	High	43.513	15	11	16	10	834	92.2	6.23	551.5	537.6	548.7	565.2	547.6	584.4
A3CC61	A3CC61	Uncharacterized protein	OsJ_34195	0	High	7.553	4	2	3	2	514	57.1	5.48	122.9	128.4	112.2	123.7	128.8	133.6
A3CC78	A3CC78	Purple acid phosphatase	OsJ_34211	0	High	19.847	20	5	7	5	301	33.5	6.37	485.4	502.1	447.7	492.1	465.1	431.4
A3CCQ1	A3CCQ1	Uncharacterized protein	OsJ_34403	0	High	22.177	12	6	8	6	618	69.3	5.97	394	389	466.9	391.6	390.6	432
A3CCR6	A3CCR6	PPIase cyclophilin-type domain-containing protein	OsJ_34421	0	High	6.437	3	1	2	1	309	34.1	6.25	169.8	160.9	176.7	165.7	157.1	192.7
A3CCV7	A3CCV7	Os11g0595200 protein	Os11g0595200	0.003	High	3.175	4	1	1	1	270	28.4	8.79	38.9	39.2	47.6	44.3	37.3	48.2
A3CD54	A3CD54	Uncharacterized protein	OsJ_34549	0	High	67.622	31	11	19	11	481	50.5	6.67	764.1	765.3	770.6	764.7	794.3	814.4
A3CDB8	A3CDB8	14_3_3 domain-containing protein	OsJ_34607	0.001	High	4.01	7	2	2	1	230	25.8	5.03	40.4	28.3	29.9	35.3	39	41.9
A3CDM0	A3CDM0	Acyl-[acyl-carrier-protein] hydrolase	Os11g0659500	0	High	17.505	9	4	6	4	425	46.9	8.65	380.1	363.4	389.5	401.4	387.3	391.2
A3CDM5	A3CDM5	WD_REPEATS_REGION domain-containing protein	OsJ_34727	0	High	10.004	5	1	2	1	323	34	6.52	55.4	49.2	52	64	50.8	70.7
A3CE45	A3CE45	Clathrin heavy chain	OsJ_34910	0	High	306.426	34	51	96	51	1708	193.2	5.39	4312.4	4392	4286.4	4300.8	4180.8	4084.3
A3CE83	A3CE83	Protein kinase domain-containing protein	OsJ_34952	0	High	23.134	9	7	9	7	794	82.8	7.36	622.6	589	599.2	593.2	587	623.2
A3CFC4	A3CFC4	Os12g0169700 protein	Os12g0169700	0	High	40.567	36	9	14	9	273	29.6	6.92	697.5	683.3	715.2	644.5	679.1	683.4
A3CFV5	A3CFV5	AP complex subunit sigma	OsJ_35559	0	High	6.945	13	3	3	3	151	18.2	6.04	155.9	93.3	110.2	128.1	123.1	106.9
A3CG00	A3CG00	Uncharacterized protein	OsJ_35608	0.005	High	2.509	2	1	1	1	481	52.8	9.38	59.8	49.3	63.9	57.9	62.3	66.2
A3CG01	A3CG01	Uncharacterized protein	OsJ_35609	0	High	16.413	17	4	6	4	271	30.1	9.51	196.4	248.9	221	207.4	207	222.1
A3CG62	A3CG62	Rubis-subs-bind domain-containing protein	OsJ_35675	0.008	High	2.055	2	1	1	1	536	59.7	8.43	73	67.1	63.7	73.8	77.5	80.7
A3CG74	A3CG74	Os12g0239200 protein	Os12g0239200	0	High	6.262	2	2	2	2	1184	130.1	5.63	101	94.8	87	120.4	90.1	118.2
A3CGC1	A3CGC1	Uncharacterized protein	OsJ_35732	0	High	26.177	24	5	12	5	197	22.1	8.88	369.4	394.9	385.9	380.8	357.2	345.1
A3CGG2	A3CGG2	Uncharacterized protein	OsJ_35775	0	High	10.881	11	4	4	4	404	45	8.66	213.1	237	226.2	237.7	231.8	222.2
A3CGK1	A3CGK1	Ribulose bisphosphate carboxylase small chain	Os12g0291400	0	High	6.661	14	3	4	3	175	19.5	8.66	155.5	139.3	175.6	128.5	122.9	135
A3CHA2	A3CHA2	GRAM domain-containing protein	OsJ_36073	0	High	45.996	17	5	21	2	286	30.6	10.35	496.3	460.9	457.7	499.6	468.6	492
A3CHM3	A3CHM3	Os12g0502200 protein	Os12g0502200	0	High	19.722	11	2	3	2	258	25	4.93	129	131.5	124.1	119.4	123.1	104.6
A3CI28	A3CI28	Metalloenzyme domain-containing protein	OsJ_36365	0	High	67.709	25	11	19	11	442	47.8	5.77	914.8	928.3	907.4	939.5	901.6	929.8
A3CI54	A3CI54	Uncharacterized protein	OsJ_36391	0.001	High	3.926	4	1	1	1	254	27.8	4.79	31.1	26.4	33.6	41.6	25.9	35.3
A3CIH4	A3CIH4	CCHC-type domain-containing protein	OsJ_36526	0	High	8.585	3	3	4	3	1176	130.4	7.69	236.5	224.6	235.6	258.5	233.7	240.1
A3CIK4	A3CIK4	Os12g0568800 protein	Os12g0568800	0	High	63.696	13	11	18	10	872	96.1	4.72	674.9	634.9	646.3	657.9	624.7	666.3
A3CIV6	A3CIV6	GDP-Man:Man(3)GlcNAc(2)-PP-Dol alpha-1,2-mannosyltransferase	OsJ_36668	0.006	High	2.41	2	1	1	1	413	46.7	8.48	85.3	84.6	94	87.6	87.9	95.4
A3CJM7	A3CJM7	Uncharacterized protein	OsJ_36944	0	High	74.608	31	6	31	6	221	22.7	7.44	1134.9	1027.1	1222.6	1320.2	1033.6	1302
A5HEI2	A5HEI2	Bowman-Birk type proteinase inhibitor A	pinA	0	High	18.72	16	3	6	3	251	27.7	5.54	237	182.9	182.6	225.3	210.4	202.5
B0FFN1	B0FFN1	HR-like lesion-inducer family protein		0	High	5.634	7	1	4	1	158	17.2	9.7	152.4	133.2	160.7	172.4	140.3	189.9
B2C4J9	B2C4J9	AAI domain-containing protein	OsJ_03772	0	High	10.965	28	3	3	3	112	12.3	8.03	124.9	109	102.2	149.8	124.6	113.2
B3VDJ2	B3VDJ2	Starch synthase, chloroplastic/amyloplastic		0	High	244.274	49	25	148	23	609	66.4	7.97	3926.4	4013.1	7424.6	4064.2	4190	5603
B3VDJ3	B3VDJ3	Waxy (Fragment)		0	High	11.415	49	3	4	1	68	7.8	6.49	58.3	63.3	184.4	63.4	62.6	132.5
B3VDJ4	B3VDJ4	Starch branching enzyme	RBE3	0	High	360.803	46	37	318	23	825	92.7	6.07	6487.2	6562.5	6496.5	6507.1	6560.9	6587.9
B5BQV2	B5BQV2	GTP-binding nuclear protein	OsRan1	0	High	66.601	45	9	39	2	221	25	7.12	151.5	152.1	142.9	154.2	159.5	145.3
B7EA34	B7EA34	Os09g0491676 protein	Os09g0491676	0.001	High	3.991	4	2	2	2	367	38.8	10.15	214	189.8	216.8	196	215	223.8
B7EBT7	B7EBT7	60s ribosomal protein		0	High	37.166	39	8	17	8	219	24.7	10.36	636.4	784.7	803.3	687.6	740.6	724
B7EDJ0	B7EDJ0	Beta-galactosidase	Os03g0255100	0.008	High	2.067	1	1	1	1	956	103.6	6.27	47.5	50.9	59.7	58.1	53.4	54.9
B7EEW9	B7EEW9	Coatomer subunit gamma	Os03g0227000	0	High	61.453	16	12	17	6	897	99.9	5.17	301.4	289.8	275	272.1	287.4	285.1
B7EF30	B7EF30	Os04g0405600 protein	Os04g0405600	0	High	7.595	3	1	1	1	457	49.4	8.4	33	46.4	35.7	41.9	38.2	42.3
B7EFQ5	B7EFQ5	Os04g0480400 protein	Os04g0480400	0.003	High	2.93	4	1	1	1	275	30.3	6.04	15.9	17.2	16.3	16.2	22	18.6
B7EKA4	B7EKA4	S-adenosylmethionine synthase		0	High	78.231	38	11	26	2	396	43.2	6.14	272.3	283.6	240.8	257.4	284.6	253.3
B7ELW5	B7ELW5	3 exoribonuclease family domain 1-containing protein, putative, expressed	LOC_Os11g20689	0.002	High	3.636	5	2	2	2	306	32.8	5.1	170.8	159.5	160.7	181.1	168.7	155.1
B7ENR4	B7ENR4	Aminomethyltransferase (Fragment)		0	High	27.551	17	6	8	6	409	44.1	8.31	419.4	430.6	406.2	446.4	419.6	387.6
B7ETJ0	B7ETJ0	Os01g0875500 protein	Os01g0875500	0	High	6.726	3	4	5	3	919	102.4	8.27	247	239.5	258.9	259.4	234	298.2
B7EU98	B7EU98	Putative SPFH domain / Band 7 family	OSJNBb0021K20.18	0	High	24.302	24	9	12	9	374	42.6	6.76	754.9	820	810.9	766.9	736.9	751.5
B7EW17	B7EW17	Os02g0725100 protein	Os02g0725100	0	High	21.731	12	4	5	4	432	46.6	6.48	163	170.9	132.6	155.6	162.4	152.2
B7EYF6	B7EYF6	Os04g0665400 protein	Os04g0665400	0.001	High	4.519	2	1	1	1	402	41.8	6.06	46.4	51.2	47.1	49.7	49.3	44.9
B7F6I0	B7F6I0	3-oxoacyl-[acyl-carrier-protein] synthase	Os04g0445700	0	High	17.075	8	4	8	2	462	49.1	7.27	133.9	118	120.5	132.6	129.8	139.2
B7F845	B7F845	60S ribosomal protein L10a	RPL10A	0	High	77.3	38	7	24	3	216	24.5	9.82	572.6	515.9	541.2	522.5	522.3	574.7
B7F8G8	B7F8G8	Os05g0401000 protein	Os05g0401000	0.01	High	2.011	2	1	1	1	388	42.5	7.31	97.4	100.6	99.7	112.5	94.7	96
B7F8R8	B7F8R8	Os12g0129400 protein	Os12g0129400	0	High	5.688	7	3	3	3	443	47.8	6.33	246	223.6	244.5	241.5	242	263
B7F946	B7F946	Os06g0356800 protein	Os06g0356800	0.003	High	2.955	4	1	1	1	248	27.3	6.84	63	72	85	64.3	69.2	88.4
B7F961	B7F961	Os07g0548900 protein	Os07g0548900	0	High	16.118	11	3	8	3	292	30.9	5.63	383	325.8	347.3	369.9	362.7	362.5
B7F978	B7F978	Os05g0105500 protein	Os05g0105500	0	High	9.63	11	2	3	2	174	18.7	9.36	269.5	268.8	306.8	214.5	255.8	311.6
B7F9K3	B7F9K3	Os09g0565600 protein	Os09g0565600	0	High	5.853	6	2	2	2	369	42	9.13	130.4	133.7	139.1	125.6	120	136.3
B7FA07	B7FA07	Os09g0375000 protein	Os09g0375000	0	High	33.941	17	8	12	6	479	50.7	6.11	449.8	435.1	480.9	432.8	407	464
B7FA11	B7FA11	Os05g0499500 protein	Os05g0499500	0	High	6.661	6	1	1	1	393	43.3	7.99	11.8	13.5	10.5	17.1	16.5	11.1
B7FA89	B7FA89	Os04g0466600 protein	Os04g0466600	0	High	24.672	22	7	8	7	380	42.4	5.49	457	442.2	535.3	485.6	489.7	538.2
B7FAA5	B7FAA5	Os04g0480100 protein	Os04g0480100	0	High	30.882	16	9	13	7	532	57.4	8.88	408.3	364.1	379.7	412.8	394.8	409.2
B7FAE9	B7FAE9	Glutathione peroxidase	Os06g0185900	0	High	8.507	7	2	3	1	234	25.1	9.47	85.7	91.1	64.5	95.6	82.6	101.3
B7FAH8	B7FAH8	Os12g0541000 protein	Os12g0541000	0	High	24.766	14	4	6	4	304	31.6	9.11	281.6	286	260.5	281	302.7	281.7
B7FAL5	B7FAL5	RNA-binding protein Y14A	Y14A	0	High	8.131	12	2	2	2	204	22.1	5.4	62	68.9	77.6	80.1	75.6	81.5
B7SDF0	B7SDF0	Glycin-rich RNA binding protein		0	High	91.395	75	9	46	5	161	16	6.74	560.7	530.7	631.2	607.3	643	623.5
B7SDI4	B7SDI4	Aquaporin		0.003	High	3.429	5	1	1	1	289	30.7	8.82	35.8	37.6	33.7	30.9	40.6	42.2
B9ESV3	B9ESV3	E3 ubiquitin-protein ligase	OsJ_00368	0	High	17.355	3	5	5	5	1865	207.2	5.67	150	176.5	182.9	169.9	159.4	170.6
B9ESV9	B9ESV9	Uncharacterized protein	OsJ_00376	0.004	High	2.638	16	1	1	1	88	8.4	5.83	8.6	8.9	8	9.5	10.3	9.4
B9ESX6	B9ESX6	AA_TRNA_LIGASE_II domain-containing protein	OsJ_00416	0	High	22.001	8	5	6	5	675	75.2	6.62	394.1	389.9	391.4	420.4	402	457.9
B9ESY3	B9ESY3	Uncharacterized protein	OsJ_00434	0.001	High	3.766	3	1	1	1	377	43	11.55	25.7	34.3	30.2	37.5	50.5	41.4
B9ET09	B9ET09	RRM domain-containing protein	OsJ_00494	0	High	11.135	6	3	4	3	511	50.2	5.16	154.5	132.1	148.5	163.6	140.6	158.9
B9ET10	B9ET10	Uncharacterized protein	OsJ_00497	0	High	11.862	11	4	6	4	330	37.3	5.63	361	379.9	365.3	362.2	345	376.8
B9ET84	B9ET84	S1 domain-containing protein	OsJ_03610	0.004	High	2.708	2	1	1	1	428	47.7	6.38	54.9	47.3	57.6	47.7	53.8	109.4
B9ET85	B9ET85	Uncharacterized protein	OsJ_03614	0	High	36.866	10	11	14	10	1075	125.2	5.68	624.9	607	581.3	615	621.3	595.7
B9ET94	B9ET94	Uncharacterized protein	OsJ_03625	0	High	5.217	1	2	2	2	1420	157.1	5.99	66.3	72.1	90.9	83.6	74.6	90
B9ETA3	B9ETA3	Uncharacterized protein	OsJ_03649	0	High	9.008	3	2	2	2	833	92.1	7.25	76.5	66.8	73.9	83.7	69.9	79.4
B9ETA8	B9ETA8	Uncharacterized protein	OsJ_03656	0	High	9.841	4	4	4	4	1043	114.6	6.87	206.1	181.5	195.7	213.9	210.3	217.8
B9ETK0	B9ETK0	Uncharacterized protein	OsJ_00684	0	High	6.072	3	2	2	2	546	57.1	10.14	101.2	94.4	96.3	100.4	96.4	94.6
B9ETK9	B9ETK9	Phosphotransferase	OsJ_00699	0	High	8.693	5	2	2	2	472	50.9	6.05	180.5	157.3	169.3	153.4	190	246.8
B9ETS7	B9ETS7	Glycosyltransferase	Os01g0805400	0	High	20.532	12	5	7	5	470	51	5.48	332.1	347.6	356.3	360	366.7	396.6
B9EU26	B9EU26	Lipase_GDSL domain-containing protein	OsJ_00868	0	High	5.057	7	2	2	2	347	36.8	7.46	114.7	103.1	114.2	112.1	107.8	112.8
B9EU38	B9EU38	Uncharacterized protein	OsJ_00891	0	High	25.526	9	5	6	5	668	72.6	5.8	405	345.2	386.4	386.4	382.9	401.7
B9EU73	B9EU73	Uncharacterized protein	OsJ_03898	0	High	30.228	16	4	8	4	328	35.5	9.44	565.5	490.5	479.8	532.8	482.9	502.1
B9EU97	B9EU97	Pyr_redox_2 domain-containing protein	OsJ_03953	0.001	High	3.751	2	1	1	1	497	54.4	9.16	45.9	56.6	54	51.8	44.7	46.8
B9EUA5	B9EUA5	Uncharacterized protein	OsJ_03966	0	High	5.291	8	3	4	3	312	33.9	5.69	261	262.3	281.4	288.3	275.9	282.1
B9EUE7	B9EUE7	Uncharacterized protein	OsJ_04072	0	High	5.539	9	2	2	1	305	33.5	6.24	22.6	23.2	17.3	17.5	19.4	16.6
B9EUI5	B9EUI5	KH domain-containing protein	OsJ_00994	0	High	8.586	3	2	2	2	819	89.6	6.44	110.8	122.4	115.2	120.5	99	111
B9EUK1	B9EUK1	Importin N-terminal domain-containing protein	OsJ_01025	0	High	110.929	13	18	34	8	1693	186.9	5.03	430.6	397.9	411.5	411	424.2	415.9
B9EUP8	B9EUP8	Uncharacterized protein	OsJ_01114	0	High	7.915	4	2	2	2	479	53.5	7.65	86.9	80.8	98	98.9	89.4	90.4
B9EUR8	B9EUR8	Nsp1_C domain-containing protein	OsJ_04120	0	High	10.123	12	3	4	3	307	35.5	5.3	293.9	288.6	325.6	296.3	305.7	317.6
B9EUT1	B9EUT1	TYR_PHOSPHATASE_2 domain-containing protein	OsJ_04143	0.001	High	4.503	4	1	1	1	268	30.2	9.41	44.1	43.9	43	52.4	42.1	49.9
B9EV21	B9EV21	MoCF_biosynth domain-containing protein	OsJ_01171	0.003	High	3.079	2	1	1	1	497	54.9	6.07	112.8	121.9	119	112.1	115.2	117.3
B9EV41	B9EV41	Uncharacterized protein	OsJ_01216	0	High	5.305	3	1	1	1	324	35.6	8.21	87.2	81.5	63.7	82.5	73.2	74.3
B9EV50	B9EV50	Os01g0269000 protein	Os01g0269000	0	High	8.204	5	3	4	3	459	48	8.46	164.8	188.1	163.3	186	166.8	172.4
B9EV51	B9EV51	Uncharacterized protein	OsJ_01236	0	High	17.047	9	4	5	4	550	59.1	5	250.9	252.8	246	237.2	254.8	259
B9EV56	B9EV56	Os01g0271500 protein	Os01g0271500	0	High	11.413	7	3	4	3	451	49.6	5.44	245.1	253.6	249.3	251.3	237.5	240.6
B9EV70	B9EV70	Os01g0276200 protein	Os01g0276200	0	High	19.944	17	4	6	4	332	36.6	6.55	269.6	263.1	244.3	266.2	259.2	276.6
B9EV72	B9EV72	Pyruvate kinase	Os01g0276700	0	High	6.234	4	2	2	1	510	54.9	7.9	44.4	35.5	45.3	47.4	47.6	59.2
B9EVG3	B9EVG3	Vps53_N domain-containing protein	OsJ_04466	0	High	8.161	3	2	2	2	834	92.9	7.53	125.9	134.1	110.4	135	113.5	122.6
B9EVH1	B9EVH1	VWFA domain-containing protein	OsJ_04480	0	High	16.779	5	2	3	2	466	50.3	6.32	68.9	62.5	67.2	68.3	61.9	63
B9EVI2	B9EVI2	Uncharacterized protein	OsJ_04503	0	High	26.209	13	8	11	8	557	61.2	6.87	577.2	578	633.6	610.8	597.7	660.2
B9EVJ7	B9EVJ7	Uncharacterized protein	OsJ_01328	0.002	High	3.527	2	1	1	1	457	50.5	4.56	49.9	35	39.2	45.8	46.2	56.3
B9EVJ9	B9EVJ9	Os01g0283100 protein	Os01g0283100	0	High	21.521	21	5	8	5	263	28.5	6.86	237.9	266.8	284	241.7	259	241.8
B9EVK2	B9EVK2	Peptidyl-prolyl cis-trans isomerase	OsJ_01342	0	High	21.527	24	4	5	3	232	24.9	8.29	290.7	252.8	242.8	264.8	271.3	257.1
B9EVS4	B9EVS4	Phospholipase	OsJ_01476	0.004	High	2.535	1	1	1	1	1099	124.7	6.64	23	25.9	20.8	18.9	19	18.8
B9EVT6	B9EVT6	Uncharacterized protein	OsJ_01506	0.008	High	2.13	10	1	1	1	90	10.7	4.88	61.3	52.3	61.3	62.4	51.1	61.1
B9EVU0	B9EVU0	ABC1 domain-containing protein	OsJ_01512	0.003	High	2.98	2	1	1	1	608	66.7	8.95	12.9	11.8	11.2	13.6	14.2	16.6
B9EVV4	B9EVV4	Uncharacterized protein	OsJ_04544	0.003	High	3.393	1	2	2	2	1620	185.8	7.8	109.4	116.6	122.2	124.9	113.8	123.1
B9EVW4	B9EVW4	Homeobox domain-containing protein	OsJ_04561	0	High	9.048	2	2	2	2	1240	137.6	7.23	102.7	89.5	91.1	80.8	94.3	93
B9EVX0	B9EVX0	Uncharacterized protein	OsJ_04571	0	High	41.236	14	11	14	11	818	90	7.02	886.1	901.2	903.6	902.3	846.6	934.4
B9EW06	B9EW06	Uncharacterized protein	OsJ_04632	0.003	High	2.781	2	1	1	1	408	43.9	4.7	62.9	57.7	55.9	68.6	64.5	68.3
B9EW27	B9EW27	Thioredox_DsbH domain-containing protein	OsJ_04681	0	High	26.55	11	8	10	8	791	88.2	6.37	532.6	532.8	558.5	520.6	534.6	546.3
B9EWE0	B9EWE0	Uncharacterized protein	OsJ_04720	0	High	36.877	10	6	10	6	675	72.3	8.41	508.4	516.8	537.6	486.2	522.8	547.1
B9EWE4	B9EWE4	Uncharacterized protein	OsJ_04727	0	High	59.853	27	7	35	7	366	39	6.73	630.8	662.7	672.4	642.7	620.1	654.3
B9EWG1	B9EWG1	Uncharacterized protein	OsJ_04758	0	High	8.331	3	1	2	1	421	46.7	9.32	112.9	100.5	113.2	106.6	110.7	117.1
B9EWK5	B9EWK5	RING-type domain-containing protein	OsJ_04843	0	High	20.758	11	5	5	5	626	67.9	6.9	249.2	236.6	249.6	243.5	262.8	268.3
B9EWL3	B9EWL3	PEROXIDASE_4 domain-containing protein	OsJ_04862	0	High	22.07	20	3	4	3	265	28.3	7.94	76.6	82.4	64.9	70.7	75.2	66.6
B9EWL5	B9EWL5	Thioredoxin domain-containing protein	OsJ_04864	0	High	4.932	10	2	2	2	193	22	8.41	55	49.5	52.3	61	53.3	50.8
B9EWQ2	B9EWQ2	Uncharacterized protein	OsJ_01747	0	High	8.568	6	2	3	2	341	38.1	6.43	125.7	159	110.7	149.1	120.6	117.5
B9EWQ9	B9EWQ9	Xpo1 domain-containing protein	OsJ_01764	0	High	47.115	11	11	15	11	1240	137.3	6.51	634.9	617.2	673.1	641.9	656.8	744.9
B9EWR8	B9EWR8	Uncharacterized protein	OsJ_01777	0	High	10.181	7	2	3	1	321	34.5	9.06	26.1	26.1	27.7	30	25.5	27.3
B9EWV4	B9EWV4	Uncharacterized protein	OsJ_01845	0	High	26.983	17	6	8	6	415	44.8	5.54	391.9	357.7	388.9	372	392.3	399.8
B9EWV6	B9EWV6	Peroxidase	OsJ_01847	0.005	High	2.496	3	1	1	1	269	28.9	6.39	179.4	141.1	174.2	174.4	181.9	202.4
B9EWY1	B9EWY1	Os01g0967900 protein	Os01g0967900	0	High	6.682	8	3	3	2	525	57.9	7.06	45.8	46.4	51.9	53.7	57.4	50.1
B9EWY9	B9EWY9	Os01g0970400 protein	Os01g0970400	0	High	15.35	13	3	4	3	227	25.4	6.23	217.4	178.9	195.7	190.5	196.1	175.9
B9EX64	B9EX64	J domain-containing protein	OsJ_01978	0	High	10.016	5	2	4	2	511	56.2	5.57	205	206.7	203.8	221.5	225.6	242.2
B9EXB5	B9EXB5	Glutaredoxin domain-containing protein	OsJ_02073	0	High	9.034	15	3	3	3	220	24.3	6.54	168.1	151.4	168.9	178.6	160.3	164.3
B9EXB8	B9EXB8	Uncharacterized protein	OsJ_02078	0.003	High	2.902	2	1	1	1	532	57.7	5.77	133.9	127.6	131.4	136	140	132.5
B9EXB9	B9EXB9	Uncharacterized protein	OsJ_02081	0.003	High	3.079	1	1	1	1	1002	114.4	6.55	56	96.6	108.5	60.9	70.3	114.5
B9EXD7	B9EXD7	DUF3437 domain-containing protein	OsJ_02112	0	High	13.008	5	6	8	6	984	109.8	7.96	478.1	466.1	548.8	472.4	451.5	561.4
B9EXL3	B9EXL3	Uncharacterized protein	OsJ_02264	0	High	41.892	19	7	15	7	504	55.4	5.99	638.7	667	578.7	651.3	634.8	586.6
B9EXM2	B9EXM2	Carbamoyl-phosphate synthase large chain, chloroplastic	CARB	0	High	95.144	21	24	31	24	1172	127.7	6.01	1572.7	1467.8	1488.1	1490.5	1604.9	1566.8
B9EXN2	B9EXN2	Os01g0574600 protein	Os01g0574600	0	High	8.931	8	3	4	3	341	34.8	7.65	210.5	201.4	221	221.6	210.7	214.9
B9EXN4	B9EXN4	Protein ROOT HAIR DEFECTIVE 3 homolog	OsJ_02311	0	High	101.863	28	22	34	22	806	90.4	6.2	1417.6	1487	1558	1329.6	1391.3	1396
B9EXP9	B9EXP9	Beta-galactosidase	OsJ_02342	0	High	8.299	4	4	5	2	839	93	6.14	66.6	71.5	57.1	62.6	62.2	63.9
B9EXT7	B9EXT7	Uncharacterized protein	OsJ_02424	0.003	High	3.052	1	1	1	1	648	72.9	6.99	31.5	35.1	36.5	37.3	36	50.5
B9EXV3	B9EXV3	Btz domain-containing protein	OsJ_02456	0	High	11.514	5	3	3	3	716	77.1	5.45	63.8	87.1	89.2	80.5	72.1	73.7
B9EXV5	B9EXV5	F-box domain-containing protein	OsJ_02462	0.008	High	2.079	2	1	1	1	459	50.5	7.53	32	28.7	27.6	23.9	31.7	27.7
B9EY00	B9EY00	Protein kinase domain-containing protein	OsJ_02553	0	High	32.845	11	8	9	8	742	76.9	7.75	437.1	432.4	438.6	471.7	464.4	461.9
B9EY28	B9EY28	Uncharacterized protein	OsJ_02617	0	High	76.088	18	18	22	18	909	103.6	6.47	1349.3	1406.6	1421.4	1355.8	1377.7	1318.2
B9EY56	B9EY56	Beta-adaptin-like protein	OsJ_02672	0	High	7.863	2	2	2	2	848	93.1	5.34	207	249.7	253.7	232.5	225.5	251.1
B9EY77	B9EY77	Uncharacterized protein	OsJ_02724	0	High	349.142	68	30	389	24	561	62.4	5.87	9386.6	9546.6	8789.8	8992	9373.2	8905.5
B9EYE7	B9EYE7	AMP-binding domain-containing protein	OsJ_02872	0	High	58.061	21	12	19	10	656	72.7	6.25	697	718.6	737.2	704.6	721.8	721.3
B9EYF5	B9EYF5	Pyruvate kinase	OsJ_02894	0	High	10.164	5	3	4	2	606	65.8	6.18	135.8	129	135.2	133.8	125.2	143.5
B9EYG0	B9EYG0	MPN domain-containing protein	OsJ_02901	0.008	High	2.109	2	1	1	1	491	54.1	5.81	88.6	72.7	77.8	71.1	84.1	84
B9EYI1	B9EYI1	Uncharacterized protein	OsJ_02938	0	High	5.366	2	2	2	2	988	107	5.31	146.3	152.4	166.2	135.2	147	141.5
B9EYI3	B9EYI3	Lactamase_B domain-containing protein	OsJ_02942	0	High	6.553	6	2	2	2	336	36.7	7.49	75	66.5	79.1	78.1	70	80.2
B9EYL9	B9EYL9	Uncharacterized protein	OsJ_03020	0	High	21.673	11	7	7	1	635	71.5	8.1	68.6	81.2	80.8	63.7	70	60.7
B9EYN9	B9EYN9	Protein-lysine N-methyltransferase OsJ_03050	OsJ_03050	0.008	High	2.182	3	1	1	1	343	37.2	4.72	101.2	96.3	98.4	105.6	102	106.3
B9EYR4	B9EYR4	Uncharacterized protein	OsJ_00022	0	High	64.967	5	5	21	5	1355	150.1	7.68	729.4	750.3	577.3	668.4	668.4	600.1
B9EYT9	B9EYT9	Uncharacterized protein	OsJ_00069	0	High	5.665	2	2	2	2	803	89.9	5.49	177.3	171.7	193.3	186.2	174	185.1
B9EYU3	B9EYU3	HDAC_interact domain-containing protein	OsJ_00078	0	High	5.007	1	2	3	1	1418	159.2	5.94	48.3	52.3	70.8	60.4	58.6	66.7
B9EYY8	B9EYY8	Methyltransf_11 domain-containing protein	OsJ_03109	0	High	52.718	25	11	16	11	509	58	5.73	965.2	972.6	932.4	909.6	918.9	884
B9EZ14	B9EZ14	J domain-containing protein	OsJ_03161	0	High	50.391	12	4	27	4	637	69.1	7.36	695	632.9	644.6	852.5	760.4	885
B9EZ35	B9EZ35	WD_REPEATS_REGION domain-containing protein	OsJ_03210	0	High	49.767	16	5	9	5	462	51.1	6.21	333	364.8	324.3	334.7	342	339.6
B9EZ51	B9EZ51	Uncharacterized protein	OsJ_03246	0	High	57.408	18	14	19	14	876	97.9	6.04	862.8	864.5	866.9	866.3	945.1	908.7
B9EZ57	B9EZ57	Embryonic abundant protein-like	Os01g0716500	0	High	15.528	20	5	5	5	263	29.1	6.13	210.4	206.2	223	223.2	211.4	218.8
B9EZ64	B9EZ64	Putative NADH2 dehydrogenase (Ubiquinone) chain PSST	OsJ_03280	0	High	25.918	22	4	11	4	199	21.9	9.52	562.9	521.8	645.5	532.8	581.2	588.1
B9EZ78	B9EZ78	Tr-type G domain-containing protein	OsJ_00145	0	High	28.019	13	8	9	8	707	77.2	5.52	498.5	571.2	501.5	548.7	504.9	551
B9EZ83	B9EZ83	Fructose-bisphosphate aldolase	OsJ_00159	0	High	75.066	9	14	26	13	1700	188.4	8.79	1000.4	1038	1031.3	1006.9	989.4	1040
B9EZC5	B9EZC5	Signal peptidase complex subunit 3	Os01g0131800	0	High	9.467	20	3	4	3	168	18.9	9.06	283.1	262.4	267	278.8	252.1	280.7
B9EZP9	B9EZP9	Os01g0752800 protein	Os01g0752800	0.002	High	3.576	10	1	1	1	166	19.2	7.4	32.7	21.7	25.1	29	29.1	30.6
B9EZQ9	B9EZQ9	Uncharacterized protein	OsJ_03509	0	High	11.21	8	3	3	3	379	40.7	5.87	170.1	166.6	176.9	183.7	180.8	180.9
B9EZT7	B9EZT7	Uncharacterized protein	OsJ_06612	0	High	16.409	9	5	53	1	413	46.5	7.93	60.1	68.9	65.2	71.3	79.2	92.2
B9EZV2	B9EZV2	Uncharacterized protein	OsJ_06647	0	High	25.93	41	5	11	5	129	14.8	5.36	590.5	515.1	642.7	678	520.7	675.3
B9EZV5	B9EZV5	Uncharacterized protein	OsJ_06651	0	High	24.758	16	8	16	8	481	54.2	5.69	735.1	679.1	675	684.6	708.2	784.4
B9EZW0	B9EZW0	Uncharacterized protein	OsJ_06658	0	High	7.849	6	3	3	3	473	53.3	8.6	151.9	140	156.4	150.3	141.7	156.1
B9EZW1	B9EZW1	Exonuclease domain-containing protein	OsJ_06659	0.003	High	3.301	3	1	1	1	348	38.8	6.55	12.8	16.8	18.1	31	22.7	38.5
B9EZX4	B9EZX4	Uncharacterized protein	OsJ_06679	0	High	12.569	4	5	5	5	966	109.6	7.15	395.1	381.9	376.9	392.7	366.7	411.8
B9EZY6	B9EZY6	CMP/dCMP-type deaminase domain-containing protein	OsJ_06705	0.007	High	2.3	2	1	1	1	558	61.4	6.32	132.8	136.9	159	154.8	158.2	159.9
B9EZZ2	B9EZZ2	Importin N-terminal domain-containing protein	OsJ_06714	0	High	32.396	9	9	11	3	1030	118.3	4.93	108.1	125.9	107.1	127.2	101.1	129.3
B9F005	B9F005	LsmAD domain-containing protein	OsJ_06742	0	High	6.626	3	1	1	1	593	64.7	6.21	33	27.6	27.1	25.2	38.8	33.2
B9F0A5	B9F0A5	Uncharacterized protein	OsJ_06940	0	High	19.64	13	4	6	4	416	45.4	9.66	218.5	222.4	229.2	222.5	248.1	238.8
B9F0B8	B9F0B8	SAM domain-containing protein	OsJ_06971	0	High	16.031	13	3	4	2	262	27.3	9.89	117.6	95.8	108.5	116.5	110	123.2
B9F0I8	B9F0I8	Uncharacterized protein	OsJ_07117	0	High	5.095	4	2	2	2	463	49.4	5.22	196	156.8	196.3	200.2	168.4	202.6
B9F0J8	B9F0J8	Uncharacterized protein	OsJ_07135	0.001	High	4.488	5	3	4	3	502	55.7	5.47	234.8	225.1	247.8	226.8	225.2	223.9
B9F0N4	B9F0N4	Uncharacterized protein	OsJ_07197	0.003	High	3.135	2	1	1	1	459	50	9.91	55	48.1	62.4	53.7	51.6	54.7
B9F0Q1	B9F0Q1	Uncharacterized protein	OsJ_07246	0	High	4.905	3	1	1	1	433	48.6	6	67.2	66.8	52.1	56.4	56.8	58.9
B9F0Q4	B9F0Q4	Uncharacterized protein	OsJ_07253	0	High	8.806	5	2	2	2	483	51.7	5.96	133	144.6	157	148.7	147.1	155.5
B9F0U0	B9F0U0	Cyclin G-associated kinase-like protein	OsJ_07336	0	High	10.795	6	4	5	3	667	73.4	7.36	428.3	438	424.6	519.8	447.5	491.5
B9F0V7	B9F0V7	Uncharacterized protein	OsJ_07374	0	High	41.161	34	11	15	4	380	42.8	6.43	385.3	356.5	360.4	364.2	332.5	365.7
B9F0W3	B9F0W3	Uncharacterized protein	OsJ_07386	0	High	6.112	1	2	2	2	1790	200.4	5.01	131.5	116.4	131	133.5	128.6	162.9
B9F0Z2	B9F0Z2	Eukaryotic translation initiation factor 2A	OsJ_07449	0	High	28.918	13	6	8	6	522	57	9.1	377	390.4	379.2	368.7	384.9	390.6
B9F104	B9F104	Uncharacterized protein	OsJ_07472	0	High	54.928	22	8	21	6	422	46.4	5.19	647.2	671.2	619.9	650.3	667.6	624.5
B9F116	B9F116	GrpE protein homolog	OsJ_07499	0	High	32.873	17	5	8	5	332	36.6	4.72	434.3	394.4	421.6	452.9	396.8	426.2
B9F144	B9F144	Os02g0618250 protein	Os02g0618250	0.003	High	3.2	19	1	1	1	64	7.5	9.89	140.5	118.6	159.4	138.2	133.6	172.5
B9F159	B9F159	Lysine--tRNA ligase	OsJ_07579	0.003	High	3.296	1	1	1	1	665	74.6	7.05	35.2	45.6	39.5	36.4	39.8	41.5
B9F1F4	B9F1F4	Ubiquitin carboxyl-terminal hydrolase	OsJ_07774	0	High	5.797	7	2	3	1	273	29.8	4.44	100.4	82.8	84.6	105.6	95	114.1
B9F1G7	B9F1G7	Uncharacterized protein	OsJ_07792	0	High	17.725	8	3	4	2	452	50.6	7.49	98.5	121.6	97.3	93	95.6	94.4
B9F1I4	B9F1I4	Glutathione peroxidase	Os02g0664000	0	High	38.782	18	5	21	3	238	25.8	9.36	515.8	477.4	489.9	525.9	443	484
B9F1I5	B9F1I5	Uncharacterized protein	OsJ_07839	0	High	30.097	6	10	10	10	1597	180.3	6.29	588.5	577.5	594.9	572	629.7	634.8
B9F1J3	B9F1J3	Os02g0666800 protein	Os02g0666800	0	High	9.273	10	1	1	1	174	19.9	9.63	29.5	35.6	22.2	25.3	37.9	27.6
B9F1Q3	B9F1Q3	Protein transport protein sec16	OsJ_05021	0	High	25.662	5	7	7	5	1514	162.3	5.31	339	308.8	340.3	345.8	347.7	368.7
B9F1R2	B9F1R2	Uncharacterized protein	OsJ_05035	0	High	58.239	9	17	17	17	2238	253.5	6.23	948.6	948.5	951.8	954.6	1081.1	1061.3
B9F1Y3	B9F1Y3	Os02g0697300 protein	Os02g0697300	0	High	23.951	18	7	9	7	392	43.6	4.77	666.3	554.5	605.1	626.3	615	686
B9F1Z3	B9F1Z3	V-type proton ATPase subunit G	OsJ_08056	0.003	High	3.274	8	1	1	1	110	12.2	4.97	22	21.2	30.4	34	23.9	28.1
B9F214	B9F214	zf-rbx1 domain-containing protein	OsJ_08095	0	High	8.942	9	1	2	1	156	17.6	6.76	49.1	58.1	49.2	52	51.4	50.5
B9F267	B9F267	Os02g0122400 protein	Os02g0122400	0	High	7.803	5	4	4	4	769	85	5.34	241.3	227.6	226.6	234.8	242.6	241.2
B9F269	B9F269	Uncharacterized protein	OsJ_05182	0.003	High	3.251	5	1	1	1	290	33.7	9.96	80.1	55.4	54.8	59.8	54.1	66.3
B9F272	B9F272	Eukaryotic translation initiation factor 3 subunit C	OsJ_05186	0	High	119.026	24	23	42	4	933	105.7	5.35	325.4	380.2	357.5	369.7	352.3	373.1
B9F286	B9F286	Small nuclear ribonucleoprotein E	Os02g0126700	0.003	High	3.091	13	1	2	1	88	10.3	9.7	74	78.4	77.8	68.1	76.7	79.7
B9F287	B9F287	TPR_REGION domain-containing protein	OsJ_05217	0	High	15.873	11	3	5	3	310	34.3	7.3	175.4	199.7	175.8	199.9	192.8	170.6
B9F2C1	B9F2C1	Uncharacterized protein	OsJ_08121	0	High	39.58	9	10	10	2	1343	147.6	6.15	168.4	175.8	170.4	155.4	162.7	154.5
B9F2D5	B9F2D5	Uncharacterized protein	OsJ_08153	0	High	16.882	3	4	4	4	1447	155.9	6.34	177.1	163.3	169.9	188.4	185.4	185.7
B9F2E2	B9F2E2	Uncharacterized protein	OsJ_08169	0	High	7.581	2	2	2	2	955	105.2	7.46	121.5	95	94.7	110.1	157.2	166.1
B9F2F3	B9F2F3	Os02g0721700 protein	Os02g0721700	0	High	8.187	11	2	2	2	167	18	6.93	147.7	133.5	142.3	136.8	142.4	135.5
B9F2F5	B9F2F5	Protein kinase domain-containing protein	OsJ_08189	0	High	13.878	4	4	5	3	1010	113.6	5.36	237.4	227.7	229.9	235.5	245.7	252.6
B9F2K8	B9F2K8	Os02g0735100 protein	Os02g0735100	0	High	7.825	4	2	3	2	448	49.8	9.8	159.9	145.2	149.2	152.3	169.9	166.7
B9F2L6	B9F2L6	CUE domain-containing protein	OsJ_05293	0	High	22.385	17	8	13	7	460	51.4	4.93	503.2	452.3	536.6	501.2	454.5	481.9
B9F2M0	B9F2M0	Uncharacterized protein	OsJ_05300	0.003	High	3.143	1	1	1	1	1262	138.7	6.93	30	34.1	40.5	35.2	29.4	35.3
B9F2N9	B9F2N9	Uncharacterized protein	OsJ_05345	0	High	20.058	12	6	7	3	487	53.8	7.15	252	254.8	261	270.8	247	304.8
B9F2Q7	B9F2Q7	Uncharacterized protein	OsJ_05377	0	High	5.583	0	1	1	1	2676	299	4.83	47	44.8	50.5	54.5	51.3	42.1
B9F2R0	B9F2R0	PPM-type phosphatase domain-containing protein	OsJ_05386	0	High	13.319	13	5	5	2	368	40.1	5.02	120.2	109.1	118.6	116.4	134.7	142.8
B9F2S6	B9F2S6	DNA-directed RNA polymerase subunit	OsJ_05410	0	High	5.236	3	2	2	2	2017	221.6	6.13	100.3	93.2	91.4	89.4	98	95.3
B9F2W8	B9F2W8	Os02g0738900 protein	Os02g0738900	0	High	28.969	11	11	12	2	923	100.3	9.16	77.9	82.4	77.1	81.2	87.6	90.7
B9F2X6	B9F2X6	TPR_MLP1_2 domain-containing protein	OsJ_08332	0	High	30.962	5	9	9	9	2023	228.9	5.11	594.6	568.3	663.3	642.1	623.8	701.1
B9F2Y1	B9F2Y1	AD domain-containing protein	OsJ_08339	0	High	14.138	26	3	3	3	181	19.9	5.72	155.8	148.6	132.6	134.9	140.1	127.9
B9F2Z5	B9F2Z5	ArsA_ATPase domain-containing protein	OsJ_08363	0	High	5.05	4	1	1	1	402	43.4	7.88	55.6	49.4	49.4	59.8	59.5	67.9
B9F338	B9F338	Os02g0760500 protein	Os02g0760500	0.007	High	2.324	6	1	1	1	162	17.2	6.76	47.4	47.4	55.1	64.4	59.2	58.2
B9F341	B9F341	Uncharacterized protein	OsJ_08472	0	High	9.609	7	3	3	1	417	45.5	6.14	58.8	49.9	51.5	55	54.2	68.4
B9F342	B9F342	M16C_associated domain-containing protein	OsJ_08475	0	High	21.932	7	8	9	8	1000	113	5.2	700.9	646.2	708.8	684.4	685.8	703
B9F355	B9F355	C3H1-type domain-containing protein	OsJ_05475	0.001	High	3.891	2	1	1	1	465	53.2	8.18	78	82.2	74.2	76.1	74.6	84.4
B9F382	B9F382	Uncharacterized protein	OsJ_05521	0	High	29.727	12	5	6	5	727	81	6.29	299.7	309	296.4	317.7	303.5	287.9
B9F386	B9F386	Os02g0167700 protein	Os02g0167700	0	High	112.104	20	25	41	25	1218	134.2	6.11	2426.4	2330.5	2331.5	2238.9	2274.9	2284.3
B9F3B3	B9F3B3	CTP_transf_like domain-containing protein	OsJ_05570	0	High	16.254	18	4	4	4	315	36.1	5.16	260.7	231.9	237.8	264.3	251.6	275.3
B9F3B6	B9F3B6	Succinate-semialdehyde dehydrogenase, mitochondrial	ALDH5F1	0	High	89.395	34	14	25	14	527	56.1	8.1	967.5	919.3	942.8	930.7	939.3	923.1
B9F3D5	B9F3D5	FGGY_C domain-containing protein	OsJ_05603	0.007	High	2.311	2	1	1	1	397	43	6.65	17.2	12.8	15.8	23.1	21.8	21.6
B9F3E0	B9F3E0	Integrase-type domain-containing protein	OsJ_05620	0	High	21.798	6	8	9	8	1223	136.6	7.31	423.8	431.9	408.1	447	417.1	432
B9F3F2	B9F3F2	tRNA_edit domain-containing protein	OsJ_08514	0	High	26.693	23	6	10	6	322	35	7.02	348.1	387.6	340.5	363.7	349.2	340.6
B9F3J0	B9F3J0	Uncharacterized protein	OsJ_08588	0	High	23.289	5	9	10	8	1596	180.6	8.84	708	752	755.9	810.3	781.6	850.3
B9F3L6	B9F3L6	Uncharacterized protein	OsJ_08631	0	High	97.024	25	20	33	13	960	105.7	6.55	689.6	694.2	613.9	658.6	697.9	669.4
B9F3M8	B9F3M8	Protein kinase domain-containing protein	OsJ_08651	0	High	4.895	2	2	2	1	1051	116.4	5.92	105.9	92.7	82	109.2	90.6	97
B9F3Q7	B9F3Q7	Uncharacterized protein	OsJ_05660	0	High	54.511	27	12	22	12	521	57.6	7.5	928.4	916.1	927.5	915.2	942.8	885.6
B9F3W5	B9F3W5	Uncharacterized protein	OsJ_05800	0	High	15.101	3	8	8	5	1961	222.6	5.45	452.9	437.6	440	449.2	424.3	426.8
B9F3X8	B9F3X8	Uncharacterized protein	OsJ_05823	0.001	High	4.469	5	2	2	1	379	40.2	9.31	53.6	66	57.6	60.4	56.5	51.7
B9F3Z4	B9F3Z4	Nudix hydrolase domain-containing protein	OsJ_08693	0	High	58.833	12	16	17	16	1268	142.1	6.11	1310.5	1283.9	1292.8	1276.7	1286.9	1313.9
B9F3Z5	B9F3Z5	Cytochrome b5 heme-binding domain-containing protein	OsJ_08695	0	High	20.305	45	4	7	4	111	11.5	5.15	299.4	257.7	383.9	346.2	277.7	384.4
B9F400	B9F400	Os02g0794600 protein	Os02g0794600	0.001	High	4.351	11	1	2	1	79	8.4	7.65	73.8	58.1	108.8	138.6	261.5	100.3
B9F414	B9F414	Uncharacterized protein	OsJ_08723	0.008	High	2.085	0	1	1	1	1449	161.8	7.39	83	70.8	79	78.4	83.3	91
B9F428	B9F428	Uncharacterized protein	OsJ_08755	0	High	12.159	6	3	4	3	508	56.2	8	198.5	211.9	228.8	227.6	214.2	212.2
B9F431	B9F431	Uncharacterized protein	OsJ_08759	0.003	High	3.039	1	1	1	1	673	76.5	7.49	22.4	21.4	21.4	19.6	17.7	25
B9F462	B9F462	W2 domain-containing protein	OsJ_08832	0	High	27.581	5	5	9	5	969	108.5	5.36	422.6	396	419	427.5	458	436.2
B9F4B5	B9F4B5	Uncharacterized protein	OsJ_05923	0	High	92.234	25	14	79	2	479	54.1	8.18	96.7	103.4	96.9	100.1	90.5	101.9
B9F4B9	B9F4B9	Uncharacterized protein	OsJ_05927	0	High	7.721	3	3	4	2	882	98.5	5.85	58.8	64.3	90.1	75.5	70.4	91
B9F4C0	B9F4C0	Uncharacterized protein	OsJ_05928	0	High	7.818	6	3	3	3	510	51.7	6.77	154.5	173.1	180.3	160.7	162.5	154.1
B9F4C8	B9F4C8	Serine/threonine-protein phosphatase 2A 55 kDa regulatory subunit B	OsJ_05943	0	High	13.461	7	4	5	1	525	58.9	6.14	66.3	73.3	76.1	69.3	71	71.4
B9F4C9	B9F4C9	Uncharacterized protein	OsJ_05944	0	High	16.82	9	5	7	4	674	68.4	5.69	414.7	405	417.4	438.4	401.3	438.2
B9F4G6	B9F4G6	Os02g0234800 protein	Os02g0234800	0.001	High	4.386	7	2	3	2	284	32	5.15	148	141.2	151.8	155.7	155.4	162.2
B9F4H9	B9F4H9	Protein kinase domain-containing protein	OsJ_06037	0.003	High	3.282	1	1	1	1	801	89.6	7.02	72.5	79.5	91.9	84	77	93.5
B9F4J6	B9F4J6	Uncharacterized protein	OsJ_08918	0	High	16.168	16	4	5	4	313	34.8	6.3	263.5	243.7	266.5	284.3	265.7	295.7
B9F4M2	B9F4M2	Uncharacterized protein	OsJ_08959	0	High	30.955	15	9	9	9	722	80.4	6.48	494.4	491	524.1	465.1	474.4	539.4
B9F4M5	B9F4M5	Fe2OG dioxygenase domain-containing protein	OsJ_08962	0	High	6.784	6	2	3	2	387	42.7	6.38	152.3	160.7	173.3	168.8	174.5	170.8
B9F4N0	B9F4N0	Uncharacterized protein	OsJ_08971	0	High	12.928	8	4	5	3	474	53.3	5.91	225.8	225.9	230.1	254.6	229.5	233.9
B9F4N9	B9F4N9	Peptidase_M3 domain-containing protein	OsJ_08986	0	High	159.881	30	21	49	20	791	88	6.16	2210.8	2162.1	2073.3	2120.5	2086.1	2171.8
B9F4P8	B9F4P8	FKS1_dom1 domain-containing protein	OsJ_09005	0	High	35.406	5	9	13	3	1918	220.4	9.13	129.2	127.5	151.6	147.7	132.2	169.2
B9F4S9	B9F4S9	Cupin type-1 domain-containing protein	OsJ_06080	0	High	17.686	20	3	9	3	168	19.6	8.18	226.2	226	153.8	207.1	189	149.9
B9F4T0	B9F4T0	Uncharacterized protein	OsJ_06081	0	High	129.818	48	15	49	1	365	39.1	6.47	146.9	150.4	114.3	139.7	145.3	142.3
B9F4T7	B9F4T7	RRM domain-containing protein	OsJ_06104	0.003	High	3.359	3	1	1	1	304	34.9	10.96	153.7	95.8	111.5	103.4	116.6	105.6
B9F522	B9F522	40S ribosomal protein S3a	OsJ_06287	0	High	88.388	35	14	31	4	399	44.9	9.44	268	250.6	280.6	254.4	310.7	290.3
B9F537	B9F537	Uncharacterized protein	OsJ_06316	0	High	15.956	6	4	4	4	771	85.6	6.19	162.9	137.3	164	158.4	162.8	187.5
B9F544	B9F544	Uncharacterized protein	OsJ_06348	0	High	5.551	3	1	2	1	419	46.1	8.82	23.8	25.2	21.9	24.6	21.2	23.4
B9F546	B9F546	CbiX domain-containing protein	OsJ_06350	0	High	6.821	14	1	1	1	125	13.9	7.39	21.1	14.1	18.8	22.1	14.5	15.3
B9F559	B9F559	Uncharacterized protein	OsJ_06372	0.002	High	3.626	2	1	1	1	953	106.6	5.74	26.6	25.5	24.4	29	24.6	31.7
B9F578	B9F578	GB1/RHD3-type G domain-containing protein	OsJ_06401	0	High	17.646	4	5	5	4	1096	123.7	7.08	280.7	291.9	320.5	278.6	286.9	300.1
B9F593	B9F593	Os02g0312500 protein	OJ1233_A01.26-1	0.003	High	3.119	5	1	1	1	166	18.6	10.26	27.4	27.8	35.7	36	26.5	39
B9F5B9	B9F5B9	GST C-terminal domain-containing protein	OsJ_06467	0	High	10.53	7	3	3	3	364	41	7.08	205.3	205	201.5	194.7	182.1	184.8
B9F5C6	B9F5C6	Uncharacterized protein	OsJ_06480	0	High	59.795	21	6	20	1	322	36.3	10.24	118.6	109.8	129.5	134.7	125.2	136
B9F5I0	B9F5I0	Uncharacterized protein	OsJ_09642	0	High	7.78	2	2	2	2	874	99.3	5.12	51	58.3	55.7	57.7	49.5	51.9
B9F5M4	B9F5M4	Os03g0192400 protein	Os03g0192400	0	High	23.074	37	4	7	4	142	15.9	9.6	398.7	370.7	440.4	439.1	381	441.6
B9F5T2	B9F5T2	WD_REPEATS_REGION domain-containing protein	OsJ_12660	0	High	24.288	10	5	16	2	490	53.6	6.25	418.4	399.3	404.1	392.8	391.8	367.2
B9F5V8	B9F5V8	Uncharacterized protein	OsJ_12710	0.005	High	2.495	4	1	1	1	227	25.4	8.34	47.5	55.4	58.3	44.7	47.8	45.3
B9F5Y2	B9F5Y2	Uncharacterized protein	OsJ_12764	0	High	30.971	12	11	13	11	815	93	7.39	837.7	789.5	874.6	782.1	801	840.6
B9F635	B9F635	Protein kinase domain-containing protein	OsJ_09852	0	High	7.513	11	3	3	1	332	39.4	8.19	75.3	76.3	79.4	82.2	72.5	89.1
B9F642	B9F642	WPP domain-containing protein	OsJ_09862	0	High	12.408	11	2	4	2	243	26	10.83	206.6	155	186.8	225.5	221.2	226.3
B9F645	B9F645	Os03g0209600 protein	Os03g0209600	0	High	5.91	4	2	2	2	602	66.7	6.67	151.9	147.1	155	155.8	163.7	172.3
B9F648	B9F648	Uncharacterized protein	OsJ_09874	0	High	15.015	6	5	5	5	789	87.1	4.88	308.5	315.8	342.8	329.3	317.9	333
B9F660	B9F660	Plug_translocon domain-containing protein	OsJ_09896	0	High	70.024	21	11	33	11	549	60	9.32	1128	1109.4	1195	1097.1	1091.4	1116.3
B9F662	B9F662	Uncharacterized protein	OsJ_09899	0.001	High	4.241	1	2	2	1	2083	235.6	6.61	79.2	80.7	77.5	83.1	64.9	77.7
B9F665	B9F665	Os03g0214400 protein	Os03g0214400	0	High	13.235	8	4	4	4	476	54.1	8.78	340.3	339.4	372.1	373.2	357.3	397.3
B9F676	B9F676	Probable glucan 1,3-alpha-glucosidase	Os03g0216600	0	High	25.412	11	9	10	9	919	103.2	6.02	541.5	542.5	492.1	542.1	526.9	535.7
B9F689	B9F689	Tubulin alpha chain	Os03g0219300	0	High	77.386	31	11	27	5	449	50	5.25	348.6	347.2	324.7	348.1	327.5	314.2
B9F6B6	B9F6B6	Clat_adaptor_s domain-containing protein	OsJ_12842	0	High	7.924	10	2	2	2	272	29.5	5.26	115.2	102	109.9	101.3	106.2	115.4
B9F6D0	B9F6D0	Uncharacterized protein	OsJ_12867	0	High	7.25	1	2	2	2	1279	145	6.86	126	117.5	154.4	143.3	138.5	150.4
B9F6H3	B9F6H3	Uncharacterized protein	OsJ_12967	0	High	12.447	7	2	8	2	435	47.4	9.99	233.9	254.1	237.6	296.1	270.6	253.6
B9F6K0	B9F6K0	Uncharacterized protein	OsJ_13016	0.001	High	3.824	3	1	1	1	413	47.2	7.8	55.1	48.8	48.4	61.8	55.4	63.4
B9F6P5	B9F6P5	Translocase of chloroplast	OsJ_10086	0	High	94.62	36	12	51	12	360	40	9.5	2571.4	2553.3	2327.4	2543.2	2538.9	2409.6
B9F6R9	B9F6R9	SEC7 domain-containing protein	OsJ_10127	0	High	29.523	6	11	13	11	1789	197.6	5.69	815.4	791.1	836.1	872.8	855.8	869.8
B9F6T2	B9F6T2	EF-hand domain-containing protein	OsJ_10151	0	High	5.584	4	2	2	2	431	47.1	5.24	97.4	90.5	107.9	103.8	96.6	105.3
B9F6T9	B9F6T9	Uncharacterized protein	OsJ_10169	0	High	7.23	6	3	3	3	528	56.6	6.34	196.6	197.9	198.1	217	214.8	210.3
B9F6U6	B9F6U6	Glutamine amidotransferase type-1 domain-containing protein	OsJ_10181	0	High	39.82	17	9	15	9	686	73.8	6.74	786.6	735.3	807.7	736.3	838	851
B9F6V9	B9F6V9	S5 DRBM domain-containing protein	OsJ_13042	0	High	113.696	47	12	45	7	284	31.1	10.42	844.4	881.2	781	905.1	891.5	881.1
B9F6W4	B9F6W4	PPM-type phosphatase domain-containing protein	OsJ_13054	0	High	15.183	3	3	4	3	1379	149.7	5	193	202.8	187.8	211.3	186.1	200.1
B9F6X2	B9F6X2	Peptidyl-prolyl cis-trans isomerase	OsJ_13071	0	High	15.069	20	5	5	5	236	25.4	8.22	313.8	303.2	275.4	314.2	371.2	333.6
B9F721	B9F721	Dolichol-phosphate mannosyltransferase subunit 1	Os03g0824400	0	High	8.034	9	1	1	1	243	27.1	9.01	17.5	21.3	15.9	17.2	21.1	17
B9F754	B9F754	Importin N-terminal domain-containing protein	OsJ_10217	0	High	13.576	5	5	6	5	1052	115.8	5.06	252.6	294.8	280.1	280.4	265.1	285.9
B9F770	B9F770	Uncharacterized protein	OsJ_10240	0	High	20.105	8	6	8	5	724	80.4	8.94	350.4	386.9	387.5	318.1	361.3	360
B9F774	B9F774	SH3 domain-containing protein	OsJ_10249	0	High	25.014	6	7	9	7	1124	121.9	5.3	616.3	608.2	612	746.5	654.6	730.3
B9F777	B9F777	Uncharacterized protein	OsJ_10254	0	High	32.655	15	6	8	5	455	48.9	5.14	401.4	410.5	387.9	451.5	374.4	412.9
B9F783	B9F783	Serine/threonine-protein phosphatase	OsJ_10270	0	High	30.687	15	7	11	3	400	44.5	5.05	224.4	201.6	224.4	215.1	214.6	207.8
B9F7C5	B9F7C5	BHLH domain-containing protein	OsJ_10356	0.003	High	2.81	2	1	1	1	597	64.6	7.21	43.9	31.8	43.8	50.1	47.9	40.4
B9F7E5	B9F7E5	Uncharacterized protein	OsJ_13230	0	High	71.399	35	12	18	12	410	43	6.04	1101.3	1096.8	1066.2	1058.7	1080.7	1088.1
B9F7G1	B9F7G1	Os03g0833900 protein	Os03g0833900	0	High	8.003	16	2	2	2	186	20.3	5.29	77.8	86.2	95	89.4	85.3	86.6
B9F7J3	B9F7J3	Uncharacterized protein	OsJ_13330	0.001	High	4.375	2	1	1	1	420	49.4	8.73	56	51.6	43.5	51.6	55.5	55
B9F7J8	B9F7J8	Uncharacterized protein	OsJ_13341	0.003	High	2.939	3	1	1	1	510	54.7	5.78	10.3	9.7	10.8	11.7	7.2	12.1
B9F7Q3	B9F7Q3	Os03g0285900 protein	Os03g0285900	0.004	High	2.537	2	1	1	1	330	37	11	119.5	126.8	134.7	121.3	125.1	148.5
B9F7S8	B9F7S8	J domain-containing protein	OsJ_10460	0	High	52.036	16	9	13	9	582	63.7	9.03	828.1	871	816.8	868.9	846.5	867
B9F7T3	B9F7T3	6PF2K domain-containing protein	OsJ_10467	0	High	38.666	9	8	8	8	1067	120.3	7.3	552.1	551.2	512.8	565.9	550.6	543.2
B9F7T7	B9F7T7	UBA_e1_C domain-containing protein	OsJ_10472	0	High	12.183	3	4	5	2	1179	129.8	6.15	121.8	129.3	118.6	123.2	106.1	116.3
B9F7U9	B9F7U9	PKS_AT domain-containing protein	OsJ_10497	0	High	27.784	15	5	8	5	387	40.4	8.13	524	542.7	583.6	503.9	540.5	568.8
B9F7X4	B9F7X4	Uncharacterized protein	OsJ_10548	0	High	43.488	23	12	17	12	659	72.2	8.9	707.1	722.4	732.8	729.6	715	757.6
B9F831	B9F831	Uncharacterized protein	OsJ_10590	0	High	25.615	12	8	8	8	817	92.4	6.61	468	501	465.7	483.5	488.5	506
B9F844	B9F844	Uncharacterized protein	OsJ_10617	0.001	High	4.612	5	1	1	1	224	23.5	4.98	69.5	50.3	58.4	54.4	42.8	55.2
B9F855	B9F855	Glucose-6-phosphate 1-dehydrogenase	Os03g0318500	0	High	31.807	14	9	12	9	629	70.7	5.69	703.2	727	712.6	707	707.1	719.2
B9F894	B9F894	Endoglucanase	OsJ_10702	0	High	30.202	13	8	14	7	619	68.2	9.16	551.7	549.8	568.9	537.7	560.1	540.1
B9F8C7	B9F8C7	WD_REPEATS_REGION domain-containing protein	OsJ_10772	0.001	High	4.53	4	1	1	1	477	52.6	8.87	53.9	53	49.5	54	52.6	55.7
B9F8E5	B9F8E5	Uncharacterized protein	OsJ_10806	0	High	12.97	15	4	8	1	286	31.9	10.54	41.4	46.2	38.6	36.7	42	55.2
B9F8I3	B9F8I3	Uncharacterized protein	OsJ_10898	0.001	High	3.995	1	1	1	1	812	91.7	7.02	28	34	35.1	34.7	33.9	33.9
B9F8I8	B9F8I8	Uncharacterized protein	OsJ_10916	0	High	24.713	10	5	7	5	563	63	6.38	313.8	294.2	286.5	286.7	305.7	295.8
B9F8K4	B9F8K4	Uncharacterized protein	OsJ_10958	0	High	20.088	32	4	7	3	136	15.3	8.92	157.4	143.4	142.9	174.7	143.4	165
B9F8R0	B9F8R0	SAP domain-containing protein	OsJ_11077	0	High	7.8	4	2	2	2	796	86.3	4.86	54.5	50.2	53	57.5	54.7	60.9
B9F8W6	B9F8W6	Uncharacterized protein	OsJ_11170	0.007	High	2.292	2	1	1	1	339	34.7	8.46	88.7	88.1	91.8	92.2	98.2	96
B9F8X9	B9F8X9	Ubiquinone biosynthesis protein	OsJ_11205	0	High	20.299	15	5	8	5	323	34.5	9.14	459.4	450.9	468.3	463.1	451.6	453.9
B9F8Y9	B9F8Y9	Uncharacterized protein	OsJ_11229	0.004	High	2.544	0	1	1	1	1843	207.7	6.2	99.4	104.4	98.5	111.8	114.1	104.5
B9F8Z3	B9F8Z3	Uncharacterized protein	OsJ_11242	0	High	11.097	12	2	2	2	201	21.1	4.84	104.7	86.8	122.1	134	99	141.6
B9F902	B9F902	Hexosyltransferase	OsJ_11255	0	High	10.546	7	4	4	4	577	65.8	7.3	140.2	140.3	145.2	146.8	142.8	148.5
B9F921	B9F921	PlsC domain-containing protein	OsJ_11292	0	High	9.015	17	4	4	4	192	21.4	8.15	246.7	239.1	255.2	249.9	236.7	248.5
B9F952	B9F952	Uncharacterized protein	OsJ_11349	0	High	376.964	53	31	633	24	569	64.3	7.8	13604.9	15000.4	11659.6	13650.5	14839.4	10848.4
B9F9B4	B9F9B4	Uncharacterized protein	OsJ_11457	0	High	7.988	6	2	2	2	339	37.3	6.34	84.7	75.5	79.4	78.1	76.6	69.3
B9F9B5	B9F9B5	Uncharacterized protein	OsJ_11458	0	High	18.788	10	4	8	4	375	39.9	9.11	462.7	479.5	464.3	462.7	468.4	471.6
B9F9D9	B9F9D9	VPS37 C-terminal domain-containing protein	OsJ_11503	0	High	9.233	11	3	4	3	265	30.1	6.8	249.8	214.3	267.4	266.4	258.2	270.7
B9F9J1	B9F9J1	Uncharacterized protein	OsJ_11614	0	High	14.814	7	4	5	4	701	76.2	4.86	222.2	216	221.5	224.2	222.8	234.8
B9F9Q2	B9F9Q2	Importin N-terminal domain-containing protein	OsJ_11737	0	High	22.786	7	7	8	7	1056	119.7	6.1	578.7	580.9	623.9	600.3	583.3	672.4
B9F9W7	B9F9W7	WD_REPEATS_REGION domain-containing protein	OsJ_11856	0	High	8.578	6	2	2	2	489	54.6	5.64	66.6	71.5	71.3	68.7	68.7	65.3
B9F9X9	B9F9X9	Ornithine aminotransferase	OsJ_11874	0	High	22.635	7	3	8	3	574	61.8	8.32	261.2	247.6	253.9	279.4	275	279.9
B9FA08	B9FA08	Uncharacterized protein	OsJ_11892	0	High	35.974	18	6	7	6	452	47.1	6.2	328.1	316.5	355.7	328.5	357.2	348.4
B9FA50	B9FA50	VOC domain-containing protein	OsJ_11974	0	High	14.6	22	3	4	3	198	21.9	8.66	121.9	105.3	116.3	129.6	93.7	116.5
B9FA64	B9FA64	SEC7 domain-containing protein	OsJ_12011	0.003	High	3.451	1	1	1	1	1384	154.4	6.93	8.3	10.1	14.3	13.6	15.8	13.5
B9FA67	B9FA67	RanBD1 domain-containing protein	OsJ_12021	0.003	High	3.029	3	1	1	1	377	40.4	7.28	58.9	62	58.7	66.9	53.4	58.1
B9FA68	B9FA68	Uncharacterized protein	OsJ_12022	0	High	7.52	11	1	1	1	192	20.6	6.67	13.7	14.9	13.9	12.3	14.2	10.3
B9FA88	B9FA88	Uncharacterized protein	OsJ_12068	0.007	High	2.267	9	1	1	1	92	9.4	7.24	57	49.4	63.1	55.2	54.5	68.9
B9FAD5	B9FAD5	Os03g0109700 protein	Os03g0109700	0.003	High	3.041	3	1	1	1	345	37.8	5.53	24.6	26.7	24.9	24	38.5	26.4
B9FAD9	B9FAD9	Uncharacterized protein	OsJ_09127	0	High	7.972	4	3	3	3	643	72.4	5.76	204.4	205.5	232.6	225	218	237.5
B9FAE7	B9FAE7	AP-2 complex subunit alpha	OsJ_09142	0	High	22.326	7	8	9	8	1006	112.4	5.54	517.5	483.3	558.7	534	494.9	551.7
B9FAH6	B9FAH6	FKS1_dom1 domain-containing protein	OsJ_09196	0	High	29.01	5	9	10	6	1623	184.4	7.24	414.3	406.3	418.9	409	418.9	422.3
B9FAM2	B9FAM2	Uncharacterized protein	OsJ_12133	0	High	41.347	12	12	13	12	1170	132.2	6.34	760.6	796.6	851.2	793	801.5	854.2
B9FAM3	B9FAM3	HECT domain-containing protein	OsJ_12135	0	High	4.846	2	1	1	1	1068	119.3	7.05	12.7	11.6	8.3	13.7	11.7	11
B9FAN2	B9FAN2	WD_REPEATS_REGION domain-containing protein	OsJ_12146	0	High	13.116	8	3	3	3	435	46.7	4.63	249.6	313.5	250.5	269.1	247.9	238.3
B9FAN5	B9FAN5	Uncharacterized protein	OsJ_12150	0	High	95.123	15	23	28	18	1614	183	8.53	1031.6	1057.9	1051.6	1110.6	1100.2	1103.1
B9FAP3	B9FAP3	Plasma membrane ATPase	OsJ_12166	0	High	56.969	16	14	21	7	966	106.4	7.05	426.5	427.6	420.2	408.5	425.1	438.9
B9FAQ6	B9FAQ6	Uncharacterized protein	OsJ_12199	0	High	76.208	16	17	31	17	1061	120.4	6.68	1487.5	1447.5	1493.1	1350.3	1396.8	1448.8
B9FAW7	B9FAW7	Uncharacterized protein	OsJ_09271	0	High	12.866	4	4	4	4	919	102.7	6.74	225.8	224.6	245.7	239.1	250.4	294.8
B9FAY7	B9FAY7	Methyltransferase	Os03g0136200	0	High	7.628	5	2	2	2	363	40.6	8.09	147.9	144.5	162.1	136.7	153.3	167.3
B9FAZ1	B9FAZ1	Uncharacterized protein	OsJ_09329	0.001	High	4.2	1	1	1	1	964	107.4	8.34	50.8	43	51.8	35.9	45.1	39.1
B9FAZ8	B9FAZ8	Uncharacterized protein	OsJ_09351	0.007	High	2.234	4	1	1	1	323	33.6	6.99	13.8	13.1	8.9	11	13	9
B9FB05	B9FB05	tRNA-synt_1e domain-containing protein	OsJ_09367	0	High	134.917	41	19	55	19	528	60.9	6.33	2623.2	2455.6	2336.6	2532	2470.4	2462.9
B9FB06	B9FB06	Os03g0143400 protein	Os03g0143400	0	High	204.978	48	27	86	6	577	61	5.72	759.4	685.4	701	711.6	675.9	690.2
B9FB22	B9FB22	Uncharacterized protein	OsJ_09403	0	High	10.246	3	4	4	4	1687	186.1	5.87	212.3	204.8	221	234	253.9	253
B9FB43	B9FB43	TPR_REGION domain-containing protein	OsJ_12287	0	High	26.878	11	7	11	7	586	63.3	8.41	681.2	702.8	762	666.7	686.9	725.3
B9FB70	B9FB70	Putative GTP-binding protein	OsJ_12333	0	High	29.852	18	10	11	5	611	68	8.31	335.3	340.3	350.9	343.1	336.2	330.5
B9FBE7	B9FBE7	Uncharacterized protein	OsJ_09473	0	High	61.277	27	11	19	11	505	55.8	5.74	1333.7	1312.2	1272.2	1322.2	1303.9	1348.1
B9FBI5	B9FBI5	Uncharacterized protein	OsJ_09549	0	High	14.069	28	3	6	3	93	10.7	10.92	174.5	178.6	157.9	182.7	199.8	178.8
B9FBL8	B9FBL8	Os03g0175600 protein	Os03g0175600	0	High	25.262	22	5	5	5	310	33.6	5.69	266	259	262.1	264.8	250.6	275.7
B9FBP1	B9FBP1	NOT2_3_5 domain-containing protein	OsJ_12483	0.003	High	3.174	2	1	1	1	631	67.4	8.25	60.6	59.8	45	57.4	54	52.6
B9FBP5	B9FBP5	GRAM domain-containing protein	OsJ_12488	0	High	4.89	9	2	2	2	247	26.4	9.39	78	72.6	80.4	75.7	82.7	83.2
B9FBP6	B9FBP6	Uncharacterized protein	OsJ_12490	0	High	28.771	6	4	10	4	867	96.1	7.55	359.5	372.1	428.2	351.5	366.2	351.8
B9FBS1	B9FBS1	Uncharacterized protein	OsJ_12537	0.003	High	3.355	1	2	2	2	3589	398.2	6.18	94.7	90.2	107.7	108.7	93.9	103.3
B9FBS2	B9FBS2	GOLD domain-containing protein	OsJ_12539	0	High	15.054	10	2	5	2	221	24.4	9.33	201.6	192.3	180.9	189	190.8	190.9
B9FBT5	B9FBT5	Cysteine synthase	OsJ_12564	0	High	64.618	7	12	22	5	1817	203.6	6.84	387.6	392.7	393.5	401	358.9	400.4
B9FBU2	B9FBU2	TPR_REGION domain-containing protein	OsJ_12581	0	High	30.142	6	2	6	1	498	52.9	6.34	45.6	47.4	46.4	54.1	48.1	55.4
B9FBV9	B9FBV9	Protein kinase domain-containing protein	OsJ_12611	0.001	High	4.332	2	2	2	2	871	95	5.72	171.2	205.7	185	199.4	186.2	196.8
B9FBX6	B9FBX6	Branched-chain-amino-acid aminotransferase	OsJ_15759	0.004	High	2.586	3	1	1	1	410	44.6	7.56	54.9	50.7	55.2	58.6	58	58.8
B9FC43	B9FC43	Uncharacterized protein	OsJ_15882	0.001	High	4.291	2	1	2	1	574	62.1	8.27	48.7	62.6	70.9	61.2	60.4	65.5
B9FC70	B9FC70	Uncharacterized protein	OsJ_15949	0.004	High	2.658	0	1	1	1	1532	172.3	8.24	38	31	38.6	35.1	37.2	35.5
B9FCB8	B9FCB8	Protein-S-isoprenylcysteine O-methyltransferase	OsJ_16051	0	High	5.736	8	2	2	2	191	22.1	9.2	99.1	101.5	110.7	108.7	109.3	133.4
B9FCC7	B9FCC7	Os04g0605900 protein	Os04g0605900	0	High	69.736	44	13	36	5	244	28.3	10.04	683.9	712.9	859.7	726.5	740.5	765
B9FCD1	B9FCD1	Uncharacterized protein	OsJ_16078	0	High	9.682	4	2	4	1	517	56	9.7	73.9	68.5	79	83.5	76.9	80.3
B9FCD5	B9FCD5	Uncharacterized protein	OsJ_16084	0	High	33.63	19	8	13	8	420	47.1	9.13	739	691	700.7	768.9	735.7	724.1
B9FCH2	B9FCH2	Uncharacterized protein	OsJ_16146	0	High	225.067	26	44	63	44	1849	209.3	4.72	3859.1	3524.8	3557.2	3835.4	3708	3874.8
B9FCH8	B9FCH8	Uncharacterized protein	OsJ_16155	0.005	High	2.494	3	1	1	1	312	34.8	7.75	36.7	37.9	41.7	41.5	36.2	35.6
B9FCM3	B9FCM3	Uncharacterized protein	OsJ_16246	0	High	10.286	4	3	5	1	607	65.9	7.02	31.4	28.1	28.7	34.6	28.9	28
B9FCT8	B9FCT8	OSJNBa0070O11.2 protein	OsJ_16398	0	High	5.084	1	2	2	2	1720	189.2	7.25	160.8	175.7	150.1	161.5	172.5	146.8
B9FCV2	B9FCV2	Uncharacterized protein	OsJ_16426	0	High	19.093	12	4	5	4	459	50.4	5.41	206.3	232.5	225.1	235.7	226.4	211.6
B9FCV7	B9FCV7	Peroxidase	OsJ_16433	0	High	11.07	3	4	4	4	1129	126	5.39	236.9	207.5	252.7	234.5	220.7	232
B9FCY4	B9FCY4	Uncharacterized protein	OsJ_16492	0	High	36.139	23	9	13	8	378	42.4	6.84	770.9	676.7	798.7	724.4	737.9	780.4
B9FD02	B9FD02	Uncharacterized protein	OsJ_13496	0.004	High	2.729	3	1	1	1	305	33.5	6.68	21.6	26.1	28.7	24.5	22.2	32.1
B9FD25	B9FD25	Uncharacterized protein	OsJ_13546	0	High	11.716	10	4	5	1	348	38.7	9.35	48.8	38.7	40.2	39.8	38.4	44.2
B9FD94	B9FD94	zinc_ribbon_10 domain-containing protein	OsJ_16589	0	High	18.782	8	5	5	4	666	71.8	7.74	167.6	162.6	160.3	179.5	166	193.7
B9FDC5	B9FDC5	Cysteine protease	OsJ_16662	0.001	High	3.855	1	1	1	1	892	97	5.68	61	57.4	65.3	72.6	67.4	61.9
B9FDD1	B9FDD1	RCK N-terminal domain-containing protein	OsJ_16670	0	High	23.024	3	5	5	5	2115	228.7	5.59	325.5	314.9	316	312.6	303.6	317.3
B9FDE0	B9FDE0	Probable serine/threonine-protein kinase BSK3	BSK3	0	High	5.949	3	2	2	2	494	55.4	6.05	90.4	82	78.4	92.4	108.1	94.4
B9FDE4	B9FDE4	Peptidase A1 domain-containing protein	OsJ_16693	0	High	6.695	2	1	2	1	648	66.8	6.02	21.1	22.1	23.5	23.1	26.3	22.6
B9FDH3	B9FDH3	OSJNBa0095E20.4 protein	Os04g0136700	0	High	10.235	7	1	2	1	220	23.5	7.2	68.7	60	61.6	69.9	68.9	83.8
B9FDM0	B9FDM0	Uncharacterized protein	OsJ_13773	0	High	486.923	52	41	331	41	895	99.9	5.95	11615.6	11740.9	10962.1	11328.6	11626.9	10640.8
B9FDM1	B9FDM1	Uncharacterized protein	OsJ_13777	0	High	9.896	10	3	3	3	307	34.4	9.73	167.6	178.5	186	191.2	185.9	185.3
B9FDQ2	B9FDQ2	Uncharacterized protein	OsJ_16714	0	High	5.076	4	2	2	2	490	54.4	9.47	59	56.7	52.9	61.1	61.3	73.5
B9FDR3	B9FDR3	Transportin-1	TRN1	0	High	42.373	14	11	12	11	891	98.6	4.92	838.3	852.3	816.8	848.4	817.8	901.8
B9FDS3	B9FDS3	Methyltransferase	Os04g0692400	0.008	High	2.029	1	1	1	1	677	76.5	7.11	39.3	36.5	43.2	38.7	39.5	46.1
B9FDS9	B9FDS9	4HBT domain-containing protein	OsJ_16758	0.008	High	2.091	6	1	1	1	154	16.2	8.72	23.7	20.7	24.7	21.6	20	22
B9FDT6	B9FDT6	Uncharacterized protein	OsJ_13849	0.003	High	3.121	1	1	1	1	1040	114.8	7.09	50.1	65.3	70.1	67.3	61	60.7
B9FDW4	B9FDW4	Uncharacterized protein	OsJ_13895	0	High	6.601	3	2	2	2	538	59.9	7.34	115.2	105.6	101	114.4	104.8	133.4
B9FE54	B9FE54	Amine oxidase	OsJ_14075	0	High	8.067	5	4	6	4	716	79.3	6.58	564	530.4	584	593.8	574.2	580.5
B9FE55	B9FE55	Tr-type G domain-containing protein	OsJ_14077	0	High	47.95	25	15	29	15	547	59.8	5.5	1348.3	1415.8	1460.9	1350	1405	1467.2
B9FEA3	B9FEA3	Uncharacterized protein	OsJ_14164	0	High	7.714	5	3	3	3	609	65.2	8.72	282.4	254.5	286	290.4	302.1	308.8
B9FEF3	B9FEF3	Uncharacterized protein	OsJ_14260	0	High	14.013	3	4	4	4	1056	118.5	5.59	265.8	264.9	252.5	281.3	264.7	269.7
B9FEH2	B9FEH2	Importin N-terminal domain-containing protein	OsJ_14311	0	High	45.671	11	11	13	5	1030	118.6	5.07	262.4	247.2	248.9	230.1	251	244.7
B9FER6	B9FER6	PKS_ER domain-containing protein	OsJ_14476	0	High	22.356	17	4	5	4	248	25.4	9.14	158.1	158.6	163.6	149.9	148.1	161.6
B9FES6	B9FES6	Rab-GAP TBC domain-containing protein	OsJ_14502	0	High	9.767	10	3	3	3	378	43.1	6.76	120.5	125.4	125.2	147.4	146	149.4
B9FES7	B9FES7	J domain-containing protein	OsJ_14503	0	High	8.942	5	3	3	3	592	66	7.9	192.8	200.4	211.1	196.2	221.8	306.2
B9FEU2	B9FEU2	Uncharacterized protein	OsJ_14533	0	High	7.219	4	2	2	2	479	52.5	5.15	96.4	96.7	98.9	100.6	93.8	99.1
B9FEX7	B9FEX7	Protein kinase domain-containing protein	OsJ_14613	0	High	5.559	3	2	3	1	540	58.4	9.26	82	78	75.9	77.8	77.6	80.3
B9FEY9	B9FEY9	AA_TRNA_LIGASE_II domain-containing protein	OsJ_14640	0	High	61.365	23	12	34	9	591	66.1	5.81	1237.5	1190.9	1152.2	1116.8	1114.2	1170.7
B9FF00	B9FF00	NAD(P)-bd_dom domain-containing protein	OsJ_14672	0	High	11.423	7	2	2	2	342	36.5	8.65	117.6	120.4	112.9	111.5	122.1	100.7
B9FF16	B9FF16	Aamy domain-containing protein	OsJ_14706	0	High	217.888	26	28	157	14	1250	139.3	5.52	1219	1207.7	1173.9	1215.2	1226.2	1237.3
B9FF25	B9FF25	AB hydrolase-1 domain-containing protein	OsJ_14722	0	High	61.157	35	10	18	5	363	40.4	7.61	302.6	306.8	311	303.8	298	317
B9FF36	B9FF36	Uncharacterized protein	OsJ_14740	0	High	39.146	35	6	14	6	188	20.7	10.99	394.3	509.3	534.2	380.4	447.2	361.9
B9FFC1	B9FFC1	Os04g0439900 protein	Os04g0439900	0	High	80.031	37	12	26	12	429	46.3	5.38	1106.2	981.2	1082.6	1115.4	1041	1084.1
B9FFC2	B9FFC2	Os04g0440100 protein	Os04g0440100	0.001	High	4.082	4	1	1	1	507	56.1	10.04	13.3	11.7	14.7	15.4	9.9	14.4
B9FFE3	B9FFE3	OSJNBa0027P08.20 protein	Os04g0446300	0	High	20.388	22	4	6	4	192	21.1	9.17	379.4	378.2	341.2	403.9	368.4	351.3
B9FFH6	B9FFH6	Uncharacterized protein	OsJ_15020	0.001	High	4.434	4	1	1	1	338	36.7	8.1	69.5	71	58.8	72.4	68.2	76
B9FFL9	B9FFL9	IGPS domain-containing protein	OsJ_15114	0	High	68.685	15	12	29	11	893	98.1	6.43	1130.2	1132.5	1116.1	1172.6	1137.6	1180.8
B9FFM5	B9FFM5	PFK domain-containing protein	OsJ_15126	0	High	37.879	26	10	13	1	436	47.1	6.13	26.4	24.6	25.1	26	26.7	24.4
B9FFX9	B9FFX9	MI domain-containing protein	OsJ_15338	0	High	138.581	32	26	57	26	903	99.8	8.21	2424.9	2427.3	2321.7	2387.6	2367.5	2416.1
B9FG31	B9FG31	C2 domain-containing protein	OsJ_15419	0.001	High	3.878	1	1	1	1	894	99.4	5.05	49.7	44.2	37.7	45.9	50.7	58.7
B9FG41	B9FG41	Uncharacterized protein	OsJ_15433	0	High	119.308	52	12	66	12	285	32.1	6.33	2701.9	2524.7	2754.8	2464.6	2654.7	2476.9
B9FG47	B9FG47	Uncharacterized protein	OsJ_15446	0.003	High	3.062	5	1	2	1	167	17.6	7.14	116.2	97.7	117.9	130.3	120.7	117.2
B9FG81	B9FG81	Response regulatory domain-containing protein	OsJ_15511	0	High	8.945	7	3	3	1	526	57.2	8.62	85.2	89.8	98.9	88.2	94.7	106.1
B9FG92	B9FG92	Uncharacterized protein	OsJ_15539	0	High	70.083	30	10	17	10	338	37.5	7.43	972.7	863.8	890.2	904.6	907.2	869.8
B9FGB1	B9FGB1	Uncharacterized protein	OsJ_15570	0	High	42.944	19	10	11	10	631	68.8	6.15	568.6	614.8	630.7	530.8	557.9	559.7
B9FGD1	B9FGD1	Elongation factor G, chloroplastic	OsJ_15609	0	High	11.833	5	4	5	4	732	80.7	5.2	218.3	215.1	214.2	202.8	221.6	183.8
B9FGD7	B9FGD7	OSJNBa0011L07.8 protein	OsJ_15623	0.007	High	2.281	2	1	1	1	369	41.2	6.11	68.7	63.6	64.6	65.8	61.6	75.7
B9FGE3	B9FGE3	Uncharacterized protein	OsJ_15639	0.008	High	2.077	1	1	1	1	768	83.6	9.29	116.5	110	109.1	119.2	120.6	128
B9FGI6	B9FGI6	Glutathione peroxidase	Os04g0556300	0	High	41.448	26	5	20	3	168	18.5	8.21	363.9	327.3	364.3	341.1	336.5	345
B9FGJ8	B9FGJ8	Uncharacterized protein	OsJ_16931	0.001	High	4.578	3	1	1	1	638	72.1	6.15	18.1	21.9	28.2	22.6	20.1	31.4
B9FGR9	B9FGR9	Proline iminopeptidase	OsJ_19186	0	High	65.223	35	9	17	9	294	33.5	6.28	917.7	921.2	863.7	873.1	893.9	848.4
B9FH05	B9FH05	Glyco_hydro_85 domain-containing protein	OsJ_18155	0	High	8.018	4	3	3	3	710	79.1	5.72	186.1	160.8	187.4	191.3	176.3	201.8
B9FH43	B9FH43	Phosphotransferase	OsJ_19321	0	High	15.227	10	4	5	3	494	53.6	6.11	141.6	154.9	158.2	143.1	158.4	144.2
B9FH51	B9FH51	Uncharacterized protein	OsJ_17070	0	High	15.816	15	5	8	5	324	37.2	5.62	411	388	417.4	442.2	448.3	448.4
B9FHB6	B9FHB6	Uncharacterized protein	OsJ_19346	0	High	12.082	17	2	4	2	103	11.2	7.5	198.1	242.1	228.3	253.8	194.3	209.2
B9FHD6	B9FHD6	CULLIN_2 domain-containing protein	OsJ_17132	0	High	32.192	12	9	11	5	744	86.8	6.95	466.1	466.6	480.4	479.4	471.3	465.9
B9FHE3	B9FHE3	AIG1-type G domain-containing protein	OsJ_17149	0	High	241.673	28	33	95	33	1327	142.5	4.5	4005.5	4162.6	4063.2	4036.3	4092.7	3972.9
B9FHF3	B9FHF3	DnaJ protein ERDJ3B	ERDJ3B	0	High	49.391	22	7	16	7	347	39.3	6.89	768	770.1	700.4	785.2	729.9	749.6
B9FHF4	B9FHF4	Uncharacterized protein	OsJ_17186	0	High	64.211	18	13	27	8	770	78.7	5.59	599.8	585.3	602.2	630.4	598.5	613.7
B9FHH6	B9FHH6	OSJNBa0084K01.16 protein	Os04g0663300	0	High	9.415	12	1	2	1	110	12.4	8.41	78.1	65	74.6	74.8	68.4	79.5
B9FHI2	B9FHI2	S4 RNA-binding domain-containing protein	OsJ_18278	0	High	62.664	26	10	30	5	398	44.3	10.23	572.2	576.1	521.3	572.1	562.2	591.7
B9FHN3	B9FHN3	HECT domain-containing protein	OsJ_17200	0	High	4.991	2	2	2	2	1164	130.9	8.25	201.6	209	255	227.1	225.6	226.4
B9FHN4	B9FHN4	Golgi apparatus membrane protein TVP23	OsJ_17201	0.001	High	4.543	5	1	1	1	222	25	8.46	53.5	55.6	52.7	71.6	59.1	62.4
B9FHN7	B9FHN7	Os05g0160100 protein	Os05g0160100	0	High	10.355	9	4	4	4	406	45.1	8.44	354.5	296.1	338.9	373	353.4	394.7
B9FHU4	B9FHU4	Uncharacterized protein	OsJ_18362	0	High	5.308	9	2	3	2	175	18.2	11.81	106.3	82.2	130.3	129.7	106.9	163.5
B9FI04	B9FI04	Os05g0179800 protein	Os05g0179800	0.003	High	2.846	3	1	1	1	311	33.6	5.26	43.6	46.2	69.6	51.3	58.2	66.3
B9FI34	B9FI34	Os05g0392700 protein	Os05g0392700	0	High	6.513	3	1	2	1	330	36.1	9.57	92.2	109.2	111.8	97.1	113.1	104.4
B9FI44	B9FI44	putative heat shock protein, hsp40	Os05g0562300	0	High	22.6	11	3	4	3	362	38.7	8.94	342.8	302.2	319.3	324	320.4	319
B9FI48	B9FI48	GB1/RHD3-type G domain-containing protein	OsJ_19548	0	High	17.138	5	5	5	4	1062	119.5	7.05	320.5	288.9	282.5	327.6	306.2	306
B9FI84	B9FI84	TPR_REGION domain-containing protein	OsJ_17360	0	High	30.906	15	6	8	6	407	45.9	4.86	583.3	502.8	569.8	610.2	536.4	601
B9FID1	B9FID1	Uncharacterized protein	OsJ_18487	0	High	63.666	11	16	23	16	1458	162.3	8.27	1342.8	1255.5	1378.7	1364.6	1409.5	1379.9
B9FIH2	B9FIH2	Fe2OG dioxygenase domain-containing protein	OsJ_19648	0.001	High	3.857	2	1	2	1	384	42	6.14	135	140.1	136.5	116.7	130.8	148
B9FIN1	B9FIN1	Uncharacterized protein	OsJ_18543	0	High	131.589	28	15	87	1	624	69.7	5.88	81.6	63.6	81.4	70.8	75.6	78.4
B9FIQ5	B9FIQ5	Cas1_AcylT domain-containing protein	OsJ_19686	0.001	High	4.271	3	2	2	2	614	71.3	8.84	123.7	94.9	102.3	115.8	104	111.9
B9FIX1	B9FIX1	Hexosyltransferase	OsJ_18611	0.003	High	3.134	1	1	1	1	684	78.8	7.9	132.1	132.3	136.2	147.8	136.6	155.2
B9FIZ2	B9FIZ2	Uncharacterized protein	OsJ_18647	0	High	17.816	10	5	7	5	490	53.8	5.87	382	386.6	402.7	387.7	378	408.7
B9FJ04	B9FJ04	Tr-type G domain-containing protein	OsJ_19759	0	High	24.173	6	7	8	7	1289	142.8	5.29	399.6	425.5	567.2	422.8	418.1	636.7
B9FJ06	B9FJ06	Os05g0593200 protein	Os05g0593200	0	High	11.405	30	3	3	3	158	17.4	9.88	128.3	103.5	141.1	136.6	106.4	127.6
B9FJ61	B9FJ61	Signal peptide peptidase 2	SPP2	0	High	19.424	14	4	6	2	343	37.9	8.48	208.1	246.7	183.1	233.3	196.2	179
B9FJC6	B9FJC6	Os05g0451300 protein	Os05g0451300	0.003	High	3.063	5	1	1	1	166	18.1	5.03	89.8	89.8	91.1	84.8	82.9	88.5
B9FJD6	B9FJD6	PRA1 family protein	OsJ_18780	0	High	13.165	18	3	4	3	235	27.4	9.96	101.1	75.2	79.8	75.7	82.9	78.4
B9FJH8	B9FJH8	Os05g0460000 protein	Os05g0460000	0	High	240.933	39	27	164	2	646	70.8	5.21	185.1	180.9	170.4	153.3	172.3	163.5
B9FJI4	B9FJI4	LNS2 domain-containing protein	OsJ_18826	0.004	High	2.551	1	1	1	1	1074	118.7	4.58	70	73.8	73.6	85.8	76.7	81
B9FJJ1	B9FJJ1	PWWP domain-containing protein	OsJ_18835	0	High	9.592	2	3	3	3	1391	149.8	4.37	143.3	160.5	168	171	147.6	160
B9FJL1	B9FJL1	Putative pyruvate decarboxylase	OsJ_18875	0	High	34.1	15	7	14	4	605	65.1	6.25	224.8	230.7	195.2	236.8	244.9	232
B9FJU6	B9FJU6	Os05g0273800 protein	Os05g0273800	0	High	8.515	10	3	3	3	331	36.6	6.7	114.2	116.3	121.5	129.6	108.4	122.4
B9FK36	B9FK36	Acetyl-CoA carboxylase 2	ACC2	0	High	166.698	18	42	55	42	2327	257.6	6.42	2816.6	2748.7	2719.4	2791.6	2808.8	2797
B9FK56	B9FK56	Uncharacterized protein	OsJ_17967	0	High	231.502	45	29	207	13	689	73.5	5.26	2068.8	1941	1977.6	2026.2	1976.2	1981.1
B9FK97	B9FK97	Os05g0500450 protein	Os05g0500450	0.005	High	2.485	15	1	1	1	99	10.1	4.84	38	33.7	27.2	32.9	34.1	39.1
B9FKJ9	B9FKJ9	Delta-1-pyrroline-5-carboxylate synthase	OsJ_18779	0	High	113.795	35	22	29	22	745	80.7	6.76	1713.9	1670.6	1601.4	1669.6	1687.7	1680.5
B9FKT5	B9FKT5	putative 2,3-bisphosphoglycerate-independent phosphoglycerate mutase	Os05g0482700	0	High	121.281	36	19	75	6	559	60.8	5.48	319.6	304.1	307.5	331.1	311.9	314
B9FKW6	B9FKW6	Proteasome subunit alpha type	OsJ_19022	0	High	38.903	31	9	17	3	249	27.2	6.09	206.9	177.5	198.5	177.3	187	194.6
B9FKX6	B9FKX6	Transcription elongation factor spt6	OsJ_19048	0	High	6.894	1	2	2	2	1637	183.9	5.19	122.8	113.6	123	116.3	111	146.4
B9FKY3	B9FKY3	Uncharacterized protein	OsJ_19064	0.008	High	2.092	1	1	1	1	736	79.3	7.65	35.5	32.1	38.4	43.2	32.5	41
B9FL20	B9FL20	Uncharacterized protein	OsJ_19146	0	High	24.511	25	6	9	6	274	30	7.09	575.6	503	528.2	566.7	582.4	589
B9FL21	B9FL21	TRUD domain-containing protein	OsJ_19147	0.001	High	4.708	3	2	2	2	642	70.6	6.67	316.2	318.3	344.7	331.3	300.8	365.8
B9FL55	B9FL55	Glyco_transf_20 domain-containing protein	OsJ_19211	0	High	17.106	6	5	6	3	899	100.5	6.04	218.1	223.1	225	222.7	226.1	207.2
B9FL83	B9FL83	ATP-dependent 6-phosphofructokinase	PFK	0	High	45.828	20	10	14	7	567	62.5	6.8	556.6	557.1	572	603.5	581.7	624.8
B9FLA5	B9FLA5	HABP4_PAI-RBP1 domain-containing protein	OsJ_19323	0	High	36.795	24	7	17	6	392	42.1	8.9	607.2	529.9	570	594.3	539.8	564.6
B9FLA7	B9FLA7	Starch synthase, chloroplastic/amyloplastic	OsJ_19328	0	High	49.879	13	12	14	12	976	111.2	6.62	774.2	777.9	781.8	816.1	805.6	774.5
B9FLB9	B9FLB9	Os05g0536400 protein	Os05g0536400	0	High	66.055	25	12	22	12	550	60.5	7.08	1148	1099.8	1072	1134.8	1134.1	1180.9
B9FLE3	B9FLE3	Ribosomal_L28e domain-containing protein	OsJ_19397	0	High	38.021	34	5	18	1	173	19.6	10.32	247.9	267	240	328.8	271.6	288.6
B9FLF3	B9FLF3	J domain-containing protein	OsJ_19414	0	High	19.187	9	4	5	4	674	73.8	5.62	212.1	193.4	206.7	198.9	202.5	218.2
B9FLG5	B9FLG5	Uncharacterized protein	OsJ_19440	0.003	High	3.312	5	1	1	1	195	19.8	10.52	87	82.9	90.2	84.9	88.8	85.7
B9FLJ3	B9FLJ3	Uncharacterized protein	OsJ_19496	0	High	57.579	21	14	18	7	641	72.9	9.52	534.2	570.2	549.4	552.4	550.6	550.5
B9FLJ6	B9FLJ6	Uncharacterized protein	OsJ_19499	0	High	51.968	16	8	15	1	526	57.2	5.73	57.2	47.5	55.6	57	54.4	62.5
B9FLK4	B9FLK4	Branched-chain-amino-acid aminotransferase	Os05g0558400	0	High	54.849	25	9	21	9	409	44.2	7.18	1143.8	1100.9	1141.8	1092.2	1129	1161.7
B9FLN2	B9FLN2	Os05g0566900 protein	Os05g0566900	0	High	22.336	7	5	8	4	852	90.1	5.45	272.9	279	334.5	319.7	301.8	328.5
B9FLP1	B9FLP1	Glucose-6-phosphate 1-epimerase	OsJ_19597	0	High	28.224	16	4	6	4	339	38	5.87	274.3	269.7	243.7	253.5	267.4	247.3
B9FLT3	B9FLT3	BED-type domain-containing protein	OsJ_19692	0	High	13.552	5	4	5	4	722	80.8	5.29	379.5	395.8	386.9	395.7	380.3	388.8
B9FLU3	B9FLU3	Uncharacterized protein	OsJ_19709	0	High	33.703	15	7	9	2	543	60.8	6.84	74	77.8	86.5	90	92.2	99.4
B9FLV6	B9FLV6	Uncharacterized protein	OsJ_19735	0	High	27.034	5	3	5	3	1012	113.5	9.55	181.5	186.4	189.3	179.8	183	188.8
B9FLX3	B9FLX3	Os05g0593800 protein	Os05g0593800	0	High	41.143	21	8	11	5	473	53.4	9.63	277.1	300.9	257.1	292.3	283.1	291.9
B9FLX7	B9FLX7	U6 snRNA-associated Sm-like protein LSm8	LSM8	0	High	8.603	17	2	2	2	136	14.8	5.02	59.6	64.6	61.6	57.5	60.8	59.8
B9FLY4	B9FLY4	Os05g0597100 protein	Os05g0597100	0	High	7.563	7	2	2	2	297	32.5	4.68	179.9	179.6	170.3	175.7	168.7	171.6
B9FLZ8	B9FLZ8	Uncharacterized protein	OsJ_16792	0	High	7.225	5	3	4	3	528	57.7	6.62	148.7	143.6	139.6	170.1	148.1	163.9
B9FM11	B9FM11	Uncharacterized protein	OsJ_16811	0	High	29.297	33	8	25	6	206	23.1	5.31	474.2	479.1	492.7	483.4	452.6	499
B9FM21	B9FM21	Uncharacterized protein	OsJ_16830	0.001	High	4.423	1	1	2	1	1321	148	9.09	111.2	108.6	106.6	131.5	106.6	131.5
B9FM56	B9FM56	Uncharacterized protein	OsJ_16892	0	High	176.611	53	16	76	16	359	38.2	6.16	2335.6	2385.4	2279.5	2178.8	2259	2135.7
B9FM64	B9FM64	E3 UFM1-protein ligase 1 homolog	Os05g0117600	0	High	67.084	22	17	22	17	812	89.2	5.91	1287.9	1301.1	1368	1288.2	1258.7	1318.4
B9FMA1	B9FMA1	TPR_REGION domain-containing protein	OsJ_16997	0	High	11.018	11	4	4	4	403	45	8.28	289.3	266.2	283.5	277.1	268.2	293.3
B9FMF6	B9FMF6	Putative DegP2 protease	OsJ_17111	0	High	7.298	5	3	3	3	596	65.1	6.09	203.3	203.6	208.4	211.6	217.8	223.4
B9FMH1	B9FMH1	Pyridoxal phosphate homeostasis protein	Os05g0150000	0	High	18.381	21	5	6	5	243	26.1	6.77	280.3	272.1	281.6	291.9	279.1	260.2
B9FMJ7	B9FMJ7	Importin subunit alpha	Os05g0155500	0	High	87.782	31	11	29	9	534	58.5	5.31	709.4	757.8	678.7	695.7	685.8	725.1
B9FMK1	B9FMK1	Dihydrolipoyl dehydrogenase	OsJ_17184	0	High	90.42	16	15	23	6	978	105.6	6.48	284.9	295.3	261.2	298.4	271.3	284.3
B9FML1	B9FML1	Dihydrolipoyl dehydrogenase	OsJ_17207	0	High	130.429	45	18	47	8	504	52.9	7.53	796	810.6	802.6	762.9	817	754.2
B9FML9	B9FML9	Uncharacterized protein	OsJ_17222	0	High	42.124	16	11	12	11	705	79.9	5	710	672.8	655.1	706.2	650.2	694.5
B9FMM1	B9FMM1	Uncharacterized protein	OsJ_17229	0	High	49.523	6	17	19	17	2504	288.7	8.75	1339.2	1446.1	1379.4	1420.4	1343.6	1389.3
B9FMU1	B9FMU1	Os05g0182500 protein	Os05g0182500	0.001	High	4.165	11	1	1	1	152	17.3	5.58	36.5	37.4	32.6	29.8	34	34.9
B9FMV2	B9FMV2	Phosphotransferase	OsJ_17386	0	High	27.614	17	6	7	5	477	51.4	5.8	386.4	396	369.3	359	376.4	371
B9FNA7	B9FNA7	DYW_deaminase domain-containing protein	OsJ_17668	0.004	High	2.724	2	1	1	1	620	69.1	6.28	27.8	31.1	37.6	33.3	33.9	41.1
B9FNB0	B9FNB0	Uncharacterized protein	OsJ_17672	0.001	High	3.959	1	1	1	1	722	79.7	5.5	52.3	44.9	52.1	64.4	59.2	71.8
B9FNL6	B9FNL6	Ribosomal protein L15	OsJ_17876	0	High	38.778	20	8	17	8	377	42.4	11.33	728.7	847.9	1104.3	727.2	924.3	1077.9
B9FNN9	B9FNN9	Uncharacterized protein	OsJ_17914	0.003	High	3.211	2	2	2	2	756	90	7.72	241.8	236.7	260.2	277.5	260	280.7
B9FNQ0	B9FNQ0	Uncharacterized protein	OsJ_17932	0	High	6.85	9	2	2	2	197	20.7	4.58	61.4	74.5	84.8	63.9	63.5	82
B9FNQ3	B9FNQ3	Lactoylglutathione lyase	OsJ_17937	0	High	41.038	32	8	12	8	237	26.3	9.04	576	542.1	629.1	541.9	566.2	565.1
B9FNQ6	B9FNQ6	Signal peptidase I	Os05g0297900	0	High	12.301	10	2	6	1	180	20	6.89	114.9	153.1	91.7	127	131	102.7
B9FNR1	B9FNR1	Uncharacterized protein	OsJ_17961	0	High	13.166	14	2	2	2	173	19.2	4.75	104.8	82.8	95	102.5	79.6	92.1
B9FNR2	B9FNR2	Cytochrome c domain-containing protein	OsJ_17962	0	High	35.776	18	5	12	3	317	34.7	6.46	271.2	269.7	300.4	307	274.8	326.8
B9FNT1	B9FNT1	Coatomer subunit delta	OsJ_18003	0	High	58.816	19	13	20	5	778	86	6.33	210.2	200.2	209.5	209.5	219.4	230.8
B9FNU9	B9FNU9	Uncharacterized protein	OsJ_18037	0	High	67.535	17	12	29	11	746	82.1	7.65	1394.4	1370.8	1305.3	1384.7	1396.1	1313.6
B9FP43	B9FP43	Os05g0357600 protein	Os05g0357600	0	High	57.919	37	13	18	13	399	44.6	8.78	1080.7	1061.5	1113.5	1007.4	1043.5	1090.1
B9FP72	B9FP72	Uncharacterized protein	OsJ_18264	0	High	18.462	9	5	5	4	624	69.4	5.44	348.8	300.5	350.3	317.1	364.3	370.8
B9FPF5	B9FPF5	Uncharacterized protein	OsJ_18429	0	High	37.543	7	12	13	12	1635	178.4	6.24	738.2	708.6	735	699.4	786.9	747.2
B9FPG6	B9FPG6	Uncharacterized protein	OsJ_18448	0	High	16.375	9	4	4	4	573	61.5	6.34	196	188.1	194.1	213	201.8	188.9
B9FPI1	B9FPI1	1-(5-phosphoribosyl)-5-[(5-phosphoribosylamino)methylideneamino] imidazole-4-carboxamide isomerase, chloroplastic	OsJ_18479	0.003	High	3.443	4	2	2	2	371	40.9	6.61	129.1	107.2	130.7	127.7	122.7	147.5
B9FPM8	B9FPM8	ULP_PROTEASE domain-containing protein	OsJ_18566	0	High	17.259	4	2	5	2	638	70.3	5.58	352.8	357.4	392.5	394.1	326.9	378.6
B9FPT4	B9FPT4	FBPase domain-containing protein	OsJ_18682	0	High	19.763	21	7	7	7	339	36.8	5.87	464.8	461.7	498.2	455.9	474.9	464.7
B9FPT9	B9FPT9	Os05g0440300 protein	Os05g0440300	0.007	High	2.256	2	1	1	1	395	43.6	6.7	72.8	52	60.9	70.2	68.7	63.5
B9FPV2	B9FPV2	Uncharacterized protein	OsJ_18721	0	High	77.378	58	6	22	6	308	32.6	4.68	655.5	554.6	662	725.7	550.8	685.4
B9FPV6	B9FPV6	CBM20 domain-containing protein	OsJ_18727	0	High	5.747	2	2	2	2	940	104.6	5.43	159.3	165.3	159.6	168.1	163.7	181
B9FPW2	B9FPW2	Uncharacterized protein	OsJ_18743	0.001	High	4.438	3	2	2	1	606	65.8	5.59	41.3	41.1	50.3	43.5	46.8	54.9
B9FPZ5	B9FPZ5	RRM domain-containing protein	OsJ_22014	0.003	High	3.355	4	1	1	1	309	33.5	7.72	39.5	48	38.1	47.6	52.9	43.5
B9FQ68	B9FQ68	Uncharacterized protein	OsJ_22145	0	High	187.499	36	38	80	38	1157	130.9	6.24	3885	3844.5	3873.6	3800.7	3941.1	3879.3
B9FQ86	B9FQ86	Uncharacterized protein	OsJ_22175	0	High	36.528	27	5	29	1	208	23.5	8.85	541.7	456.1	600.5	614.9	503.8	673.8
B9FQ88	B9FQ88	Transmembrane 9 superfamily member	OsJ_22177	0.001	High	3.944	3	2	2	1	652	73.7	6.48	23.2	16.4	22.6	18.7	20.3	19.9
B9FQ91	B9FQ91	Epimerase domain-containing protein	OsJ_22182	0	High	10.235	6	2	3	2	358	38.8	6.02	108.1	97.5	105.3	102.3	100.6	121.9
B9FQ98	B9FQ98	Os06g0653900 protein	Os06g0653900	0.004	High	2.709	20	1	1	1	69	7.7	9.72	10.1	7.7	8.5	4.3	8.1	6.4
B9FQE2	B9FQE2	HIT domain-containing protein	OsJ_22295	0.001	High	4.554	7	1	1	1	176	19.1	9.77	60.8	62.8	57.5	44.5	39.4	36.5
B9FQE9	B9FQE9	Uncharacterized protein	OsJ_22310	0	High	17.69	8	6	6	5	790	86.8	5	199.6	191.3	220.5	216.9	215.2	238.8
B9FQH3	B9FQH3	3-hydroxyisobutyrate dehydrogenase	OsJ_22354	0	High	6.647	3	2	2	2	791	85.4	8.07	103.9	103.2	99.1	111.9	118	104.4
B9FQI9	B9FQI9	C3H1-type domain-containing protein	OsJ_22393	0	High	5.45	3	1	1	1	338	38.7	8.76	39.5	32.5	39	39.2	36.9	34.5
B9FQJ0	B9FQJ0	(2R)-phospho-3-sulfolactate synthase-like	Os06g0682900	0	High	13.556	10	3	5	3	302	34	6.46	284.8	270.4	262.2	282.9	265	265.5
B9FQP6	B9FQP6	DUF1336 domain-containing protein	OsJ_22508	0	High	9.632	9	2	3	2	260	27.9	7.97	216.4	203.4	204.5	197.9	227.1	208.8
B9FQQ6	B9FQQ6	26S proteasome non-ATPase regulatory subunit 2 homolog	Os06g0699900	0	High	83.67	22	18	25	9	901	98.6	5.25	461.4	492.2	495.5	450.1	445.1	474.3
B9FQR0	B9FQR0	Uncharacterized protein	OsJ_22533	0	High	11.575	5	3	3	3	627	68.8	6.87	150.2	151.2	152.5	154.3	145.4	146.1
B9FQS9	B9FQS9	Uncharacterized protein	OsJ_22559	0.001	High	3.817	1	1	1	1	1360	152	8.5	51.1	51.8	57.1	59	57.9	65.7
B9FR03	B9FR03	FKS1_dom1 domain-containing protein	OsJ_22734	0	High	46.012	7	11	17	5	1982	227.5	8.95	426.7	405.8	422.9	426.1	445.4	474.2
B9FR19	B9FR19	Peptidase C83 domain-containing protein	OsJ_19803	0.003	High	2.917	2	1	1	1	502	55.7	6.19	112.1	107.6	128.2	123.1	119.2	124.4
B9FR36	B9FR36	Protein transport protein sec16	OsJ_19829	0	High	11.825	2	4	4	2	1483	159.6	5.38	163.6	174.4	182.8	181.4	179.1	191.3
B9FR53	B9FR53	Uncharacterized protein	OsJ_19857	0	High	78.473	15	11	27	11	813	92.3	7.42	1292.5	1241.9	1225.2	1307.4	1249.5	1221.1
B9FR59	B9FR59	FKS1_dom1 domain-containing protein	OsJ_19875	0	High	30.566	6	10	11	3	1820	208.7	8.68	162.6	156.2	159.4	163.9	204.4	179.9
B9FR99	B9FR99	Uncharacterized protein	OsJ_19960	0	High	11.835	14	4	4	3	287	31.8	9.6	251	258.7	275	233.8	268.5	236.2
B9FRI9	B9FRI9	Ubiquinone biosynthesis O-methyltransferase, mitochondrial	COQ3	0.003	High	2.953	3	1	1	1	410	44.7	9.8	62.9	64.5	67.9	66.6	64.4	70.3
B9FRJ7	B9FRJ7	Proteasome subunit beta	OsJ_20167	0	High	46.1	23	6	16	6	277	29.8	5.68	600	595	625.8	563.1	582.5	605
B9FRK1	B9FRK1	Mitogen-activated protein kinase	OsJ_20171	0	High	32.325	28	10	12	7	405	46.1	6.24	365.3	368	380.4	413.2	370.2	446.9
B9FRM5	B9FRM5	Os06g0160200 protein	Os06g0160200	0	High	28.619	22	6	8	6	379	40.9	8.15	307.8	286.6	307.3	307.3	304.9	306.9
B9FRN8	B9FRN8	AB hydrolase-1 domain-containing protein	OsJ_20234	0	High	31.822	18	8	11	8	514	56.4	7.75	305.4	348.6	377.7	315.5	309.6	331.3
B9FRR9	B9FRR9	40S ribosomal protein S30	OsJ_20291	0	High	8.161	6	1	4	1	174	19.2	10.76	122.7	146.9	227.4	121	173.6	200.2
B9FRS2	B9FRS2	Uncharacterized protein	OsJ_20295	0	High	98.991	31	19	36	19	773	82.2	6.47	1636.2	1691.8	1760.2	1740.7	1690.4	1770.4
B9FRT6	B9FRT6	Uncharacterized protein	OsJ_20318	0	High	26.899	15	6	11	6	477	50.8	7.66	266.4	262	267.3	268.2	289.1	308.7
B9FRU1	B9FRU1	Uncharacterized protein	OsJ_20331	0.002	High	3.55	1	1	1	1	868	93.8	9.23	75.6	72.9	73.6	83.4	78.6	87.9
B9FRV4	B9FRV4	Uncharacterized protein	OsJ_20361	0.002	High	3.512	1	2	2	2	1309	150.6	6.09	123.7	143.5	176.2	145	125.8	170.9
B9FRZ8	B9FRZ8	Uncharacterized protein	OsJ_20460	0	High	50.758	39	9	15	9	218	25.4	9.1	929	918.5	905.4	898.8	895.2	910.2
B9FS39	B9FS39	Transcription elongation factor SPT5	OsJ_20538	0	High	5.666	3	3	3	3	1008	110.9	5.15	116.9	116.3	131.4	125.5	119.9	130.2
B9FS47	B9FS47	GOLD domain-containing protein	OsJ_20549	0	High	15.53	16	4	6	4	241	26.4	6.95	334.1	366.8	296.6	345.5	330.7	338.2
B9FS68	B9FS68	Peptidase_S9 domain-containing protein	OsJ_20589	0	High	22.722	8	4	8	2	679	74.9	5.2	120.2	103.9	116.6	107	111.3	117.7
B9FS74	B9FS74	Kinesin-like protein KIN-14L	KIN14L	0	High	29.271	6	8	9	8	1306	144.4	6.55	440	437.6	437.9	445.9	450.8	471.1
B9FS82	B9FS82	Os06g0219600 protein	Os06g0219600	0	High	5.055	6	1	1	1	204	23.2	5.26	75.8	65.7	64	72.4	77.6	68
B9FS99	B9FS99	C2 domain-containing protein	OsJ_20645	0.003	High	3.325	1	1	1	1	2111	225.6	5.44	44.6	49.3	35.6	59.8	55.1	45.9
B9FSH4	B9FSH4	Alpha-mannosidase	OsJ_20797	0	High	39.8	11	10	11	10	1083	123.4	6.55	332.9	334.9	337.2	340.2	348.6	342.7
B9FSQ1	B9FSQ1	Importin N-terminal domain-containing protein	OsJ_20950	0.008	High	2.049	1	1	1	1	957	105.4	4.74	90	80.4	94	93.7	98.4	94.2
B9FSX8	B9FSX8	Uncharacterized protein	OsJ_21108	0.007	High	2.336	4	1	1	1	342	37.5	5.45	32.6	30.8	23.4	33	35.4	31.9
B9FSZ7	B9FSZ7	CDK5 activator-binding protein-like	Os06g0320100	0	High	50.232	16	9	14	9	558	62.2	4.78	743.9	706.4	719.4	739.4	715.4	730.3
B9FT08	B9FT08	Pyrophosphate--fructose 6-phosphate 1-phosphotransferase subunit alpha	PFP-ALPHA	0	High	146.46	41	20	42	12	622	67.5	7.25	1207.4	1241.6	1243.7	1147	1191.4	1194.6
B9FT36	B9FT36	NTP_transferase domain-containing protein	OsJ_21230	0	High	6.951	5	3	3	3	548	59	8.37	293	262.7	284.5	280.1	262.5	279.4
B9FTF7	B9FTF7	PPDK_N domain-containing protein	OsJ_21446	0	High	97.199	16	23	30	23	1496	166.7	6.07	1606.2	1614.7	1592.1	1585.9	1622.9	1754.4
B9FTF9	B9FTF9	Uncharacterized protein	OsJ_21451	0	High	7.315	5	3	3	2	532	60.3	5.31	123	130.2	131.1	141.4	116.7	137
B9FTG2	B9FTG2	Dihydrolipoamide acetyltransferase component of pyruvate dehydrogenase complex	OsJ_21455	0	High	46.382	19	10	14	10	565	61.3	8.57	850.7	831.4	894.9	869.3	828	929.3
B9FTH2	B9FTH2	Uncharacterized protein	OsJ_21481	0.001	High	4.18	0	1	1	1	2232	243.4	5.34	72.7	79.8	65.6	72.2	72.1	73.9
B9FTL1	B9FTL1	Uncharacterized protein	OsJ_21561	0	High	50.122	22	6	18	6	400	42.8	7.2	907.2	835.9	874.7	878.3	874	952.5
B9FTN1	B9FTN1	Uncharacterized protein	OsJ_21610	0.002	High	3.65	4	1	1	1	367	38.7	5.53	33.9	38.3	31.3	32.9	35.5	34.3
B9FTS9	B9FTS9	EF-hand domain-containing protein	OsJ_21706	0	High	15.179	3	5	6	5	1407	157.3	6.81	339.8	384.8	460.2	342.6	406.3	449.5
B9FTY9	B9FTY9	Polyadenylate-binding protein	OsJ_21832	0.007	High	2.232	1	1	1	1	710	78.3	9.69	41.2	43.6	42.4	44.8	36.7	45.4
B9FTZ9	B9FTZ9	Uncharacterized protein	OsJ_21852	0	High	20.276	10	3	11	3	359	39.7	10.02	480.3	452.9	556.3	486.7	504.8	515.7
B9FU60	B9FU60	Uncharacterized protein	OsJ_21984	0.003	High	3.021	2	1	1	1	559	62.2	6.49	108.5	90.5	83.9	96	92.3	108.2
B9FU79	B9FU79	VWFA domain-containing protein	OsJ_25118	0	High	13.028	7	6	6	6	755	82.6	6.4	356.1	367.8	389.1	352.2	367.3	377.3
B9FU86	B9FU86	Aminotran_1_2 domain-containing protein	OsJ_25140	0	High	82.486	30	15	27	13	546	59.1	5.9	793.7	807.3	812.9	737.2	770.2	720.6
B9FU88	B9FU88	Pterin-binding domain-containing protein	OsJ_25143	0	High	11.094	6	4	4	4	718	78.9	9.25	192.9	193.5	196	200.7	187.6	191.7
B9FUB3	B9FUB3	UMP-CMP kinase	OsJ_25184	0	High	17.1	21	5	8	1	222	24.6	5.72	143.8	118.1	120.1	125.2	131.9	114.1
B9FUE8	B9FUE8	X8 domain-containing protein	OsJ_25253	0.001	High	3.844	7	1	1	1	265	27	7.53	26.5	22.2	17.7	25	25.6	22.8
B9FUG0	B9FUG0	Peroxiredoxin	OsJ_25291	0	High	163.782	59	16	202	16	220	24	6.43	8408.2	7888.6	7816.5	8445.3	8027.5	8156
B9FUJ2	B9FUJ2	Uncharacterized protein	OsJ_25365	0	High	6.088	17	2	5	1	127	14.3	10.11	196.6	195.8	279.9	198.9	186.9	207.5
B9FUP9	B9FUP9	Uncharacterized protein	OsJ_25466	0	High	31.796	9	8	10	8	951	108.8	6.57	466.4	484.1	465.4	476.6	481.3	505.3
B9FUQ1	B9FUQ1	Uncharacterized protein	OsJ_25469	0.001	High	4.151	3	2	2	2	497	54.6	8.12	138.1	138.6	151.4	158.4	153.7	163.6
B9FUR1	B9FUR1	Superoxide dismutase [Cu-Zn]	OsJ_25485	0	High	21.492	10	4	14	1	426	45.1	6.48	61.2	64.8	56.9	60.4	52.6	55.3
B9FUU5	B9FUU5	Uncharacterized protein	OsJ_25544	0	High	20.971	20	6	11	3	338	38.2	10.08	164.5	193	187.3	180.1	177.9	198.4
B9FUV0	B9FUV0	Uncharacterized protein	OsJ_25559	0.003	High	3.116	2	2	2	2	831	92.1	8.28	116.3	105.7	132.8	107.4	111.9	117.3
B9FUX8	B9FUX8	Uncharacterized protein	OsJ_25614	0	High	47.906	27	9	29	2	390	43.9	7.09	147.9	150.8	154.9	145	141	159.9
B9FUZ6	B9FUZ6	Aldedh domain-containing protein	OsJ_25656	0	High	30.935	15	8	9	8	611	67.4	7.4	409.8	454.7	491.8	445.4	438.5	512
B9FV11	B9FV11	UBA_e1_C domain-containing protein	OsJ_25682	0	High	17.385	3	6	8	1	1243	138.3	5.64	100.7	98.8	101.2	104.6	95.3	120
B9FV22	B9FV22	Arogenate dehydratase	OsJ_25703	0	High	12.328	9	3	3	1	388	42.2	8.12	33	27.8	30.9	29.2	28.6	27.1
B9FV67	B9FV67	Flavin-containing monooxygenase	OsJ_22844	0	High	7.952	1	1	2	1	1080	121.2	6.13	95.4	101	106.8	110.8	105.3	109.7
B9FVA3	B9FVA3	Uncharacterized protein	OsJ_22930	0	High	11.594	8	4	4	4	507	53.4	4.59	278.8	275.9	301.5	279.8	254.9	274
B9FVD5	B9FVD5	Metallophos domain-containing protein	OsJ_22999	0	High	11.392	5	4	4	4	821	94.9	7.15	159.4	163.7	160.5	166.4	168.9	179
B9FVD6	B9FVD6	Uncharacterized protein	OsJ_23002	0	High	50.794	13	9	16	9	661	71.9	7.2	1160.8	1117	1187	1094.5	1167.6	1120.3
B9FVI2	B9FVI2	Uncharacterized protein	OsJ_23097	0	High	34.892	6	10	14	10	1679	184.5	6.07	597.1	604.8	625.7	602.8	619.3	675.5
B9FVM4	B9FVM4	FAD-binding PCMH-type domain-containing protein	OsJ_23188	0.005	High	2.505	1	1	1	1	548	59.9	6.8	73.3	68.7	69.7	88.1	76.1	85.5
B9FVM5	B9FVM5	Uncharacterized protein	OsJ_23192	0	High	12.184	5	5	5	5	960	109.2	6.52	406.1	381.2	390.9	381.7	461.9	411.9
B9FVM6	B9FVM6	Uncharacterized protein	OsJ_23193	0	High	59.277	15	16	24	11	1017	119	5.73	712	704.4	664.1	703.4	699.6	671
B9FVN3	B9FVN3	AA_TRNA_LIGASE_II domain-containing protein	OsJ_23204	0	High	13.946	7	3	3	3	545	60.4	7.3	236.3	230.4	242.8	257.4	260.6	250.6
B9FVT7	B9FVT7	PPIase cyclophilin-type domain-containing protein	OsJ_23316	0	High	5.162	3	2	3	1	632	69.9	10.55	40.2	44.1	47.3	34	32.8	50.5
B9FVW6	B9FVW6	Uncharacterized protein	OsJ_23368	0.001	High	4.511	12	1	1	1	107	12.1	5.34	32.5	26.3	40.6	46.5	30.5	52
B9FVZ7	B9FVZ7	Uncharacterized protein	OsJ_23425	0	High	43.208	21	6	15	6	249	28	9.19	914.3	796.6	1076.9	819.4	904.1	1066.8
B9FW00	B9FW00	Fe2OG dioxygenase domain-containing protein	OsJ_23428	0	High	22.039	14	7	7	5	487	53.9	8.57	248.8	239.7	226.4	251	249.1	255.2
B9FW02	B9FW02	Uncharacterized protein	OsJ_23431	0	High	24.017	26	6	20	2	192	21.5	7.97	317.9	272.5	316.9	273.6	302.1	344.2
B9FW30	B9FW30	Putative Splicing factor 3B subunit 3	OsJ_23488	0	High	7.678	3	2	2	2	1355	147.9	6.07	122.6	136.7	128.3	119.1	131.6	123.5
B9FW41	B9FW41	S5 DRBM domain-containing protein	OsJ_23506	0	High	29.371	21	3	10	2	146	15.9	10.39	219.7	235.6	184.6	220	225.3	211.3
B9FW46	B9FW46	Dolichyl-diphosphooligosaccharide--protein glycosyltransferase 48 kDa subunit	OsJ_23522	0	High	39.942	18	9	14	9	562	61.6	7.8	849.2	879.4	1002.8	754.5	863	759.8
B9FW57	B9FW57	Uncharacterized protein	OsJ_23539	0	High	8.705	8	3	4	3	356	37.7	5.03	358.7	413.3	385.2	434	381.9	377.6
B9FW82	B9FW82	Uncharacterized protein	OsJ_23579	0	High	67.356	21	5	26	5	279	30.6	8.63	1186.8	1306.7	1234.6	1103	1190.3	1028.2
B9FWD9	B9FWD9	CMP/dCMP-type deaminase domain-containing protein	OsJ_23692	0	High	13.932	20	3	5	1	186	20.3	5.78	85.2	65.8	75.3	108.1	90.3	76.7
B9FWI5	B9FWI5	Os07g0264100 protein	Os07g0264100	0	High	13.955	10	3	4	3	374	40.5	7.14	138	138.4	132.9	158.5	156.5	139.3
B9FWS7	B9FWS7	Mitochondrial inner membrane translocating protein-like protein	P0492E07.122	0.003	High	3.458	2	1	1	1	475	53.5	8.57	68.6	62.2	70.1	63.2	59.9	71.1
B9FWV6	B9FWV6	Uncharacterized protein	OsJ_23985	0.008	High	2.172	4	1	1	1	277	29.6	9.74	29.5	30.7	28.4	32	26.7	28.3
B9FWW2	B9FWW2	Glyco_hydro_18 domain-containing protein	OsJ_23994	0	High	12.235	11	3	4	3	288	31	9.19	241.1	233.8	214	241	229.1	216
B9FWX1	B9FWX1	Cellulose synthase	OsJ_24012	0	High	25.238	8	8	10	4	1117	126.2	7.3	197.4	197.2	184.9	192.2	187.3	181.6
B9FX08	B9FX08	Uncharacterized protein	OsJ_24083	0	High	25.516	12	7	9	7	568	61.3	6.06	510.3	472.9	525.2	484.8	480.3	519.3
B9FX13	B9FX13	Uncharacterized protein	OsJ_24107	0.004	High	2.735	8	1	1	1	179	20.6	9.31	34.2	33.6	40.4	35.8	34.9	34.3
B9FX31	B9FX31	Uncharacterized protein	OsJ_24143	0	High	65.53	28	14	23	14	579	65.3	5.63	1039.6	1092.5	1060.3	1033.7	1039.6	1025.2
B9FX60	B9FX60	GRIP domain-containing protein	OsJ_24204	0.006	High	2.363	1	1	1	1	827	92.7	5.14	74	56.7	65.1	74.7	59.5	86.6
B9FXA6	B9FXA6	Uncharacterized protein	OsJ_24295	0	High	6.701	6	2	2	2	330	37.6	9.94	103.6	108	112.2	110.7	109.5	144.8
B9FXA9	B9FXA9	PCI domain-containing protein	OsJ_24300	0	High	18.045	16	3	4	3	256	28.9	5.01	139	137.3	159.3	138.7	143.7	135.2
B9FXD4	B9FXD4	TGc domain-containing protein	OsJ_24339	0.001	High	4.73	2	2	2	2	769	86.5	5.11	166.5	188.4	193.1	193.1	170.7	176.5
B9FXL8	B9FXL8	SUI1 domain-containing protein	OsJ_24532	0	High	14.357	17	2	2	2	230	25.3	9.8	76	75.9	67.6	73.8	73.5	71.7
B9FXP9	B9FXP9	Uncharacterized protein	OsJ_24592	0.004	High	2.545	3	1	1	1	604	63.8	5.53	49.5	41.1	43.3	38.8	42.4	40.7
B9FXS4	B9FXS4	RF_PROK_I domain-containing protein	OsJ_24645	0	High	5.113	2	1	1	1	498	55.5	5.99	83.6	96.1	90	74	95.1	59.7
B9FXT4	B9FXT4	V-type proton ATPase subunit H	OsJ_24664	0	High	14.701	10	5	5	5	495	56.1	8.91	264	221	244.8	246.8	248.1	270.8
B9FXV5	B9FXV5	Eukaryotic translation initiation factor 4G	Os07g0555200	0	High	81.21	11	17	25	17	1792	193.4	8.09	835.8	786.1	856.8	873.3	857.5	937.4
B9FXY3	B9FXY3	SEC7 domain-containing protein	OsJ_24760	0	High	69.963	11	15	20	15	1650	182	5.57	1241.3	1167.6	1209.1	1202.4	1228.6	1235.6
B9FXY9	B9FXY9	Protein kinase domain-containing protein	OsJ_24768	0.003	High	3.129	1	1	2	1	768	83.3	6.71	90.9	93.1	93.8	110.8	106.7	114.5
B9FY05	B9FY05	Uncharacterized protein	OsJ_24806	0	High	62.829	10	15	21	15	2061	235	6.74	1311.2	1293.6	1260.3	1260.4	1303	1275
B9FY07	B9FY07	MFS domain-containing protein	OsJ_24811	0.003	High	2.931	1	1	1	1	822	89.1	8.32	117.4	118.7	119.6	144.4	129.3	124.6
B9FY25	B9FY25	Uncharacterized protein	OsJ_24853	0.001	High	4.391	4	2	2	2	538	57.4	6.14	144.8	129.4	140.8	146.8	156.5	162.5
B9FY28	B9FY28	X8 domain-containing protein	OsJ_24859	0	High	11.255	4	2	2	2	555	60.1	6.35	180.8	138	168.5	171.6	177.3	197.2
B9FY40	B9FY40	DUF4091 domain-containing protein	OsJ_24889	0	High	17.684	6	4	4	4	709	78.8	5.38	295.5	340.1	336.2	288.7	312.9	291.3
B9FY56	B9FY56	SUMO-activating enzyme subunit	OsJ_24922	0	High	15.828	7	4	4	4	634	70.6	5.16	143.3	135.4	148.2	126	134.8	148.3
B9FY61	B9FY61	eRF1_1 domain-containing protein	OsJ_24930	0	High	61.587	23	11	31	6	518	58	7.01	689.1	730.1	719.2	721.8	678	745.4
B9FY79	B9FY79	WPP domain-containing protein	OsJ_24968	0.003	High	2.801	3	1	1	1	409	42	8.82	69.2	83.8	97.9	99.3	63.6	98.4
B9FY81	B9FY81	cobW domain-containing protein	OsJ_24974	0.003	High	3.379	1	1	1	1	614	67.3	7.81	38.4	39.4	45.7	32.8	32.5	35.1
B9FY88	B9FY88	Eukaryotic translation initiation factor 5A	OsJ_24987	0	High	15.149	32	6	10	2	173	18.9	6.2	152.3	168.6	166.9	159.6	153.7	166.5
B9FYC2	B9FYC2	Pectinesterase	OsJ_25062	0	High	49.643	19	6	18	6	398	42	8.7	612.4	623.7	581.4	631.4	614.8	597.6
B9FYC8	B9FYC8	Uncharacterized protein	OsJ_25077	0	High	62.938	19	5	27	3	270	27.4	7.58	647.3	590.6	527.4	674.9	557.6	535.6
B9FYG0	B9FYG0	Uncharacterized protein	OsJ_28185	0.003	High	2.93	4	1	1	1	272	30.5	9.31	108.5	109.6	116.2	113.7	123.4	111.2
B9FYH1	B9FYH1	WD_REPEATS_REGION domain-containing protein	OsJ_28232	0.003	High	3.013	4	2	2	2	382	43.1	6.27	241.4	249.6	267.8	282.2	285.5	312.4
B9FYI3	B9FYI3	Myotubularin phosphatase domain-containing protein	OsJ_28252	0.005	High	2.495	1	1	1	1	834	93.3	7.44	51	41	52.8	50.1	48.1	67
B9FYJ3	B9FYJ3	Uncharacterized protein	OsJ_28268	0	High	11.58	2	3	8	3	1256	143.4	8.44	440.5	394.7	489.1	420.7	456.8	488
B9FYJ7	B9FYJ7	60S ribosomal export protein NMD3	OsJ_28274	0	High	14.673	10	3	9	2	311	33.6	10.67	102.9	111.7	178.5	115.2	177.9	183.1
B9FYK6	B9FYK6	Protein DETOXIFICATION	OsJ_28299	0	High	43.173	8	11	15	11	1344	148	5.95	810.7	828.2	868.3	854	846.7	898.3
B9FYP1	B9FYP1	Os08g0105800 protein	OJ1300_E01.18-1	0	High	7.527	5	3	3	3	549	61.9	6.37	149.4	143.6	158.4	162.2	148.1	159.4
B9FYP5	B9FYP5	Os08g0107500 protein	Os08g0107500	0.002	High	3.599	3	1	1	1	357	40.5	7.11	32	28.3	26.5	29.7	32.5	32.3
B9FYR1	B9FYR1	RRM domain-containing protein	OsJ_25804	0	High	19.998	7	6	6	6	847	95.7	6	311.6	326.4	343	324.7	337.8	321.2
B9FZ18	B9FZ18	Uncharacterized protein	OsJ_26026	0.009	High	2.019	2	1	2	1	556	60.5	8.76	35.7	35.8	45.7	47.5	32.5	53.6
B9FZ31	B9FZ31	Os08g0150800 protein	P0443G08.126	0	High	29.355	22	8	10	1	394	44.3	6.44	110.7	84.1	89.5	85.4	98	127.4
B9FZ46	B9FZ46	Uncharacterized protein	OsJ_26072	0	High	4.957	5	2	2	2	607	67.1	6.33	165	114	116.6	119.7	120.4	131.4
B9FZ53	B9FZ53	DNA-directed RNA polymerase subunit	OsJ_26086	0	High	7.771	3	3	4	3	804	90.6	8.31	245.3	253.8	250.3	256.9	265.2	259.3
B9FZ73	B9FZ73	Transmembrane 9 superfamily member	OsJ_26137	0	High	13.249	5	4	5	3	864	98.4	8.97	229.1	184.3	185.9	211.9	211.1	244.9
B9FZB4	B9FZB4	Protein kinase domain-containing protein	OsJ_26222	0.005	High	2.494	1	2	2	1	1277	144.7	6.96	53.2	45.2	41.1	48.5	45	49.2
B9FZG0	B9FZG0	Aconitate hydratase	OsJ_26310	0	High	202.899	29	24	98	1	956	103.8	6.83	192.3	167.4	179.6	195	192.5	206.2
B9FZL3	B9FZL3	Pectinesterase	OsJ_26414	0	High	34.49	9	6	16	1	519	57.5	8.9	100.1	139.3	115.6	111.1	107.7	109.5
B9FZM7	B9FZM7	Uncharacterized protein	OsJ_26445	0	High	11.023	2	4	5	3	2897	315.8	6.86	169.6	177.8	215	191.6	203.3	226.2
B9FZQ4	B9FZQ4	W2 domain-containing protein	OsJ_26502	0	High	43.909	23	9	17	9	449	51.3	5.34	705.1	748.2	732.1	719.3	715.2	688.1
B9G016	B9G016	t-SNARE coiled-coil homology domain-containing protein	OsJ_26713	0	High	20.608	15	5	6	4	346	38	9.61	299.4	292.8	306.9	323.8	286.3	309.8
B9G099	B9G099	IGPS domain-containing protein	OsJ_26862	0	High	118.369	48	16	48	15	384	42.1	6.7	2187.4	2013.8	2085.1	1911.6	1921.7	1763.4
B9G0A2	B9G0A2	WD_REPEATS_REGION domain-containing protein	OsJ_26867	0	High	15.797	10	4	4	4	404	43.1	5.44	332	314.8	288	313.6	326.5	265.3
B9G0A9	B9G0A9	Signal recognition particle subunit SRP68	OsJ_26878	0	High	91.236	29	20	35	20	651	73.6	7.87	1882.3	1856.6	1990.4	1917.8	1897.6	2028.5
B9G0B8	B9G0B8	Uncharacterized protein	OsJ_26896	0	High	85.523	30	10	30	4	445	46.7	8.72	503.2	488.5	513.9	513.8	477.6	498.4
B9G0C7	B9G0C7	Eukaryotic translation initiation factor 3 subunit D	OsJ_26917	0	High	44.584	13	10	17	1	884	98.8	8.22	92.7	72.4	109.1	102.5	82.6	112.3
B9G0H0	B9G0H0	Uncharacterized protein	OsJ_26992	0	High	7.32	34	3	4	3	73	8	9.99	99.4	112.2	154.9	104.1	113.7	119
B9G0I9	B9G0I9	Uncharacterized protein	OsJ_27038	0.002	High	3.716	2	1	1	1	673	75	7.53	69.8	72.5	68.3	73.3	76.1	70
B9G0M2	B9G0M2	UBIQUITIN_CONJUGAT_2 domain-containing protein	OsJ_27106	0	High	8.661	6	2	4	1	368	41.5	10.11	30.2	34	36.9	40.5	42.1	39.9
B9G0N4	B9G0N4	Tyrosine-protein phosphatase domain-containing protein	OsJ_27133	0	High	18.732	9	5	6	5	593	65.7	7.39	336.7	279.7	305.8	290.4	315.6	325.4
B9G0N5	B9G0N5	BURP domain-containing protein	OsJ_27135	0.001	High	4.036	2	1	1	1	703	74.3	6.62	52.4	42.2	46.7	61.6	65.6	58.1
B9G0R2	B9G0R2	AP complex subunit sigma	OJ1123_G08.16	0	High	5.366	14	2	2	2	143	16.9	6.01	75.1	70.8	74	69.1	63.9	69.3
B9G0W6	B9G0W6	Uncharacterized protein	OsJ_27311	0.004	High	2.692	2	1	2	1	420	44.3	7.17	21.8	18.5	20.8	20.7	23.5	23.1
B9G104	B9G104	Uncharacterized protein	OsJ_27385	0	High	5.993	3	2	2	2	745	83	6.61	104.6	107.8	100.6	103.5	101.3	108.7
B9G125	B9G125	GDT1-like protein 5	Os08g0433100	0.001	High	4.477	4	1	1	1	232	24.9	6.57	63.1	62.6	69.6	68.7	65.2	66.7
B9G129	B9G129	Uncharacterized protein	OsJ_27436	0	High	6.241	5	1	1	1	250	27.4	9.13	61.8	57.5	61.6	58.5	55.2	52.5
B9G146	B9G146	Defective in cullin neddylation protein	OsJ_27462	0	High	8.41	11	2	3	2	220	25.5	6.35	80.8	82.8	79.9	80	76.2	75.2
B9G1B5	B9G1B5	Glutamate decarboxylase	OsJ_27610	0	High	62.477	32	14	23	14	510	57.8	5.39	1065.4	1005.2	1028.1	1021.2	1031.6	1049.4
B9G1C1	B9G1C1	Uncharacterized protein	OsJ_27618	0.001	High	4.792	5	1	1	1	516	55.6	6.65	34	30	41.2	42.1	35.5	40.9
B9G1C2	B9G1C2	HVA22-like protein	OsJ_27620	0	High	13.704	16	2	5	2	133	15.2	8.62	214.5	197.6	225.4	208.3	176.2	218.7
B9G1D5	B9G1D5	Uncharacterized protein	OsJ_27645	0.006	High	2.411	4	2	2	2	535	59.4	6.8	121.8	124.5	120.2	131.2	122.1	123
B9G1G0	B9G1G0	Fe2OG dioxygenase domain-containing protein	OsJ_27689	0	High	86.958	20	22	30	19	1103	121.3	6.39	1550.6	1624.9	1447.8	1478.8	1551.1	1459.5
B9G1G4	B9G1G4	LETM1 domain-containing protein	OsJ_27701	0	High	14.038	4	4	4	4	889	100.1	6.79	315.4	313.5	300.1	323.3	313.8	343.1
B9G1H1	B9G1H1	NMO domain-containing protein	OsJ_27720	0.003	High	3.426	3	1	1	1	296	32.3	6.54	102.4	87.5	107.1	104.9	104.5	108.2
B9G1I1	B9G1I1	HATPase_c domain-containing protein	OsJ_27736	0	High	200.876	36	23	103	4	786	88.4	5.1	228.6	267.1	217.4	227.4	240.2	212.9
B9G1U0	B9G1U0	Uncharacterized protein	OsJ_27954	0	High	79.039	35	15	28	15	464	51.9	8.82	1452.7	1482.1	1470.9	1449.7	1460.6	1456.6
B9G1U3	B9G1U3	PUM-HD domain-containing protein	OsJ_27957	0	High	5.292	2	2	2	2	1138	125.7	6.77	148.2	150.8	159.8	165	151.2	157.5
B9G1W2	B9G1W2	Peptidylprolyl isomerase	OsJ_28006	0	High	96.541	30	18	35	17	583	64.4	5.24	1648.8	1582	1540.6	1609	1581.7	1552.3
B9G207	B9G207	Ubiquitin thioesterase	OsJ_28104	0.001	High	3.994	3	1	1	1	324	35.1	4.7	85	67.5	72.7	88.5	105.1	92.5
B9G261	B9G261	Uncharacterized protein	OsJ_28413	0.003	High	3.073	1	1	1	1	849	92.8	6	59.1	60.1	69.2	76.2	83	76.5
B9G2C8	B9G2C8	Os09g0252000 protein	Os09g0252000	0.008	High	2.125	3	1	1	1	242	26.7	7.02	121.2	115.5	147	143	122.8	151.8
B9G2G8	B9G2G8	WD_REPEATS_REGION domain-containing protein	OsJ_28603	0	High	13.098	4	3	5	1	1003	108	6.01	37.6	35.8	48.1	42.7	47.1	57.3
B9G2I7	B9G2I7	Uncharacterized protein	OsJ_28650	0	High	6.503	3	3	4	2	1010	110.6	6.71	107.1	118.8	120.4	131.1	118.8	121.3
B9G2J4	B9G2J4	GFO_IDH_MocA domain-containing protein	OsJ_28659	0	High	8.393	8	3	4	3	364	39.8	6.65	135.5	135.4	130.9	125.3	126.7	130
B9G2J7	B9G2J7	Histone deacetylase	OsJ_28666	0	High	9.393	4	2	3	2	458	51	5.59	119.1	108.8	123.4	114.7	122.2	136
B9G2T9	B9G2T9	Os09g0314300 protein	Os09g0314300	0	High	9.015	11	4	4	4	380	43	7.08	170	171.5	191.2	226	193.8	186.1
B9G2X6	B9G2X6	Uncharacterized protein	OsJ_28896	0.008	High	2.201	1	1	1	1	1051	118.7	7.91	51.6	37.8	63.3	62.5	40.3	54.6
B9G3A3	B9G3A3	Uncharacterized protein	OsJ_29153	0.003	High	3.344	6	1	1	1	254	27.1	7.01	27.1	25.3	42.7	23.5	28.6	47.8
B9G3B3	B9G3B3	Uncharacterized protein	OsJ_29181	0	High	8.906	4	2	2	2	693	75.7	6.4	80.6	80	73.9	84.5	77.9	72.3
B9G3E4	B9G3E4	Uncharacterized protein	OsJ_29248	0	High	7.709	4	2	2	2	609	67	6.8	78.7	70.3	74.3	83	75.6	80.6
B9G3I1	B9G3I1	WD_REPEATS_REGION domain-containing protein	OsJ_29312	0	High	35.259	6	8	9	8	1625	176.3	8.24	555	542.8	549.1	548	565	550.2
B9G3M3	B9G3M3	PDZ domain-containing protein	OsJ_29394	0	High	18.811	19	4	6	4	213	23	5.2	197.4	195.2	198.6	196.1	183.2	204
B9G3T2	B9G3T2	Uncharacterized protein	OsJ_29497	0	High	9.649	2	3	3	3	1748	189.6	5.48	129.6	131.6	140.2	150.1	149.2	152.6
B9G3W4	B9G3W4	Uncharacterized protein	OsJ_29547	0	High	11.933	4	2	2	2	710	78.3	6.76	101.1	85.3	90.1	95.3	97.4	99.5
B9G3Y7	B9G3Y7	Os09g0453300 protein	P0488D02.22-1	0	High	8.416	8	2	2	2	319	36.6	8.4	45.8	52.3	54.2	61.9	58.5	64.9
B9G419	B9G419	Os09g0465800 protein	Os09g0465800	0	High	6.038	8	1	1	1	181	19.4	5.71	117.7	122.4	116.4	104.3	116.2	101.2
B9G434	B9G434	Isoamylase 3, chloroplastic	ISA3	0	High	69.36	19	13	21	13	782	87.5	6.3	1019.9	975.1	1078.3	1020.5	1064.2	1047.1
B9G436	B9G436	Uncharacterized protein	OsJ_29704	0	High	6.363	2	1	2	1	481	51.4	8.41	108	104.6	116.9	85.2	107	104.2
B9G440	B9G440	Peroxidase	OsJ_29709	0	High	9.663	8	3	3	3	415	44.4	6.2	127.3	123.9	124.3	137	130	149.4
B9G449	B9G449	HATPase_c domain-containing protein	OsJ_29732	0	High	241.394	46	25	112	3	904	102.9	5.21	237.5	250.5	232.3	217.5	214.9	198.7
B9G468	B9G468	PFK domain-containing protein	OsJ_29767	0	High	56.961	26	9	13	9	465	49.7	6.67	571.2	616.6	598.3	551.7	570.8	582.4
B9G476	B9G476	Uncharacterized protein	OsJ_29787	0	High	93.195	19	7	29	3	399	45.1	4.97	221.8	200.7	250.5	219	230.1	248.3
B9G4B2	B9G4B2	Uncharacterized protein	OsJ_29847	0.001	High	3.772	3	1	1	1	413	44	8.28	55	71.2	57.9	78	59.2	68
B9G4B3	B9G4B3	Os09g0491772 protein	Os09g0491772	0	High	19.935	7	4	9	1	684	72.8	5.86	53.7	39.2	43.1	51.3	82	102.2
B9G4C8	B9G4C8	Os09g0493800 protein	Os09g0493800	0	High	7.008	8	2	2	2	395	44.2	5.22	104.4	100.8	108.4	119.3	114.6	117.3
B9G4E7	B9G4E7	Uncharacterized protein	OsJ_29904	0	High	59.259	30	6	21	1	208	23.5	10.89	21.4	23.3	27.4	18.4	21.5	37.4
B9G4E9	B9G4E9	Uncharacterized protein	OsJ_29909	0	High	104.457	21	15	33	15	896	96.7	4.58	1526.3	1399.5	1350	1489.9	1410	1434.7
B9G4J3	B9G4J3	DAO domain-containing protein	OsJ_29995	0.002	High	3.665	3	2	3	2	491	52.9	6.92	118	122.8	125	141.3	124	138
B9G4J9	B9G4J9	Proteasome subunit beta	OsJ_30005	0	High	64.543	41	8	24	8	265	29.5	6.89	700.5	753.5	700.9	729.6	754.9	754.7
B9G4K4	B9G4K4	Reticulon-like protein	OsJ_30016	0.001	High	4.674	3	2	2	1	864	93.8	8.16	12.4	10.6	10.4	13.4	9.8	10.9
B9G4L3	B9G4L3	Ins134_P3_kin domain-containing protein	OsJ_30034	0	High	23.382	9	6	7	6	713	79.1	6.84	355.8	356.6	369.1	358.3	363.2	355.9
B9G4L9	B9G4L9	Uncharacterized protein	OsJ_30048	0.001	High	3.864	4	2	2	2	513	54.6	8.87	87.1	87.5	101.5	101	94.1	100.1
B9G4Q3	B9G4Q3	Protein kinase domain-containing protein	OsJ_30109	0	High	6.523	2	2	2	2	1085	122.4	8.27	133.4	117.1	128.4	137.4	133.4	138.7
B9G4T6	B9G4T6	VASt domain-containing protein	OsJ_30169	0.005	High	2.495	1	1	1	1	545	60.2	5.21	99.3	80.2	100.5	87	106.1	99.6
B9G4U5	B9G4U5	Peptidase A1 domain-containing protein	OsJ_30189	0.003	High	3.043	1	1	1	1	671	71.6	8.32	30.1	31.9	48.5	39.9	41.2	46.2
B9G4W2	B9G4W2	Protein DETOXIFICATION	OsJ_30230	0.008	High	2.079	2	1	1	1	803	83.8	8.09	19.7	18.2	19.9	16.1	18.4	16.7
B9G4Z1	B9G4Z1	Nudix hydrolase domain-containing protein	OsJ_30270	0	High	8.922	12	4	4	4	270	29.6	8.54	287.3	270.3	298.3	293.2	293.7	334.7
B9G505	B9G505	Signal peptidase complex subunit 3	Os09g0556000	0	High	12.138	16	3	6	3	167	18.9	8.65	714.3	766.8	782.2	554.3	689.2	501.7
B9G520	B9G520	7,8-dihydroneopterin aldolase	OsJ_30332	0	High	8.035	4	3	3	2	607	64.1	8.03	150.4	128.8	135.4	135.4	144.3	160.8
B9G536	B9G536	DHHC domain-containing protein	OsJ_30349	0.008	High	2.069	1	1	1	1	1275	137.2	7.75	49.6	44.9	60	59.3	50.9	68.6
B9G551	B9G551	Uncharacterized protein	OsJ_30371	0	High	13.186	2	4	4	4	1870	204.4	6.13	318.1	308.4	320.9	288.2	301.2	298.1
B9G567	B9G567	Beta-amylase	OsJ_30408	0	High	24.43	10	7	11	7	650	73.2	5.71	433	422.9	453.6	445.3	434.8	458.5
B9G586	B9G586	Uncharacterized protein	B1130E07.18-1	0	High	10.255	5	3	3	3	616	69.1	6.73	126.4	115.2	114.9	121.8	113.3	116.6
B9G5L8	B9G5L8	Os10g0400100 protein	Os10g0400100	0	High	12.017	6	4	6	2	605	68.2	6.01	113	117	125.5	131.3	127.9	164.7
B9G5N7	B9G5N7	Uncharacterized protein	OsJ_31470	0.001	High	3.779	4	2	2	2	388	42.6	7.88	71.1	73	88.3	78.2	70.4	87.8
B9G5N8	B9G5N8	Uncharacterized protein	OsJ_31474	0	High	5.29	10	2	5	1	189	20.8	8.66	110.9	105.8	117.5	110.4	103.5	127.1
B9G5R2	B9G5R2	Uncharacterized protein	OsJ_31517	0	High	26.137	13	5	5	3	566	60	8.51	83	80.8	79.5	81	89.1	83.5
B9G5S1	B9G5S1	Aldo_ket_red domain-containing protein	OsJ_31541	0	High	8.157	6	2	2	2	343	37.6	6.34	151.7	141	159.5	167.1	159.8	158.9
B9G5S2	B9G5S2	1,2-dihydroxy-3-keto-5-methylthiopentene dioxygenase	OsJ_31544	0	High	8.176	14	3	4	1	216	25.6	5.02	49.8	50.6	50.4	51.3	45.7	51.2
B9G5Y3	B9G5Y3	Uncharacterized protein	OsJ_31677	0	High	187.065	39	27	55	5	808	89.8	5.21	291.8	324.9	253.5	268.7	284.8	271.3
B9G5Y7	B9G5Y7	Uncharacterized protein	OsJ_31682	0	High	11.442	12	4	5	4	297	32.6	8.41	403.1	338.9	398.3	395.8	340.6	441.3
B9G5Y8	B9G5Y8	Uncharacterized protein	OsJ_31683	0	High	10.869	6	3	3	3	594	64.8	7.3	60.3	65.5	69.2	65	75.1	83.5
B9G603	B9G603	UBIQUITIN_CONJUGAT_2 domain-containing protein	OsJ_31710	0	High	14.555	26	5	5	5	183	20.8	4.41	273.5	226.6	258	254.8	270.9	281.7
B9G6B3	B9G6B3	Nascent polypeptide-associated complex subunit beta	OsJ_31927	0	High	12.543	15	3	4	1	245	26.2	9	20.8	24.3	24	22.5	22	40.3
B9G6C5	B9G6C5	TPR_REGION domain-containing protein	OsJ_31954	0.004	High	2.739	2	1	1	1	344	37.3	5.02	75	78.9	95.6	96.6	75	90
B9G6E3	B9G6E3	Uncharacterized protein	OsJ_31997	0	High	260.75	41	33	96	33	895	99.7	5.48	3769.7	4012.5	3809.4	3725.3	3815.5	3736.8
B9G6F0	B9G6F0	Alpha-galactosidase	OsJ_32006	0	High	96.626	31	13	35	11	500	55.7	6.05	1363.7	1413.8	1411.9	1378.5	1379.1	1418.1
B9G6H0	B9G6H0	Uncharacterized protein	OsJ_32045	0	High	6.79	2	3	4	3	1004	111.7	7.42	140.1	145.2	145.3	150.7	133.5	151.6
B9G6J9	B9G6J9	Methionine aminopeptidase	OsJ_32109	0	High	21.166	18	6	7	6	390	43.6	7.23	389	350.2	346.9	387.4	378.1	388.9
B9G6K0	B9G6K0	TFCD_C domain-containing protein	OsJ_32110	0	High	16.438	4	4	4	4	1228	134.9	5.47	168.3	137.4	162.2	157	154.5	176.4
B9G6L3	B9G6L3	Uncharacterized protein	OsJ_32132	0	High	33.554	18	8	12	8	524	57.4	7.11	409.7	427.4	406.7	465.6	421.5	466.5
B9G6M0	B9G6M0	Electron transfer flavoprotein-ubiquinone oxidoreductase	OsJ_32159	0	High	17.427	15	7	9	7	582	64.2	7.15	526.3	487.3	514.4	556.1	524.6	531.7
B9G6M5	B9G6M5	Cytochrome b5 heme-binding domain-containing protein	OsJ_32170	0	High	20.156	19	3	25	2	197	21.7	5.45	605.9	522.5	569.2	605.8	569	629.8
B9G6T1	B9G6T1	Uncharacterized protein	OsJ_32306	0	High	9.79	5	3	3	3	665	75.5	5.72	209	216.3	218.9	240.1	218.8	216.8
B9G6T6	B9G6T6	PPM-type phosphatase domain-containing protein	OsJ_32316	0	High	16.135	15	3	3	3	369	39.7	6.58	135.4	130.2	116.6	134.7	133	127.9
B9G6U0	B9G6U0	Uncharacterized protein	OsJ_32327	0	High	27.575	10	5	9	4	581	60.6	5.08	392.5	359.3	443.4	400	378.3	446.1
B9G6U9	B9G6U9	Uncharacterized protein	OsJ_32352	0	High	5.771	1	2	2	2	1075	118.9	6.11	80.5	79.3	90.1	70.4	74.5	70.7
B9G6Y1	B9G6Y1	Uncharacterized protein	OsJ_32425	0	High	38.056	5	11	12	11	2406	266.8	5.95	737.5	727.6	749.2	707.1	710	751.3
B9G712	B9G712	Uncharacterized protein	OsJ_32480	0	High	22.442	12	5	6	5	440	47.4	9.67	219.6	237	250.8	257.9	236.1	245.4
B9G718	B9G718	Uncharacterized protein	OsJ_32493	0	High	85.574	7	26	27	26	4105	460.3	6.14	1449.4	1368.2	1452.9	1439.2	1449.5	1555.1
B9G727	B9G727	Uncharacterized protein	OsJ_32502	0	High	10.816	17	3	6	3	221	23.8	9.52	305.3	274.5	285.8	300.6	272.9	287.3
B9G741	B9G741	Uncharacterized protein	OsJ_32524	0.004	High	2.629	4	1	2	1	244	26.6	4.88	92.1	86.7	95.6	103.3	84.8	110
B9G747	B9G747	Uncharacterized protein	OsJ_32539	0	High	7.845	7	1	1	1	174	19.2	8.82	24.3	26.2	22.7	18.3	16.6	18.3
B9G758	B9G758	J domain-containing protein	OsJ_32568	0	High	56.463	5	14	16	14	2918	318.1	6.79	1080.9	1053.2	1134.1	1100.6	1094.5	1184.2
B9G790	B9G790	RRM domain-containing protein	OsJ_30528	0	High	5.193	5	2	2	2	476	56.6	9.16	141.3	142	168.7	146	152	166.5
B9G7T2	B9G7T2	V-type proton ATPase subunit a	OsJ_30905	0	High	41.286	13	9	9	9	820	92.8	5.64	406.2	424.7	416.6	409.1	410.1	479
B9G843	B9G843	Glyco_hyd_65N_2 domain-containing protein	OsJ_31136	0	High	5.371	2	2	3	2	851	94	5.54	270.5	269.2	308.3	272.6	273.7	266.4
B9G8B2	B9G8B2	Uncharacterized protein	OsJ_34455	0	High	83.493	24	12	110	12	392	47.4	6.47	2795.3	2518	3468.5	3730.3	2606.9	3468.9
B9G8B5	B9G8B5	Os11g0594200 protein	Os11g0594200	0.003	High	2.947	2	1	1	1	480	53.1	7.91	77.1	84.3	72.8	91.5	85.6	62.4
B9G8G0	B9G8G0	PlsC domain-containing protein	OsJ_34550	0	High	65.327	21	7	16	7	409	46.2	9.83	585.5	621.9	606.4	583.6	596.1	580.8
B9G8G4	B9G8G4	Uncharacterized protein	OsJ_34557	0.003	High	3.36	1	1	1	1	672	72.6	8.69	38	46.5	38.9	39.7	39	44.4
B9G8H6	B9G8H6	Nuclear pore complex protein	OsJ_34587	0	High	6.21	2	2	2	2	1088	122.3	4.92	89	104.6	114.6	109.4	99.2	112
B9G8Q8	B9G8Q8	AAA domain-containing protein	OsJ_34736	0	High	23.167	7	6	8	4	1206	131.4	7.14	108.8	107.3	107	117.1	109.8	123.8
B9G8T0	B9G8T0	Os11g0671000 protein	Os11g0671000	0	High	6.712	14	1	1	1	125	13.6	9.45	117.6	85.5	90.7	105	101.1	95
B9G8W3	B9G8W3	X8 domain-containing protein	OsJ_34867	0.001	High	4.28	3	2	2	2	842	91.2	6.38	157.6	119.3	177.7	163.1	138.2	161.1
B9G8Z3	B9G8Z3	Bac_surface_Ag domain-containing protein	OsJ_32655	0	High	10.913	7	4	4	4	572	61.4	5.4	317	286.6	330.9	299.3	329.1	336
B9G910	B9G910	Uncharacterized protein	OsJ_32696	0	High	9.755	10	2	3	1	245	27.4	6.65	107.5	101.9	123.9	102.1	109.4	95.7
B9G957	B9G957	Uncharacterized protein	OsJ_32782	0	High	18.124	7	4	5	4	527	57	7.08	310.9	317.9	301.9	273.1	294.8	251.2
B9G9C7	B9G9C7	Pyruvate carboxyltransferase domain-containing protein	OsJ_32925	0	High	248.411	55	28	121	1	635	68.4	6.93	268	274.2	256.2	285.5	259.8	258.2
B9G9G1	B9G9G1	40S ribosomal protein S25	OsJ_33003	0	High	9.63	12	2	4	1	159	17.3	10.01	81.4	106.5	124.6	91.8	140.5	122.6
B9G9J8	B9G9J8	Cytochrome b-c1 complex subunit 6	OsJ_33084	0	High	4.984	16	1	1	1	88	10.3	8.24	56.3	42.4	44.1	59.6	45.1	49.1
B9G9L2	B9G9L2	Uncharacterized protein	OsJ_33104	0	High	7.423	2	2	2	2	884	97.4	5.26	150.2	161.4	160.7	154.3	155.5	152.4
B9G9L5	B9G9L5	AMP-binding domain-containing protein	OsJ_33112	0	High	36.616	12	7	9	6	611	66.8	7.08	361.3	331.3	297.5	376.5	375	349.3
B9GA48	B9GA48	Uncharacterized protein	OsJ_33500	0	High	15.809	16	3	6	3	197	20.8	9.54	262	222	296.2	278.3	252.5	293.2
B9GA72	B9GA72	RNA recognition motif. (A.k.a. RRM, RBD, or RNP domain), putative	LOC_Os11g14430	0	High	13.003	9	4	4	4	465	51.2	5.3	150.9	139.2	169.6	156.4	141.2	158.1
B9GAD2	B9GAD2	UBX domain-containing protein	OsJ_33673	0.003	High	3.127	1	1	1	1	585	62.9	6.77	112.7	104.4	98.7	106.4	104.2	113.6
B9GAJ1	B9GAJ1	Carboxypeptidase	OsJ_33777	0	High	37.967	20	8	10	8	480	53.3	5.82	525.9	524	541.7	528.3	528.7	511.3
B9GAM4	B9GAM4	Uncharacterized protein	OsJ_33853	0	High	43.396	20	8	13	5	529	57	8.15	290	309.2	250.7	295	272.2	258.1
B9GAN5	B9GAN5	Uncharacterized protein	OsJ_33880	0.001	High	4.797	3	2	2	2	645	71.9	6.95	203.6	210.9	194.6	204.8	200.2	213.4
B9GAS9	B9GAS9	ThiF domain-containing protein	OsJ_33963	0	High	9.957	6	2	2	2	328	35.9	5.76	111.5	114.6	106.3	102.8	104.3	103.2
B9GAU1	B9GAU1	Uncharacterized protein	OsJ_33984	0.001	High	3.797	2	1	2	1	862	97.2	8.81	24.1	21.9	21.3	23.2	24.2	23.5
B9GAZ9	B9GAZ9	Uncharacterized protein	OsJ_34095	0	High	5.131	1	2	2	2	1147	125.6	9	29	24.6	25.7	25.7	26.8	26.5
B9GB21	B9GB21	Uncharacterized protein	OsJ_34152	0	High	63.146	24	11	15	11	619	69	5.77	664.8	647.6	622.4	623.8	661.5	627.8
B9GB41	B9GB41	Uncharacterized protein	OsJ_34190	0	High	10.132	4	3	3	3	702	77.8	5.29	198.9	200.9	243.1	172.7	216.7	195.8
B9GB96	B9GB96	Uncharacterized protein	OsJ_34302	0	High	18.601	18	4	8	3	213	24.1	5.44	193.6	197.8	230.8	231	217.6	227
B9GBA5	B9GBA5	Uncharacterized protein	OsJ_34325	0	High	80.047	18	21	30	9	1142	134	6.01	578.1	555.5	571.9	601.1	590.9	636.6
B9GBE8	B9GBE8	UBA_e1_C domain-containing protein	OsJ_34931	0	High	141.692	22	24	46	1	1064	118.9	5.38	205.5	223.9	151.3	162.6	177.3	156.4
B9GBF2	B9GBF2	Os11g0107500 protein	Os11g0107500	0	High	10.151	10	1	3	1	121	12.8	7.44	135.4	172	165.6	128.6	166.1	135.1
B9GBG2	B9GBG2	Protein kinase domain-containing protein	OsJ_34956	0	High	16.453	6	5	6	1	845	95.1	5.77	62	54.5	65.1	66.3	60	64.6
B9GBK2	B9GBK2	ANK_REP_REGION domain-containing protein	OsJ_35028	0	High	6.832	6	3	3	3	535	59.9	9.16	319.2	328.1	347.6	323.1	313.1	338.9
B9GBM3	B9GBM3	Mini zinc finger protein 2	MIF2	0.003	High	3.091	14	1	1	1	105	10.8	7.97	9.3	18.3	33.7	9.6	10.8	8.3
B9GBM4	B9GBM4	Homoserine dehydrogenase	Os12g0125400	0	High	49.04	30	9	11	2	384	40.8	6.43	179.2	161.3	159.9	190	170.9	185.2
B9GBV2	B9GBV2	HMA domain-containing protein	OsJ_35203	0.002	High	3.605	2	1	1	1	645	67.1	9.67	119.7	100.7	109.8	127.9	120.4	127.1
B9GBW9	B9GBW9	Uncharacterized protein	OsJ_35232	0	High	6.508	7	1	1	1	186	21.2	8.76	52.7	43.1	41.3	52	40.2	46
B9GC06	B9GC06	Uncharacterized protein	OsJ_35314	0	High	7.599	10	3	4	3	256	29.1	4.92	240.9	254.9	292.9	285.7	253.5	289
B9GC11	B9GC11	Uncharacterized protein	OsJ_35327	0	High	15.226	10	6	6	6	550	60.2	5.24	215.2	245	247.5	266	233	230.1
B9GC18	B9GC18	Peptidase S59 domain-containing protein	OsJ_35341	0	High	13.309	5	5	5	5	903	93.2	7.87	283.5	286	296.5	324.3	278.6	345.9
B9GC51	B9GC51	Tr-type G domain-containing protein	OsJ_35408	0	High	88.116	34	13	25	1	492	53.3	8.62	160.9	180.3	152.8	165.6	172.7	160.4
B9GC70	B9GC70	E1_dh domain-containing protein	OsJ_35450	0	High	10.552	7	3	4	3	512	57	7.52	101	102.7	97	105.3	105.6	98.3
B9GC71	B9GC71	Uncharacterized protein	OsJ_35452	0	High	49.448	31	10	18	5	358	37.5	4.74	339.3	358.6	364.5	326.2	341.7	313.9
B9GCH7	B9GCH7	C2H2-type domain-containing protein	OsJ_35656	0.005	High	2.496	1	1	1	1	1075	123.6	8.69	24.6	25	30.4	29	26.9	28.4
B9GCH8	B9GCH8	Sec39 domain-containing protein	OsJ_35657	0	High	22.719	3	8	8	7	2440	274.8	5.45	408.2	417.4	422.2	439.4	429.8	484.8
B9GCK4	B9GCK4	Uncharacterized protein	OsJ_35701	0	High	339.838	50	33	309	17	715	76.2	5.26	6817.9	6522.7	5754.4	6453.5	6393.9	5841.9
B9GCM0	B9GCM0	MI domain-containing protein	OsJ_35744	0.001	High	4.55	2	2	2	2	1003	115.2	9.42	88.1	91.5	88	104.4	98.1	87.4
B9GCP2	B9GCP2	Uncharacterized protein	OsJ_35781	0	High	10.702	5	4	4	3	660	72.5	6.21	145.1	164	167.2	143	172	171.3
B9GCQ5	B9GCQ5	Uncharacterized protein	OsJ_35798	0.006	High	2.389	1	1	1	1	697	77	7.55	25.5	31.9	26.5	24.7	25.2	25.7
B9GCQ8	B9GCQ8	SufE domain-containing protein	OsJ_35807	0	High	21.099	6	5	7	5	768	83	6.68	399.4	383.3	393.4	410.2	389.4	398.2
B9GCR4	B9GCR4	WD_REPEATS_REGION domain-containing protein	OsJ_35824	0	High	6.425	4	1	1	1	375	41	5.25	13.2	14.9	19.2	16.6	16.8	17.8
B9GCT1	B9GCT1	Uncharacterized protein	OsJ_35848	0	High	9.8	33	2	5	2	96	10.5	9.94	172	145.3	172.4	178.9	151.9	178
B9GCT2	B9GCT2	40S ribosomal protein S3a	OsJ_35850	0	High	80.442	17	14	33	1	764	87.2	8.84	48.4	88.3	51.2	73.5	66.7	62.1
B9GCX0	B9GCX0	Uncharacterized protein	OsJ_35924	0	High	235.825	15	53	74	51	3829	423.1	5.21	3584	3633.5	3771.7	3682.4	3588.8	3710.8
B9GD21	B9GD21	Uncharacterized protein	OsJ_36031	0	High	25.929	11	4	29	4	357	39.8	7.43	829.8	833	763.7	834.6	851.8	666.9
B9GD54	B9GD54	Os12g0482700 protein	Os12g0482700	0.003	High	2.831	3	1	1	1	316	34.2	5.54	43.2	46.2	43.9	47.6	46.5	46.6
B9GD70	B9GD70	Uncharacterized protein	OsJ_36127	0	High	103.631	21	22	34	9	1077	125.9	5.9	767.5	740	712.6	742.4	774.9	759.1
B9GDC4	B9GDC4	Uncharacterized protein	OsJ_36232	0.002	High	3.718	17	2	2	2	98	10.1	8.31	135.4	145	130	139.6	127.5	140.3
B9GDE8	B9GDE8	SAM domain-containing protein	OsJ_36277	0	High	60.36	16	13	23	7	939	107	5.55	330	310.2	363.3	373.5	344.3	392.8
B9GDI1	B9GDI1	Uncharacterized protein	OsJ_36349	0	High	24.39	13	6	8	6	531	57	5.94	287	284	301.2	265.1	274.9	330.3
B9GDJ7	B9GDJ7	Os12g0538900 protein	Os12g0538900	0	High	116.07	28	23	31	23	929	102.2	4.82	1652.8	1667.8	1646.5	1623.2	1654.8	1706.2
B9GDK1	B9GDK1	Uncharacterized protein	OsJ_36385	0.003	High	2.898	6	1	1	1	192	20.9	9.39	93.7	97.8	85	102.2	86	95.8
B9GDL8	B9GDL8	Os12g0548501 protein	Os12g0548501	0	High	5.921	16	1	1	1	93	10	8.35	56.3	47.4	49.5	56.6	52.8	60
B9GDT6	B9GDT6	BAT2_N domain-containing protein	OsJ_36535	0	High	15.7	3	3	3	3	1480	161.3	9.23	69.1	78.9	74.9	75.9	66.6	76.7
B9GDT7	B9GDT7	Uncharacterized protein	OsJ_36536	0	High	56.641	24	9	17	9	457	50.2	5.39	925	884.6	859.2	864.8	865.8	879.8
B9GDY2	B9GDY2	Uncharacterized protein	OsJ_36644	0.003	High	2.84	2	1	1	1	567	63	6.84	109.5	97.3	177.9	129.1	110.3	175.3
B9GE28	B9GE28	LIM zinc-binding domain-containing protein	OsJ_36742	0	High	9.46	3	3	3	3	1123	126	6.83	227.1	236.3	237.7	231.8	227.5	238.4
B9GE34	B9GE34	Uncharacterized protein	OsJ_36750	0	High	5.541	4	2	3	2	517	54.9	5.02	177.3	161.8	193.2	181.3	170	206.8
B9GE42	B9GE42	Phos_pyr_kin domain-containing protein	OsJ_36762	0.002	High	3.706	5	2	2	2	332	36.6	6.32	92.9	85.7	97.3	87.5	86.1	87.3
B9GED5	B9GED5	Mur_ligase_M domain-containing protein	OsJ_36925	0.001	High	4.488	3	2	3	2	510	54.3	5.96	107.3	98	122.6	124.4	118.4	133.2
B9GEE4	B9GEE4	Methionine aminopeptidase 2	OsJ_36952	0	High	6.436	3	2	2	2	653	73	6.58	80.9	73.4	92.4	81.3	93	86.5
C7IYB2	C7IYB2	Elongation factor Tu	OJ1126_D09.31-1	0	High	89.046	30	11	24	10	467	50.4	6.64	885.2	909.4	908.9	773	874.2	783.2
C7IZ16	C7IZ16	Probable glucosamine 6-phosphate N-acetyltransferase 2	Os02g0717700	0	High	5.538	8	1	1	1	166	17.6	5.59	32.5	31.2	31.6	37.5	35.5	31.9
C7J263	C7J263	Os05g0426400 protein	Os05g0426400	0.001	High	4.535	4	1	1	1	341	38.5	8.13	69.7	62.1	68.3	81.6	66.9	72.3
C7J3W0	C7J3W0	Os06g0286351 protein	Os06g0286351	0	High	8.767	1	2	3	2	1561	174.7	6.62	83.2	88.5	90.7	88.1	92	98.9
C7J3Z0	C7J3Z0	Os06g0507100 protein (Fragment)	Os06g0507100	0.007	High	2.306	5	1	1	1	158	17.7	8.57	31.6	15.8	60.6	31.5	22.9	37.2
C7J4R2	C7J4R2	Os07g0675250 protein	Os07g0675250	0	High	18.268	16	4	6	4	279	29.6	8.98	260.4	241.4	335.7	328	248.5	364.9
C7J9I2	C7J9I2	Os12g0269700 protein (Fragment)	Os12g0269700	0.003	High	2.899	9	1	2	1	78	8.6	7.71	108.9	77.5	89.9	122.8	137	159.6
C7JA48	C7JA48	Os12g0478200 protein (Fragment)	Os12g0478200	0	High	40.49	40	5	14	2	146	15.6	7.44	64	68.5	78.2	87.9	84	80.1
D0TZF0	D0TZF0	Isoamylase 1, chloroplastic	ISA1	0	High	172.873	33	19	88	19	803	89.6	5.64	3367.7	3447	3485.5	3291.6	3348.4	3173.1
D7PPK3	D7PPK3	ADH1	adh1	0	High	91.675	37	12	47	9	379	40.9	6.52	1331.3	1229	1240.6	1277.2	1300.6	1281.1
E0X6V4	E0X6V4	Triosephosphate isomerase	TPI1.1	0	High	155.098	59	13	69	12	253	27	5.49	2131	2298.1	2232	2100.2	2111.5	1966.5
E2DXA4	E2DXA4	Cytidine/deoxycytidylate deaminase (Fragment)		0	High	21.791	60	3	6	1	72	7.8	5.95	16.9	16.9	15.2	21.3	15.3	24.9
E5D3J9	E5D3J9	17.4 kDa heat shock protein		0	High	58.98	43	6	19	2	159	17.6	6.61	187.3	178.6	190.3	187.7	176.9	187.4
E9KIP7	E9KIP7	Ribulose bisphosphate carboxylase large chain	rbcL	0	High	64.583	26	12	17	12	484	53.7	6.8	760.4	767.4	806.6	736.7	689	728.2
E9KIQ1	E9KIQ1	Cytochrome f	petA	0.006	High	2.407	3	1	1	1	322	35.7	8.75	35.4	36.1	40.6	38.5	33.6	45.9
F4MG97	F4MG97	Methylthioribose-1-phosphate isomerase	LOC_Os11g11050	0	High	19.504	12	5	5	5	508	53.8	6.7	324.6	323.8	311.3	348.8	333.1	340.1
F4MGU7	F4MGU7	Putative Cell elongation protein DIMINUTO (Cell elongation protein Dwarf1)	OSJNBb0058B20.18	0	High	112.257	28	13	40	13	561	64.9	8.22	1319.6	1327.9	1241.8	1352.8	1338.9	1297.3
I3QD45	I3QD45	Glyceraldehyde-3-phosphate dehydrogenase	GAPDH	0	High	177.526	65	18	146	9	337	36.4	7.11	1625.9	1955.4	1761	1530.9	1609.6	1528.2
I3QD60	I3QD60	Cytochrome b5 protein		0	High	30.816	41	4	16	3	137	15.3	5.33	320.3	295	276.7	320.4	292.2	363.1
I7HIR1	I7HIR1	RBR-type E3 ubiquitin transferase	OSJNBa0009P12.27	0	High	18.048	9	5	5	5	602	67.4	6.38	388.7	408.2	438.2	401.5	418.3	410.8
K4FDV3	K4FDV3	Sucrose synthase		0	High	222.555	44	32	142	31	809	92.2	6.54	4784.3	5264.8	5031.7	4721.1	4840.8	4644.2
K4FHN8	K4FHN8	Protein disulfide-isomerase		0	High	325.283	63	32	319	1	511	56.9	5.1	76.8	70.4	68.5	128.8	130.2	114.5
O04138	O04138	Chitinase 4	Cht4	0	High	5.555	9	3	3	3	285	30.4	8.09	170.5	161.8	187.7	188.5	191	227.1
O23877	O23877	Ferredoxin--NADP reductase, embryo isozyme, chloroplastic	Os07g0147900	0	High	49.283	27	11	16	6	378	41.8	8.7	662.6	647.8	612.9	653.1	653.9	506.4
O24174	O24174	Betaine aldehyde dehydrogenase 1	BADH1	0	High	38.153	15	7	11	6	505	54.6	7.02	444.8	457.4	442.4	438.9	435.9	464.5
O64437	O64437	Inositol-3-phosphate synthase 1	RINO1	0	High	49.871	25	11	18	11	510	56.2	5.66	1140.6	1157.8	1128.6	1089.8	1071.9	1066.7
O64464	O64464	Proteasome subunit beta type-1	PBF1	0	High	61.684	56	12	22	12	221	24.3	6.89	1105.6	1086.5	1079.4	1166.6	1061.3	997.4
O65091	O65091	Non-specific lipid-transfer protein 4	Os12g0114500	0	High	9.226	28	3	3	3	119	12	8.51	105.6	93.9	93.3	119.2	94	107.4
O82143	O82143	26S proteasome non-ATPase regulatory subunit 4 homolog	RPN10	0	High	22.345	14	6	9	6	402	42.4	4.64	518.3	468.3	512.2	504.1	494.7	535
O82451	O82451	Probable glutathione S-transferase GSTF2	GSTF2	0	High	23.966	17	4	16	3	215	24	6.13	380	426.3	475.9	330.2	389.6	344.9
P04373	P04373	Cytochrome c oxidase subunit 2	COX2	0.006	High	2.431	3	1	2	1	260	29.2	5.14	64.5	52.3	56.6	64.4	55.5	64
P07730	P07730	Glutelin type-A 2	GLUA2	0	High	425.454	67	33	919	9	499	56.3	8.66	6501.4	8108.1	6034.9	5577.7	6880.5	4831.5
P0C0L1	P0C0L1	Probable L-ascorbate peroxidase 6, chloroplastic/mitochondrial	APX6	0	High	29.887	24	6	8	5	309	33.5	7.23	190.3	184.7	193.9	198.9	197.5	214.4
P0C522	P0C522	ATP synthase subunit alpha, mitochondrial	ATPA	0	High	133.233	40	20	96	20	509	55.3	6.1	3223	3210.3	3252.7	3220.8	3295.6	3391.2
P0C524	P0C524	Cytochrome b	MT-CYB	0	High	5.472	4	2	4	2	397	44.9	7.64	188.8	164.6	160.9	197.4	172.8	172.4
P0C5D6	P0C5D6	Serine/threonine-protein kinase SAPK3	SAPK3	0	High	5.482	7	2	2	2	334	37.8	5.94	126	114.6	126.7	126.1	123.6	126.9
P0DKJ9	P0DKJ9	26S proteasome regulatory subunit 7A	RPT1A	0	High	93.325	52	21	41	21	426	47.7	6.29	2040.7	2075	2120	2079.3	2024.7	2112.2
P0DKK1	P0DKK1	60S ribosomal protein L37a-1	Os01g0679700	0	High	21.059	35	3	11	3	92	10.2	10.29	824.1	950.4	986.6	765.3	893.3	839.7
P0DKK4	P0DKK4	Proteasome subunit alpha type-4-3	Os06g0177100	0	High	46.6	22	5	10	5	250	27	6.92	455.9	496.6	482.1	461	433	450.2
P0DKK9	P0DKK9	40S ribosomal protein S10-2	RPS10-2	0	High	46.767	45	8	27	3	183	20.3	9.76	351.3	335.4	376.2	341.8	352.4	339.9
P0DO03	P0DO03	Chaperone protein dnaJ A8, chloroplastic	DJA8	0	High	35.676	21	9	15	9	447	48.2	9.61	623.2	683.2	650.6	618.8	674.2	696.2
P12123	P12123	Cytochrome b6	petB	0.001	High	4.515	6	1	1	1	215	24.2	8.76	38.9	40.1	39.9	41.4	33.7	40.5
P14654	P14654	Glutamine synthetase cytosolic isozyme 1-2	GLN1-2	0.001	High	4.081	5	2	2	1	357	39.2	6.07	97.7	79.7	115	93.7	101.6	106.8
P14656	P14656	Glutamine synthetase cytosolic isozyme 1-1	GLN1-1	0	High	29.046	18	5	11	5	356	39.2	5.73	464.7	496.6	438.6	505	469.9	529.8
P15280	P15280	Glucose-1-phosphate adenylyltransferase small subunit 2, chloroplastic/amyloplastic/cytosolic	AGPS2	0	High	319.14	61	23	364	15	514	56.1	7.03	10803.2	11129.6	9702.1	10106.5	10654.7	9802.7
P17048	P17048	13 kDa prolamin C	PROLM25	0	High	57.287	48	4	124	3	156	17.8	8.37	1198.8	1207.5	1173.2	1277.3	1340.2	1283.3
P17070	P17070	Proliferating cell nuclear antigen	Os02g0805200	0	High	30.43	26	6	7	6	263	29.3	4.75	428.3	408.2	479.3	429	439.9	515.3
P17784	P17784	Fructose-bisphosphate aldolase 1, cytoplasmic	FBA1	0	High	170.606	48	19	106	7	358	38.8	7.33	850.4	967.3	841.8	802.8	897.1	890.7
P20698	P20698	Prolamin PPROL 17D	Os12g0269200	0	High	141.217	50	4	207	4	156	17.6	8.07	2476.7	2743.5	2327	2327.5	2723.8	2221.4
P25766	P25766	Ras-related protein RGP1	RGP1	0	High	26.171	26	5	8	2	226	25	7.37	149	151.2	147.9	162.5	150.8	154.5
P27777	P27777	16.9 kDa class I heat shock protein 1	HSP16.9A	0	High	62.311	50	7	29	1	150	16.9	6.61	265	289.5	256.7	262.4	263	225.4
P27932	P27932	Alpha-amylase isozyme 3A	AMY1.2	0	High	17.221	13	6	7	6	440	48.8	7.28	399.3	376	410.7	395.3	455.1	517.5
P27934	P27934	Alpha-amylase isozyme 3E	AMY1.4	0	High	68.918	27	10	18	10	437	48.7	5.63	1040.3	1004.9	1029.7	1072.6	1047.7	1007.6
P29421	P29421	Alpha-amylase/subtilisin inhibitor	RASI	0	High	74.836	45	7	107	7	200	21.4	8.37	3206.2	3677.9	3228.4	2921.4	3262.2	3041
P29545	P29545	Elongation factor 1-beta	Os07g0662500	0	High	126.903	50	9	58	8	224	23.8	4.77	2006.7	1926.6	1909.4	2124.8	1907.9	2022.3
P29835	P29835	19 kDa globulin	Os05g0499100	0	High	58.436	39	8	160	8	186	21	7.5	3557.7	3509	3864.7	3659.3	3707.5	3647.7
P30298	P30298	Sucrose synthase 2	SUS2	0	High	332.807	47	32	233	26	808	92.1	6.39	6435.1	6906.8	6064.1	6405.2	6249.1	6029.1
P31924	P31924	Sucrose synthase 1	SUS1	0	High	175.332	30	26	190	6	816	92.8	6.38	501.7	508.7	462.4	492.4	497.4	509.4
P35681	P35681	Translationally-controlled tumor protein homolog	TCTP	0	High	51.69	43	9	47	9	168	18.9	4.68	2279.3	2074.6	2084.8	2318.3	2121.5	2041.8
P35683	P35683	Eukaryotic initiation factor 4A-1	Os06g0701100	0	High	136.061	50	19	81	4	414	47.1	5.57	317.1	330.3	309.3	292	301.5	280.2
P35685	P35685	60S ribosomal protein L7a-1	RPL7A-1	0	High	69.501	39	11	48	11	258	29.3	10.35	2430.6	2623.9	2963.7	2683.1	2739.2	3038.5
P35686	P35686	40S ribosomal protein S20	RPS20	0	High	30.095	34	4	17	2	128	14	9.44	410.2	465	363.1	379.6	413.5	387.7
P40392	P40392	Ras-related protein RIC1	RIC1	0	High	78.561	64	11	56	6	202	22.5	5.27	699.6	730.5	800.4	688	766.8	719.6
P40393	P40393	Ras-related protein RIC2	RIC2	0	High	75.237	54	11	36	5	217	23.9	5.73	379.7	366.6	362	351.9	411	400.8
P41095	P41095	60S acidic ribosomal protein P0	Os08g0130500	0	High	109.791	38	10	42	10	319	34.4	5.49	1616.1	1851.5	1681.3	1537	1634.7	1499
P41345	P41345	Ferredoxin--NADP reductase, root isozyme, chloroplastic	Os03g0784700	0	High	37.149	24	8	12	3	378	41.9	8.6	159.6	133.4	150.2	146.4	158.5	152.3
P42211	P42211	Aspartic proteinase	RAP	0	High	12.964	8	3	6	3	496	54.1	6.15	204.8	212.4	199.4	210.5	195.7	206.2
P42862	P42862	Glucose-6-phosphate isomerase, cytosolic A	Os03g0776000	0	High	76.098	29	14	35	4	567	62.5	7.28	243	212.8	225.9	233.6	223.5	266.4
P45960	P45960	Tubulin beta-4 chain	TUBB4	0	High	141.059	40	15	90	1	447	50.3	4.86	59.4	57.6	56.7	67	54.9	70.3
P46465	P46465	26S proteasome regulatory subunit 6A homolog	TBP1	0	High	86.203	42	14	26	3	429	47.8	5.07	291.7	305.4	281.7	281.8	285.4	295.3
P46466	P46466	26S proteasome regulatory subunit 4 homolog	TBP2	0	High	47.527	25	11	19	1	448	49.6	6.21	44	42.8	42	42	42.3	46.4
P46520	P46520	Embryonic abundant protein 1	EMP1	0	High	20.174	25	2	10	2	95	10.2	5.6	488.8	361.5	433.2	542	410.5	460.1
P48600	P48600	Eukaryotic translation initiation factor isoform 4E-2	Os10g0467600	0	High	27.457	20	4	8	4	206	23.2	6.23	443.1	429.5	399	450.4	430.3	435.6
P48642	P48642	Glutathione reductase, cytosolic	GRC2	0	High	31.142	19	9	11	9	496	53.5	6.67	651.6	676.1	687.1	678.7	609.2	596.5
P49027	P49027	Guanine nucleotide-binding protein subunit beta-like protein A	RACK1A	0	High	124.561	50	12	62	9	334	36.2	6.44	1203.2	1251.2	1091.1	1227.5	1249.3	1111.5
P49030	P49030	Protein mago nashi homolog 2	MAGO2	0	High	8.078	15	3	4	3	160	18.4	6.2	206.7	236.5	235.5	217.4	213.3	243.8
P49199	P49199	40S ribosomal protein S8	RPS8	0	High	65.292	39	7	29	7	220	24.8	10.4	1130.5	1150.8	1166.4	1232.8	1270.9	1220.1
P49210	P49210	60S ribosomal protein L9	RPL9	0	High	44.261	53	8	30	8	190	21.3	9.61	1177.8	1172.5	1133.6	1174.7	1189	1128.3
P49397	P49397	40S ribosomal protein S3a	RPS3A	0	High	85.427	54	14	39	3	262	29.7	9.8	408	411.1	442.5	427.5	449.7	471.2
P49964	P49964	Signal recognition particle 19 kDa protein	SRP19	0	High	25.554	34	4	6	4	136	14.9	9.86	263.8	283.4	278.8	264.1	292.7	330.6
P50156	P50156	Probable aquaporin TIP1-1	TIP1-1	0	High	27.621	7	1	4	1	250	25.7	6.51	157.1	157	155.2	133.7	144	161.9
P51431	P51431	Ubiquitin-40S ribosomal protein S27a-2	RPS27AB	0	High	45.602	48	6	21	1	155	17.7	9.8	9.3	12.9	19.4	12.6	13.3	15.2
P52428	P52428	Proteasome subunit alpha type-1	PAF1	0	High	78.019	39	9	21	9	270	29.6	5.54	771.6	788.9	716.6	798.3	792.9	748.3
P53683	P53683	Calcium-dependent protein kinase 19	CPK19	0	High	50.556	27	13	16	13	533	59.5	6.33	1108	1166	1162.5	1091.4	1123.3	1149.5
P55142	P55142	Glutaredoxin-C6	GRXC6	0	High	62.408	58	5	30	5	112	11.8	6.04	1336.8	1312.2	1409.3	1296.1	1212.7	1201.6
P56724	P56724	60S acidic ribosomal protein P3	Os06g0701400	0	High	20.31	20	2	8	1	119	11.9	4.41	518.7	432	464.9	489.8	461.2	495.1
P93407	P93407	Superoxide dismutase [Cu-Zn], chloroplastic	SODCP	0	High	41.711	36	5	12	5	211	21.3	6.25	393.5	403.8	267	408.2	386.6	272.6
Q01401	Q01401	1,4-alpha-glucan-branching enzyme, chloroplastic/amyloplastic	SBE1	0	High	489.566	56	45	468	45	820	93.2	6.83	16700.9	16999.2	16058.4	16348	16623.4	15898.1
Q01859	Q01859	ATP synthase subunit beta, mitochondrial	ATPB	0	High	208.62	45	18	85	2	552	58.9	6.37	107.7	104.4	108.5	106.5	93.6	100.8
Q01882	Q01882	Seed allergenic protein RAG2	RAG2	0	High	171.493	51	7	299	6	166	17.9	7.84	5802.2	5780.8	5036.9	6322.2	5540.7	5452.4
Q01883	Q01883	Seed allergenic protein RAG1	RAG1	0	High	96.352	53	5	112	5	163	17.6	7.27	3246.2	2955.9	2889.8	3297.2	2984.9	3320.1
Q02897	Q02897	Glutelin type-B 2	GLUB2	0	High	324.039	50	29	834	1	495	56	8.95	777.2	1323.3	1183	616.9	968.4	559.1
Q06397	Q06397	Derlin-1	DER1	0	High	11.41	18	4	4	4	242	27.5	9.86	227.9	258.6	255	241.6	236.9	250.6
Q07661	Q07661	Nucleoside diphosphate kinase 1	NDKR	0	High	43.991	47	6	49	5	149	16.9	6.8	1410.3	1321.8	1417.4	1312	1366.3	1368.9
Q08479	Q08479	Adenylate kinase 3	ADK-A	0	High	90.558	58	14	31	10	241	26.4	8.28	992.7	1007.7	1009.4	978.3	928.8	958.7
Q08480	Q08480	Adenylate kinase 4	ADK-B	0	High	55.137	49	12	28	8	243	26.7	7.8	940.2	872.7	1014.9	932.3	879.9	996.6
Q0D3B2	Q0D3B2	Os07g0695800 protein	Os07g0695800	0	High	97.135	25	21	29	13	1008	114.2	7.33	796.4	808.7	812.7	818.8	825.4	876.3
Q0D3Z9	Q0D3Z9	Os07g0657200 protein	Os07g0657200	0	High	127.865	25	23	47	23	1127	121.7	5.35	2354.1	2338	2332.1	2407.3	2349.5	2370
Q0D478	Q0D478	10 kDa chaperonin	P0524G08.116	0	High	23.38	38	3	20	2	98	10.6	8.4	725.3	743.8	810.7	810.4	677.3	799.4
Q0D4D4	Q0D4D4	Os07g0633600 protein	P0519E12.134	0	High	6.899	4	2	2	2	585	66.7	8.41	109.4	100.7	117.3	111.4	114.6	123.6
Q0D4J0	Q0D4J0	Os07g0623000 protein	P0524E08.108	0.001	High	3.864	7	1	1	1	133	14.5	5.27	88.8	79.3	88.3	93.9	84.3	92.4
Q0D4J9	Q0D4J9	Os07g0621800 protein	P0594D10.128	0.002	High	3.547	4	2	2	2	390	41.8	5.99	146.4	141.2	149.1	156.1	144.1	152.1
Q0D4L0	Q0D4L0	Os07g0620300 protein	P0594D10.112	0	High	38.969	24	10	11	10	451	50.6	6.68	715.9	740.1	724.7	715.1	745.4	720.9
Q0D4M1	Q0D4M1	Os07g0618600 protein	Os07g0618600	0	High	21.208	12	3	4	3	297	31.9	7.53	209	192.7	204.2	208.3	214.4	213.5
Q0D4N5	Q0D4N5	Os07g0616200 protein	B1056G08.109	0	High	5.526	2	1	1	1	507	54.5	8.16	104.3	103	106.2	110.5	92.4	93.5
Q0D4P9	Q0D4P9	ABC transporter permease protein-like protein	P0616D06.112-1	0	High	22.688	21	5	7	5	367	39.6	5.05	182.7	181.9	174.4	179.6	175.2	177.4
Q0D4R8	Q0D4R8	Os07g0608300 protein	Os07g0608300	0	High	12.038	11	4	4	4	320	35.8	7.42	224.8	205.1	240.1	228.4	212.8	240.1
Q0D4V4	Q0D4V4	Os07g0602200 protein	Os07g0602200	0	High	7.208	3	2	3	2	695	76.2	5.6	190.9	173.8	175.8	184.8	194.7	195.4
Q0D536	Q0D536	Os07g0585100 protein	Os07g0585100	0	High	8.253	3	1	2	1	336	38.8	8.63	132.8	145	145.8	137.5	145.3	145.5
Q0D564	Q0D564	5-formyltetrahydrofolate cyclo-ligase	Os07g0578600	0.001	High	4.074	3	1	1	1	282	31	9.35	105.2	88.3	90	86.2	94.9	87.2
Q0D584	Q0D584	Tubulin alpha chain	Os07g0574800	0	High	90.67	34	11	36	3	450	49.6	5.06	422.4	440	380.5	406	414.3	390.2
Q0D589	Q0D589	Os07g0573800 protein	OJ1562_B11.101-1	0	High	18.717	10	4	7	4	342	36.9	8.65	425.4	426.2	421.1	404.6	469.4	469.3
Q0D5G1	Q0D5G1	Elongator complex protein 1	Os07g0563700	0	High	17.567	4	5	5	5	1343	148.9	5.72	367.4	362.8	390.3	403.3	393.3	429.1
Q0D5J1	Q0D5J1	Os07g0557500 protein	Os07g0557500	0	High	6.69	3	2	2	2	693	74.8	4.82	303.9	261.3	260.7	257	325.3	253.3
Q0D5J6	Q0D5J6	Os07g0556300 protein (Fragment)	Os07g0556300	0.003	High	3.142	4	1	1	1	423	43.1	5.45	24.1	27.8	46.9	31.5	30.9	35.5
Q0D5Z3	Q0D5Z3	Os07g0523100 protein	Os07g0523100	0	High	16.398	23	4	6	4	133	15.2	10.04	207.8	304.5	366.5	245.5	349.3	380
Q0D628	Q0D628	Os07g0516200 protein	P0048D08.132	0	High	65.471	49	9	18	9	180	18.8	9.39	993.2	861.4	1050.4	1006.5	901.1	926.2
Q0D673	Q0D673	Probable protein phosphatase 2C 62	Os07g0507000	0	High	23.357	20	5	6	5	290	31.7	6.96	277.4	268.8	256.3	284.5	267.8	269.8
Q0D6F3	Q0D6F3	Os07g0485100 protein	OJ1753_E03.112	0	High	15.008	9	3	6	3	413	45.7	6.47	347.2	311.9	307	314.1	320.4	315.8
Q0D6H5	Q0D6H5	Carboxypeptidase	Os07g0479300	0	High	25.32	15	5	7	5	524	57.3	5.59	299.6	298.4	299.9	326	323.4	324.3
Q0D6R3	Q0D6R3	Mitochondrial pyruvate carrier	OJ1047_A06.120	0	High	10.852	28	3	4	3	109	12.2	9.5	293.2	270.1	244.6	297	271.1	280.8
Q0D740	Q0D740	Os07g0298900 protein	Os07g0298900	0	High	23.464	11	4	9	4	418	46.1	5.1	274.6	295.2	257.1	308.6	319.2	284.1
Q0D7B5	Q0D7B5	Guanosine nucleotide diphosphate dissociation inhibitor	OJ1001_C01.113	0	High	32.324	13	4	14	1	446	49.4	6.27	55.1	56.7	44.3	46.9	52.7	54.7
Q0D7J6	Q0D7J6	Chloroplast lumen common protein family-like protein	P0523A04.122	0	High	25.384	16	6	9	4	443	45.7	7.08	526.5	509.4	529.6	534.4	511.5	533.5
Q0D7S6	Q0D7S6	Os07g0213800 protein	OJ1116_C08.108	0	High	126.184	49	8	203	8	160	17.3	8.34	7195.5	6464.1	6169.9	7157.3	6687.4	6204.8
Q0D7V1	Q0D7V1	Os07g0207400 protein (Fragment)	Os07g0207400	0	High	43.446	41	6	16	2	165	17.7	9.72	275.7	285.1	297.8	298.8	288.6	323.4
Q0D7V7	Q0D7V7	13 kDa prolamin	Os07g0206500	0	High	57.742	48	4	110	3	156	17.6	8.37	963.1	1097.5	1139.7	1000.7	1156.4	1085.4
Q0D7W3	Q0D7W3	Os07g0205000 protein	Os07g0205000	0	High	8.996	10	2	3	1	175	20.2	10.43	59.2	59.9	70.9	71	56.3	58.9
Q0D7W4	Q0D7W4	Zeta-carotene desaturase	Os07g0204900	0	High	21.952	13	8	9	8	578	63.7	8.41	490.3	480.9	495.3	484.8	468.4	488.9
Q0D840	Q0D840	Thioredoxin H1	TRXH	0	High	45.601	58	7	23	7	122	13.1	5.3	1374.9	1264.1	1306.9	1311.4	1319.5	1291.2
Q0D868	Q0D868	Os07g0180900 protein (Fragment)	Os07g0180900	0	High	138.193	44	16	77	8	425	46.7	10.64	732.4	864.4	995.5	852.7	922.2	1024.8
Q0D886	Q0D886	Os07g0176900 protein	P0534H07.29-1	0	High	24.252	19	4	5	4	280	29.2	5.74	188.6	202.3	159.7	171	189.4	158.8
Q0D894	Q0D894	Os07g0175600 protein	OJ1656_E11.137	0.004	High	2.644	6	1	1	1	170	16.3	8.32	40.7	44.5	53.6	54	60.1	365.9
Q0D8B1	Q0D8B1	Os07g0172500 protein	Os07g0172500	0	High	18.941	45	6	8	6	120	14.1	7.56	454.2	467.6	435.6	456.8	480.2	490.6
Q0D8G2	Q0D8G2	Os07g0162400 protein	OJ1714_H10.149	0	High	36.831	20	5	11	5	327	36	5.45	366.7	357.6	397.1	398.6	390.1	394.5
Q0D8L0	Q0D8L0	40S ribosomal protein S12 (Fragment)	Os07g0150200	0	High	45.871	43	5	24	1	171	18.4	6.67	73.3	75.5	52	64.9	64.6	65.6
Q0D8V8	Q0D8V8	Os07g0123900 protein	Os07g0123900	0	High	6.821	13	1	1	1	135	13.6	7.94	33.1	37.1	31.4	36.5	32.5	32.7
Q0D935	Q0D935	Os07g0109500 protein	P0585H11.134	0	High	35.898	40	9	19	6	206	23.7	10.46	652.4	647.7	724.8	688.4	653	724.9
Q0D953	Q0D953	Dirigent protein	B1317D11.127	0	High	13.818	15	3	5	3	204	21.5	6.28	286.5	273.4	369	287.7	273.1	319
Q0D977	Q0D977	Os07g0102300 protein	Os07g0102300	0.003	High	3.157	2	1	1	1	441	46.7	5.15	35.3	30.8	32	38.8	33.8	41.7
Q0D9C4	Q0D9C4	Catalase isozyme B	CATB	0	High	67.962	27	11	29	6	492	56.6	6.96	404.4	408.1	369.1	388.8	372.4	410.9
Q0D9V0	Q0D9V0	Xyloglucan endotransglucosylase/hydrolase	Os06g0697000	0	High	9.063	9	3	4	3	290	32.4	6.79	160.8	136.8	152.4	158.7	155.7	174.2
Q0DAI2	Q0DAI2	Os06g0651200 protein	Os06g0651200	0	High	7.377	13	1	2	1	80	8.5	5.5	38.2	37.6	54.6	53.4	48.5	55.9
Q0DAM5	Q0DAM5	Inorganic diphosphatase, H+-translocating, vacuolar membrane	P0017B12.8-1	0	High	62.563	16	14	25	2	782	81.7	5.41	196.8	181.8	166.9	219.3	192.7	190.7
Q0DAP8	Q0DAP8	Os06g0639600 protein	Os06g0639600	0.006	High	2.403	3	1	1	1	377	40.5	8.43	64	49	45.2	43.3	48	52.4
Q0DAY2	Q0DAY2	Os06g0614300 protein	Os06g0614300	0	High	11.571	5	2	3	2	581	63	5.29	143.4	140.5	135.4	143.7	154.8	147.2
Q0DB13	Q0DB13	Calcium-binding EF hand-like protein	Os06g0609600	0.003	High	3.303	4	1	2	1	224	25.9	4.79	185.8	148.4	189.6	167.9	147	182.1
Q0DB16	Q0DB16	Os06g0608800 protein	P0556B08.19-1	0	High	31.865	17	6	7	5	447	49.8	6.15	330.1	323.7	343.8	374.3	347.9	337.6
Q0DB81	Q0DB81	Os06g0594100 protein	P0652A05.9-1	0	High	52.85	24	9	18	9	434	46.9	6.93	914.7	940.2	868.5	912.3	920	938.5
Q0DBD3	Q0DBD3	Serine/threonine-protein phosphatase PP2A-1 catalytic subunit	PP2A1	0	High	22.174	17	5	8	1	306	35.1	5.02	72.3	82.2	70	67.7	55.5	63.7
Q0DBT8	Q0DBT8	Bet v I allergen-like	Os06g0527800	0	High	17.143	19	4	6	1	206	23.3	7.12	87.1	69.9	84	91.1	86.5	91.9
Q0DBU3	Q0DBU3	Probable protein phosphatase 2C 56	Os06g0526800	0	High	5.937	4	1	1	1	352	37.8	8.27	35.1	28.4	28.5	35.4	35.2	36.2
Q0DBY5	Q0DBY5	Os06g0507200 protein	Os06g0507200	0	High	34.348	22	4	39	4	149	16.7	7.9	1450.7	1402.9	2098	1419.3	1456.3	1852.5
Q0DC80	Q0DC80	Os06g0473800 protein	Os06g0473800	0	High	35.107	19	2	14	2	171	16.4	11.31	362.1	380.4	344.5	401.6	344.2	355.9
Q0DC89	Q0DC89	Peptide methionine sulfoxide reductase B1, chloroplastic	MSRB1	0.001	High	4.604	9	1	1	1	214	23.4	9.28	30.1	31	22.8	29.9	30.3	27.7
Q0DCB8	Q0DCB8	Acyl-coenzyme A oxidase	Os06g0354500	0	High	15.841	6	4	5	4	685	76.2	7.78	258.9	225.3	209.3	254.5	283.4	246
Q0DCD8	Q0DCD8	Os06g0342200 protein	Os06g0342200	0	High	16.288	22	3	6	3	144	16.3	5.35	313.7	309.5	242.2	321.5	312.9	292.4
Q0DCI0	Q0DCI0	Mitochondrial glycoprotein-like	Os06g0326500	0	High	10.174	7	3	4	3	269	29.7	4.84	263.9	205.3	241	252.9	209.9	235.3
Q0DCI7	Q0DCI7	Os06g0324400 protein	Os06g0324400	0	High	7.521	21	2	5	2	81	8.7	7.5	116.1	86	169.1	146.4	109.4	162.2
Q0DD74	Q0DD74	Os06g0247800 protein	Os06g0247800	0	High	56.389	21	19	22	10	911	99.2	9.17	693.5	716.5	725.8	699.3	755.8	745.9
Q0DDE3	Q0DDE3	Soluble starch synthase 2-3, chloroplastic/amyloplastic	SSII-3	0	High	211.093	35	24	94	24	810	88.3	5.5	3352.1	3418.8	3260.1	3322.1	3386.2	3265.7
Q0DDI2	Q0DDI2	Os06g0221300 protein	Os06g0221300	0	High	53.22	36	6	25	6	171	18.1	6.65	1148.9	1164.4	1053.4	1166.8	1149.7	1051.6
Q0DDJ2	Q0DDJ2	Os06g0220000 protein (Fragment)	Os06g0220000	0	High	26.361	20	4	7	4	283	28.6	8.69	332.8	321.2	315.5	317	327.9	343.6
Q0DDK5	Q0DDK5	Os06g0218100 protein	Os06g0218100	0.001	High	3.889	19	1	1	1	69	7.9	6.51	47.2	33.9	35.2	47.9	50.2	62.9
Q0DDL1	Q0DDL1	Os06g0216800 protein	Os06g0216800	0	High	9.366	9	4	4	2	396	43.2	5.92	139.8	136.8	165.1	148.1	138.4	147.8
Q0DDP4	Q0DDP4	Os06g0210500 protein	Os06g0210500	0	High	59.823	30	11	30	2	368	38.7	9.17	120.4	128.5	113.2	133.8	127	107
Q0DDS1	Q0DDS1	Os06g0204400 protein	Os06g0204400	0.002	High	3.71	4	1	2	1	305	34.1	7.52	88.2	158.8	111.6	110.7	101.2	106.1
Q0DEB5	Q0DEB5	Os06g0163200 protein (Fragment)	Os06g0163200	0	High	10.96	8	3	3	3	376	41.5	7.02	255.5	274.8	260.3	256.5	246.2	260.9
Q0DEF1	Q0DEF1	Os06g0157000 protein	KMK0024M20.13	0	High	34.148	25	7	10	6	341	36.5	7.94	604.8	572.9	599.1	563.4	575.7	549.6
Q0DEF3	Q0DEF3	Os06g0156700 protein	Os06g0156700	0	High	5.797	5	2	2	2	404	43	7.93	63.9	66.3	83.2	83.2	74.1	82.9
Q0DEQ2	Q0DEQ2	MutT/nudix protein-like	Os06g0141100	0	High	9.773	7	2	2	2	405	43.9	6.89	132.3	148.4	148.6	149.1	147.5	151.4
Q0DF55	Q0DF55	Os06g0114500 protein	Os06g0114500	0	High	12.18	27	2	3	2	79	8.8	8.78	133.4	144.5	152.4	141.1	140.1	160.9
Q0DF58	Q0DF58	Os06g0114000 protein	Os06g0114000	0	High	255.536	53	28	100	19	601	64	5.67	2636.6	2758.6	2366	2601.2	2544.7	2423.8
Q0DFA4	Q0DFA4	Acetyltransferase component of pyruvate dehydrogenase complex	P0644B06.24-2	0	High	40.223	17	7	9	6	550	59.7	6.8	424.5	439.5	451.6	394.6	442	421
Q0DFJ5	Q0DFJ5	Os05g0586700 protein	Os05g0586700	0	High	6.822	6	2	3	2	306	32.3	10.07	80.8	64	71.2	74.7	70.9	75.3
Q0DFQ6	Q0DFQ6	Os05g0576700 protein	Os05g0576700	0	High	19.865	16	2	5	2	173	18.1	9.7	130.2	118.7	136.7	130	122.6	134.9
Q0DFU5	Q0DFU5	Os05g0569500 protein	Os05g0569500	0	High	81.897	31	6	43	6	238	26.4	5.96	1312.8	1307.9	1239.9	1298.3	1261.1	1232.7
Q0DG22	Q0DG22	Os05g0557200 protein	Os05g0557200	0	High	53.367	22	12	20	12	526	57.4	5.67	758.7	775.9	816.3	783.2	775.7	798.2
Q0DGC8	Q0DGC8	Os05g0540300 protein	Os05g0540300	0	High	71.944	27	15	28	13	581	61.6	7.02	1117	1083.4	1034.1	1087.6	1073	1078.5
Q0DGD7	Q0DGD7	Beta-galactosidase 8	Os05g0539400	0	High	28.256	13	8	9	8	673	75.6	5.97	392.2	380.8	384.1	392.7	389.9	410.2
Q0DGE9	Q0DGE9	Os05g0535900 protein	Os05g0535900	0	High	9.07	4	2	2	2	574	63.7	9.82	81.6	85.8	89.9	91	95.6	106.9
Q0DGH7	Q0DGH7	Os05g0531200 protein	Os05g0531200	0.005	High	2.445	4	1	1	1	195	20.7	9.77	44.5	55.2	50.4	40.2	43.6	29.3
Q0DGI8	Q0DGI8	ER lumen protein-retaining receptor	Os05g0529300	0.002	High	3.591	5	1	1	1	215	25.5	9.36	91.2	83.4	102.5	95.4	77.7	100.5
Q0DGQ7	Q0DGQ7	Folate gamma-glutamyl hydrolase	Os05g0517500	0	High	23.309	22	6	9	6	337	36.9	8.35	363.4	373.1	406.3	361.1	382	413.8
Q0DGR0	Q0DGR0	Os05g0516900 protein	Os05g0516900	0	High	4.871	5	2	2	2	488	55.8	8.18	179.9	178.5	181.8	180.8	190.9	173.4
Q0DGY7	Q0DGY7	Os05g0501700 protein	Os05g0501700	0	High	30.105	22	5	15	3	268	28.3	5.76	400.9	405.8	407.2	445	405.1	419
Q0DH37	Q0DH37	Os05g0494000 protein	Os05g0494000	0	High	19.974	12	6	6	6	512	58.3	8.84	277.8	298.3	274.7	295.7	276.4	282.5
Q0DH71	Q0DH71	NADH-cytochrome b5 reductase	Os05g0488900	0	High	7.095	6	2	3	1	282	31.4	7.52	39.6	39.2	44.8	43.2	40.1	42.2
Q0DHB7	Q0DHB7	Expansin-A4	EXPA4	0.003	High	2.991	4	1	1	1	246	25.9	7.91	41.1	33.2	33.9	37.6	37.8	36.5
Q0DHB9	Q0DHB9	40S ribosomal protein S26	Os05g0477300	0	High	35.653	41	4	9	4	136	15.2	11.02	163.7	188	212.1	180.7	194.1	237.4
Q0DHF7	Q0DHF7	Os05g0468800 protein	Os05g0468800	0	High	50.994	38	5	21	5	167	18.2	6.14	748.5	633.4	675.4	714.1	646	686.7
Q0DHL4	Q0DHL4	ATP-dependent zinc metalloprotease FTSH 8, mitochondrial	FTSH8	0	High	7.479	6	4	4	4	822	90	7.53	192.6	183.5	197.6	197	192.5	176.8
Q0DHL6	Q0DHL6	Peptidylprolyl isomerase	Os05g0458100	0.007	High	2.276	4	1	2	1	186	19.9	7.28	109.8	108.2	113.5	119.9	106.4	124.6
Q0DHP3	Q0DHP3	Os05g0453700 protein	Os05g0453700	0	High	93.222	82	11	28	10	165	17.9	6.79	1398.3	1343.2	1319.7	1300.7	1232.6	1256.4
Q0DHT2	Q0DHT2	Os05g0443800 protein	Os05g0443800	0	High	8.802	5	2	2	2	472	49.6	5.68	70.1	68	65.2	63.7	62.7	75.5
Q0DHY9	Q0DHY9	Os05g0429700 protein	Os05g0429700	0	High	20.268	8	6	8	4	804	90.4	9.47	367.5	368.2	399.6	368.1	405	407.9
Q0DI31	Q0DI31	Cytochrome c	CC-1	0	High	21.489	37	4	15	4	112	12.3	9.32	729.2	681	861.9	798.6	656.7	869.3
Q0DIB3	Q0DIB3	Os05g0402900 protein	Os05g0402900	0.001	High	3.958	3	2	2	2	437	45.3	8.35	137.2	144.2	133.6	138.4	127.8	131.7
Q0DIC9	Q0DIC9	Os05g0400400 protein	Os05g0400400	0	High	10.415	27	2	6	2	62	7.1	8.57	332	298.3	387.1	327.7	298.8	346.7
Q0DIG5	Q0DIG5	Os05g0391500 protein	Os05g0391500	0	High	14.322	4	3	3	3	984	110.5	6.58	181.7	177.5	205.8	178.3	175.3	199.7
Q0DIK0	Q0DIK0	Mitochondrial fission 1 protein	Os05g0383000	0	High	9.783	22	3	4	3	164	17.9	7.87	222.2	242.8	219.4	248	213.7	230.1
Q0DIQ7	Q0DIQ7	Os05g0370700 protein	Os05g0370700	0.005	High	2.459	3	1	1	1	298	32.3	6.1	56.6	43.6	47.7	50.4	49.6	51.3
Q0DIR9	Q0DIR9	Os05g0367900 protein	Os05g0367900	0	High	8.691	8	2	3	2	260	26.7	8.59	96	109.5	96.5	100.8	102.5	82.1
Q0DIV7	Q0DIV7	Os05g0358400 protein	Os05g0358400	0.002	High	3.707	4	1	1	1	308	34	7.75	19.1	15.1	14.4	13.5	15.3	18.2
Q0DIY4	Q0DIY4	Os05g0350600 protein	Os05g0350600	0	High	33.151	21	6	12	3	220	24.1	4.78	198.1	191.2	138.9	191	183.6	138.6
Q0DIY5	Q0DIY5	Os05g0350500 protein	Os05g0350500	0	High	128.841	49	18	68	18	393	43.2	7.08	2952.5	3148.9	3009.2	2810.6	3086.6	2945.7
Q0DJ38	Q0DJ38	Os05g0331800 protein	Os05g0331800	0	High	45.877	37	3	10	3	153	17.5	7.17	244.3	273.9	304.9	195.4	250.9	214.5
Q0DJ85	Q0DJ85	Os05g0316200 protein	Os05g0316200	0	High	7.256	5	2	2	2	468	51.1	7.2	122.1	130.7	147.2	133.2	115.4	136.3
Q0DJ99	Q0DJ99	Coatomer subunit delta-2	Os05g0311000	0	High	46.419	23	11	17	3	523	57.5	5.86	177.9	195.8	193.8	192.8	184	179.6
Q0DJA7	Q0DJA7	Os05g0306000 protein	Os05g0306000	0	High	11.555	9	3	3	3	439	49.7	5.43	137.5	146.8	153.7	123.7	130.9	120.4
Q0DJC0	Q0DJC0	Os05g0302700 protein	Os05g0302700	0	High	97.57	34	13	57	6	380	41	9.74	547.6	689	753	475.4	548.1	485.7
Q0DJC5	Q0DJC5	Dolichyl-diphosphooligosaccharide--protein glycosyltransferase subunit 1A	OST1A	0	High	12.719	8	6	6	6	615	69.5	7.43	276.6	279.4	305.3	264.3	277	272.2
Q0DJH2	Q0DJH2	Os05g0280200 protein	Os05g0280200	0	High	33.659	29	6	11	2	217	23.8	7.99	51.8	53.6	61.6	51.3	48.3	49.4
Q0DJH5	Q0DJH5	EBR1	EBR1	0	High	20.081	8	6	6	6	853	93.9	8.27	350.7	355.4	382.3	383.8	388.9	385.5
Q0DJM9	Q0DJM9	Protein kish	Os05g0251500	0.002	High	3.62	14	1	1	1	70	7.9	9.28	32.8	28.5	29.5	34.2	32.3	28.8
Q0DJS1	Q0DJS1	Serine/threonine-protein kinase TOR	TOR	0.001	High	4.345	1	2	2	2	2465	276.6	7.03	168.4	173.9	162	186.5	180	177.6
Q0DJT2	Q0DJT2	Lactoylglutathione lyase (Fragment)	Os05g0230900	0	High	55.261	32	9	29	6	291	32.5	5.21	548	560.1	557.8	529.3	539.8	559.9
Q0DK87	Q0DK87	Os05g0182800 protein	Os05g0182800	0	High	88.454	25	19	39	11	796	90.2	6.67	796	862.7	837.7	775.5	809.2	739.8
Q0DKE8	Q0DKE8	Tryptophan aminotransferase-related protein 1	TAR1	0	High	26.098	12	5	8	5	441	47.3	7.78	475.9	447.3	473.8	424.1	441.8	424.7
Q0DKF1	Q0DKF1	Thioredoxin H4-2	Os05g0169000	0.002	High	3.641	8	1	1	1	132	14.8	6.01	28.2	26.3	26.1	27.6	28.4	28.3
Q0DKP5	Q0DKP5	Os05g0150300 protein	Os05g0150300	0	High	7.487	4	4	4	4	1158	133.4	4.93	238.5	204.8	200.3	238	237.3	237
Q0DKV9	Q0DKV9	Os05g0140800 protein	Os05g0140800	0	High	130.009	37	11	96	11	365	39	8.87	3126	3341.6	3030.8	3020.2	3065.1	2791.8
Q0DLA3	Q0DLA3	Actin-depolymerizing factor 7	ADF7	0	High	5.831	15	1	1	1	139	16	6.73	11	13.9	10.2	12.7	9.3	14.3
Q0DLA4	Q0DLA4	Os05g0113300 protein	Os05g0113300	0.004	High	2.707	1	1	1	1	844	89.6	7.58	44.4	44.4	42.2	39.2	50.6	50.5
Q0DLB3	Q0DLB3	Os05g0111200 protein	Os05g0111200	0	High	96.392	55	9	65	9	146	15.6	8.6	2330.7	2336	2358	2368.2	2410.6	2474.1
Q0DLG8	Q0DLG8	Os05g0103100 protein	Os05g0103100	0	High	17.644	12	2	13	2	225	25.1	8.7	489.4	475.3	438	490.8	478.6	480.4
Q0DLL5	Q0DLL5	Os03g0858100 protein	Os03g0858100	0	High	68.841	16	19	30	2	1070	122.7	5.69	140.2	127.3	137.8	144.3	145.8	140.8
Q0DLR2	Q0DLR2	Elongation factor Tu	Os03g0851100	0	High	102.407	32	11	24	10	453	48.4	6.48	924.5	933.3	783.5	792.9	882.8	761.6
Q0DLR3	Q0DLR3	Nascent polypeptide-associated complex subunit beta	Os03g0851000	0.001	High	4.387	11	2	2	2	158	17.3	8.85	165.8	149.2	160.9	162.2	196.9	217.4
Q0DLS2	Q0DLS2	Os03g0850000 protein	Os03g0850000	0.008	High	2.09	3	1	1	1	277	29.6	5.92	66.4	67.9	74.4	64.5	66.4	65.1
Q0DLX1	Q0DLX1	Prohibitin	Os03g0841700	0	High	39.572	30	7	11	4	290	32.2	9.64	187.6	178.6	179.9	183.6	183.5	178.5
Q0DM69	Q0DM69	Os03g0825400 protein	Os03g0825400	0	High	7.984	20	2	2	2	83	9.9	5.48	109.3	76.9	132.5	110.2	95.2	135.1
Q0DMF9	Q0DMF9	Mitochondrial Rho GTPase	OSJNBa0028F23.7	0	High	56.491	22	13	19	13	642	71.3	5.69	831.6	875.4	870.9	833.5	860.4	844
Q0DMK1	Q0DMK1	Os03g0804800 protein	Os03g0804800	0	High	102.839	34	16	29	16	546	58.7	5.43	1500.5	1525.4	1430.1	1494.4	1471.8	1525.1
Q0DMS5	Q0DMS5	Expressed protein	OSJNBb0021G19.12	0	High	8.294	11	2	3	2	191	20.9	5.24	170.8	155.5	179.3	171	165.5	181.5
Q0DMV6	Q0DMV6	Os03g0790900 protein (Fragment)	Os03g0790900	0	High	86.055	15	20	33	14	1375	147.2	6.04	1045.5	947.6	836.9	1033.9	974.8	877.1
Q0DN62	Q0DN62	Os03g0772800 protein	Os03g0772800	0	High	10.303	13	1	3	1	98	10.8	9.44	135	117.7	155.1	153.1	119.1	197.1
Q0DN94	Q0DN94	10 kDa prolamin	Os03g0766100	0.003	High	2.791	18	1	2	1	134	14.7	7.75	15.9	17.5	14.7	12.7	15.2	17.6
Q0DNC1	Q0DNC1	Os03g0761500 protein	Os03g0761500	0	High	14.441	5	3	3	3	764	78.5	6.67	131.5	124.2	119.6	122	127.9	111.9
Q0DNF8	Q0DNF8	Expressed protein	OSJNBb0081K01.7	0	High	17.29	22	2	8	2	175	17.8	4.83	336.4	405	328.9	376.8	318.3	333.5
Q0DNL5	Q0DNL5	Os03g0747500 protein	OJ1124_H03.9	0.004	High	2.521	4	1	1	1	214	21.3	4.56	24.7	17.5	36	30.9	20.5	41.1
Q0DNU7	Q0DNU7	Expressed protein	OSJNBa0027J18.17	0	High	22.127	63	3	6	3	82	8.6	5.15	190.3	149.5	193.4	187.1	163.3	198
Q0DNZ2	Q0DNZ2	Tubulin alpha chain	OSJNBb0122C16.10	0	High	67.461	27	9	23	4	451	49.8	5.02	562.4	588.4	517.6	529.7	563.4	535
Q0DPJ4	Q0DPJ4	Os03g0685900 protein	OSJNBb0024N19.16	0.005	High	2.484	11	1	1	1	94	11.1	8.22	8.5	9.1	11.1	11.7	7.7	12.7
Q0DPZ5	Q0DPZ5	DnaJ protein, putative	LOC_Os03g44620	0	High	31.252	14	5	8	3	417	46.5	6.42	134.3	128.8	115.1	116.5	127.1	122.9
Q0DQF2	Q0DQF2	Os03g0601500 protein	Os03g0601500	0	High	15.576	38	4	8	4	96	11.2	10.33	165.3	180.6	191.9	212.4	176.6	201.6
Q0DQZ8	Q0DQZ8	Os03g0431200 protein	Os03g0431200	0.003	High	3.052	3	2	2	2	616	66.3	8.06	115.8	117.3	106.8	118.3	123.7	129.8
Q0DRG3	Q0DRG3	Expressed protein	Os03g0387800	0.001	High	4.544	7	2	2	2	290	30.6	9.28	51.8	61.5	57.3	56.8	50.7	58.9
Q0DRI2	Q0DRI2	Expressed protein	Os03g0381500	0	High	22.004	22	3	5	3	199	19.2	8.4	245.1	249.9	302.9	299	219.3	278.1
Q0DRV2	Q0DRV2	Os03g0352300 protein	Os03g0352300	0	High	6.634	4	2	2	2	552	61.3	8.53	116.5	136.2	177	110.1	141.4	175.9
Q0DRV6	Q0DRV6	Superoxide dismutase [Cu-Zn] 1	SODCC1	0	High	24.619	28	4	22	1	152	15.2	6.18	455.6	470.5	475.1	459.7	442.4	459.7
Q0DRW8	Q0DRW8	Nuclear pore protein	Os03g0349000	0	High	19.357	7	6	8	6	870	96.5	7.17	460.6	483.3	503.2	474.7	481.1	528.8
Q0DRZ6	Q0DRZ6	Os03g0343500 protein	Os03g0343500	0	High	44.997	37	4	39	3	131	14.5	9.55	1103.1	1040	850.9	1109.4	1073.3	1010.9
Q0DS23	Q0DS23	Ribosomal protein L19	Os03g0337800	0	High	52.341	33	6	25	2	208	24.1	11.39	125.9	140.5	188	121	173.7	203
Q0DS99	Q0DS99	Os03g0323800 protein	Os03g0323800	0	High	16.348	12	3	4	3	337	37.3	6.95	351.1	329.5	291.5	331.7	353.5	350.3
Q0DSE5	Q0DSE5	Adenylosuccinate lyase	Os03g0313600	0	High	40.296	19	11	16	11	543	60.1	6.2	893.1	882.4	877.5	887.2	860	901.8
Q0DSJ1	Q0DSJ1	Os03g0305500 protein	Os03g0305500	0	High	62.406	22	10	13	10	519	57.4	6.1	512.6	518.1	510.1	516	534.5	528.6
Q0DSV2	Q0DSV2	Arogenate dehydratase	Os03g0286200	0	High	12.477	9	3	3	1	399	42.9	7.03	44.7	44.3	40.5	49.4	41.6	50
Q0DSW6	Q0DSW6	Os03g0283900 protein	Os03g0283900	0	High	8.947	7	3	4	2	387	42.5	6.07	157.6	157.1	170.5	176	162.1	161.5
Q0DT00	Q0DT00	Os03g0278200 protein	Os03g0278200	0	High	22.655	9	7	8	6	675	76	6.95	504.4	496.6	534.6	519.6	466.7	555.4
Q0DT79	Q0DT79	Os03g0265100 protein	OJ1012B02.10	0.003	High	2.837	4	1	1	1	415	46.5	8.94	28.3	28.1	25.8	33.3	25.8	27.8
Q0DT81	Q0DT81	Os03g0264700 protein	OJ1012B02.6	0	High	4.94	5	2	2	2	481	51.1	6.54	60	67.1	67.9	69.9	62.6	63.2
Q0DT99	Q0DT99	Os03g0262100 protein	Os03g0262100	0.003	High	3.392	4	1	1	1	221	24	9.39	65.8	59.5	68.1	71.6	67.6	74.9
Q0DTU1	Q0DTU1	Os03g0225500 protein	Os03g0225500	0	High	15.847	4	5	5	5	1290	144.2	6.37	329.4	311.6	316.8	359.9	334.4	350.7
Q0DTU9	Q0DTU9	Os03g0223700 protein	Os03g0223700	0.001	High	4.649	2	2	2	2	711	80	5.97	167.9	159.3	180.5	158.2	171.1	193.5
Q0DU02	Q0DU02	Os03g0214600 protein	Os03g0214600	0	High	29.497	21	7	10	2	385	43.6	5.68	188.5	177.2	179.8	180.4	177.7	174.6
Q0DU42	Q0DU42	Os03g0208900 protein	Os03g0208900	0	High	7.525	7	3	3	3	415	45.7	6.76	174.5	153.2	177.3	162.1	172.3	164.6
Q0DUA2	Q0DUA2	Os03g0197400 protein	Os03g0197400	0	High	14.517	11	5	6	5	399	45.3	5.11	477.5	415.4	484.4	440.5	441.6	489.3
Q0DUE6	Q0DUE6	Os03g0190800 protein	OJ1217B09.20	0.003	High	3.084	2	1	1	1	366	42	6.15	92.5	84.4	82.6	93.6	90.5	83.1
Q0DUI8	Q0DUI8	15-cis-phytoene desaturase, chloroplastic/chromoplastic	PDS	0	High	13.32	7	4	4	4	578	64.7	7.85	326.4	307.2	313.6	303.7	293.7	320.6
Q0DUU0	Q0DUU0	Serine/threonine-protein phosphatase	Os03g0167700	0	High	38.319	16	4	10	1	314	35.6	5.24	87	95	100.5	99	89.6	109.5
Q0DV08	Q0DV08	Os03g0157700 protein	Os03g0157700	0	High	41.333	15	11	17	11	695	76.7	5.85	932.1	925.3	1059.6	960.5	946.2	1023.6
Q0DV37	Q0DV37	Os03g0151800 protein	Os03g0151800	0	High	181.373	38	27	56	5	809	89.7	5.26	561.2	543	541.6	519.1	557.1	549.2
[truncated: 2,041 more rows]

## Sheet: Tables S4b
Table S4b Complete list of the measured proteins in Nanjing 9108
Accession	Protein Name	Description	Gene	Exp. q-value	Protein FDR Confidence	Sum PEP Score	Coverage [%]	Peptides	PSMs	Unique Peptides	AAs	MW [kDa]	Calc. pI	NJF-1	NJF-2	NJF-3	NJS-1	NJS-2	NJS-3
A0A067Y1U2	A0A067Y1U2	Endoglucanase		0	High	8.295	5	3	3	3	528	56.9	6.46	229.1	251.4	237.8	196.8	185.5	183.9
A0A067Y1U3	A0A067Y1U3	Os12g0167900 protein	Os12g0167900	0	High	83.266	33	14	61	1	389	44.4	10.08	3.7	6	7.6	7.1	5.5	7.1
A0A067Y2M1	A0A067Y2M1	Beta-glucosidase		0	High	19.389	11	7	10	4	504	56.8	9.04	274.7	252	252.9	313.7	288.7	292.8
A0A067Y3P4	A0A067Y3P4	Disulfide-isomerase		0	High	71.244	39	12	28	7	366	39.9	6.99	578.1	553.3	592	628	651.6	670.3
A0A097ZMX9	A0A097ZMX9	Uncharacterized protein	OsJ_03516	0	High	41.953	12	12	17	3	966	109.8	6.47	164.3	164.4	158.9	173.2	175.2	169.2
A0A0A0QMT5	A0A0A0QMT5	Isocitrate lyase		0	High	84.735	28	15	31	15	572	63	7.23	1084.4	1069.2	1097.3	1300.4	1323.2	1273.5
A0A0H3UP39	A0A0H3UP39	3-ketoacyl-CoA thiolase-like protein		0	High	44.344	26	8	21	8	448	46.9	8.15	1132.6	1127.2	1043.8	1123.4	1092.7	1077.6
A0A0N7KCH4	A0A0N7KCH4	Os01g0191500 protein	Os01g0191500	0	High	40.392	16	9	14	9	505	53.9	7.14	726.2	709.7	724.2	822.6	801.4	808.8
A0A0N7KCQ5	A0A0N7KCQ5	Os01g0267200 protein	Os01g0267200	0	High	14.373	14	5	9	5	307	34.3	6.61	462.5	427.4	469.7	490.9	483.9	515.7
A0A0N7KE24	A0A0N7KE24	Os01g0848700 protein	Os01g0848700	0	High	27.883	33	8	13	2	216	23.9	6.8	246.3	244.1	238.7	206.1	198.3	215.1
A0A0N7KEB1	A0A0N7KEB1	Os01g0919900 protein	Os01g0919900	0	High	61.683	38	14	20	12	400	45.3	7.06	775	813.2	767	989.8	992.7	860.8
A0A0N7KEC3	A0A0N7KEC3	Os01g0929000 protein	Os01g0929000	0	High	8.5	5	2	4	2	488	57	5.96	370.8	406.7	385	387.3	420.1	393.6
A0A0N7KF02	A0A0N7KF02	Glutelin	OsJ_06044	0	High	211.401	48	22	429	7	499	56.8	9.57	2278.9	2362.8	1986.3	2157.6	2165.8	1838.8
A0A0N7KFI2	A0A0N7KFI2	Os02g0564400 protein	Os02g0564400	0.003	High	2.874	1	1	1	1	645	68	7.31	84.3	76.7	73.5	62.8	66.2	64.6
A0A0N7KFR2	A0A0N7KFR2	Os02g0634600 protein	Os02g0634600	0.004	High	3.185	3	1	1	1	405	46	7.15	85.9	94.9	109.2	62.3	63.9	71.4
A0A0N7KFT1	A0A0N7KFT1	Os02g0654100 protein	Os02g0654100	0	High	5.508	6	2	2	2	300	32.4	8.97	135	138.3	138.7	113.4	112.3	119.5
A0A0N7KFT8	A0A0N7KFT8	Os02g0661000 protein	Os02g0661000	0	High	11.79	12	3	4	3	260	28.3	4.51	236.9	221.5	290.1	232.8	223.7	280.7
A0A0N7KG48	A0A0N7KG48	Os02g0759700 protein	Os02g0759700	0.003	High	3.38	2	1	1	1	637	69.7	5.4	45.7	51.7	51.8	32.6	26.8	33.3
A0A0N7KG95	A0A0N7KG95	Os02g0799300 protein	Os02g0799300	0	High	18.081	12	4	7	4	546	60.8	7.83	300.9	290.1	287.1	249.9	253.7	251.5
A0A0N7KHM8	A0A0N7KHM8	Os03g0611200 protein	OSJNBb0007E22.16	0	High	7.477	5	2	2	2	405	45.6	8.03	226.2	224.6	278.7	187.4	198.5	198.4
A0A0N7KHX3	A0A0N7KHX3	Os03g0710900 protein	Os03g0710900	0	High	21.684	10	8	8	8	700	80.5	5.31	525.7	509.3	563.4	541	554.7	554.9
A0A0N7KI12	A0A0N7KI12	Os03g0743900 protein	OSJNBb0036F07.7	0	High	46.859	29	13	16	11	477	52.4	8.66	682.9	673.9	673.4	594.4	594.9	577.4
A0A0N7KJN1	A0A0N7KJN1	OSJNBb0015N08.9 protein	Os04g0605200	0	High	7.201	11	2	2	2	185	19.8	8.35	73	78.2	72.1	86.3	77.5	84
A0A0N7KJY7	A0A0N7KJY7	Exocyst subunit Exo70 family protein	Os04g0685600	0	High	8.251	5	3	3	3	634	71.6	7.66	369.3	322	291.1	322.5	394.9	301.1
A0A0N7KK73	A0A0N7KK73	Os05g0163000 protein	Os05g0163000	0	High	89.884	32	17	30	17	606	68.2	6.27	1662.3	1686.7	1708.9	1702.1	1621.2	1695.8
A0A0N7KKC7	A0A0N7KKC7	Os05g0218400 protein	Os05g0218400	0	High	36.013	21	11	13	9	675	70.7	8.65	541.5	591	559.1	458.8	466.9	500
A0A0N7KKX2	A0A0N7KKX2	Os05g0460900 protein	Os05g0460900	0.001	High	5.235	10	1	1	1	174	18	7.93	17.9	14.7	11.6	6.8	9.1	7.8
A0A0N7KL93	A0A0N7KL93	Cold acclimation protein COR413-TM1	Os05g0566800	0	High	7.331	8	1	2	1	222	23	10.65	84.9	105.6	75.4	77.1	66.2	65.1
A0A0N7KLL5	A0A0N7KLL5	Os06g0168000 protein (Fragment)	Os06g0168000	0	High	8.16	6	2	2	2	346	38.4	5.33	130.6	129.4	135.8	159.1	156	145.7
A0A0N7KM30	A0A0N7KM30	Os06g0352200 protein	Os06g0352200	0.004	High	2.996	4	1	1	1	253	26.7	6.4	48.9	42	44.1	31.3	32.6	32.2
A0A0N7KNV5	A0A0N7KNV5	Os07g0618800 protein (Fragment)	Os07g0618800	0.001	High	5.227	8	2	2	1	209	24.4	9.36	35.7	34.3	37.5	40.1	39.6	49.8
A0A0N7KNX3	A0A0N7KNX3	Os07g0636000 protein	OJ1136_D11.103	0	High	32.922	18	9	11	9	600	65.8	9.11	486	463.5	529.8	540.6	471.5	460.3
A0A0N7KP47	A0A0N7KP47	Nicalin	Os08g0102100	0	High	37.332	19	10	12	10	555	60.6	6.86	632.3	640.2	604.1	523.9	563.9	565.5
A0A0N7KP80	A0A0N7KP80	Os08g0127900 protein	Os08g0127900	0	High	87.658	31	16	46	16	531	58	8.44	1674.5	1572	1748.3	1752.4	1653	1875.6
A0A0N7KPE8	A0A0N7KPE8	Os08g0196900 protein	Os08g0196900	0	High	9.643	6	3	3	3	467	54.2	6.6	151	154.4	149.8	128.8	132.1	142.8
A0A0N7KPR3	A0A0N7KPR3	Os08g0366000 protein	OJ1484_G09.129-1	0	High	71.079	21	20	25	10	964	110	5.8	498	506.2	478.8	493.1	485.4	567.2
A0A0N7KR63	A0A0N7KR63	Os09g0535000 protein	P0569E11.2-1	0	High	52.66	36	9	23	8	304	32.4	7.36	619.2	627.1	629.4	574	609.6	608.8
A0A0N7KRH8	A0A0N7KRH8	Uncharacterized protein	OsJ_30841	0.007	High	2.303	10	1	1	1	98	10.8	8.19	81.2	75.4	79.1	80.5	68.2	84.9
A0A0N7KS58	A0A0N7KS58	Os10g0545300 protein	Os10g0545300	0.005	High	2.522	4	1	1	1	247	27.2	8.53	23.5	17	24.9	12.4	11	16.9
A0A0N7KSC9	A0A0N7KSC9	Os11g0123400 protein	Os11g0123400	0	High	9.521	9	4	4	4	424	47.1	8.43	322.2	311.6	318.3	298.6	306.8	368.3
A0A0N7KTP2	A0A0N7KTP2	Os12g0183300 protein (Fragment)	Os12g0183300	0	High	27.247	27	6	14	1	200	20.7	5.07	177.7	179.7	197.5	119.8	129.5	208.6
A0A0P0UXC6	A0A0P0UXC6	Os01g0121700 protein	Os01g0121700	0	High	11.356	5	3	3	3	668	73.3	8.75	195.4	199.1	184.4	192.8	223.4	181.1
A0A0P0UXG1	A0A0P0UXG1	Protein RER1	Os01g0106200	0	High	6.324	12	3	3	2	196	21.8	9.61	149.9	136.3	141	161.9	185.2	153.6
A0A0P0UYD8	A0A0P0UYD8	Os01g0155400 protein (Fragment)	Os01g0155400	0	High	25.973	17	7	7	1	445	51.3	5.17	42.5	44.7	40.3	54.6	60.2	56.2
A0A0P0UYG7	A0A0P0UYG7	Os01g0132000 protein	Os01g0132000	0	High	10.695	24	2	4	2	100	10.7	8.34	262.9	235.9	236.5	233.5	227.4	223.5
A0A0P0UYT5	A0A0P0UYT5	Os01g0179200 protein	Os01g0179200	0.004	High	2.97	3	1	1	1	344	37.6	9.14	13.4	8.5	13.8	8.8	10.9	11.7
A0A0P0UZ08	A0A0P0UZ08	Non-specific serine/threonine protein kinase	Os01g0186700	0	High	20.961	11	6	8	6	544	62.4	6.46	446.5	410.9	417.3	359.9	369	385.7
A0A0P0UZU8	A0A0P0UZU8	ATP-dependent 6-phosphofructokinase	PFK	0	High	24.289	13	6	9	2	531	57.8	7.87	251.1	233	218.7	171.1	182.4	191.8
A0A0P0UZZ6	A0A0P0UZZ6	Os01g0226400 protein	Os01g0226400	0	High	49.096	18	15	19	10	840	93.4	8.18	727	720.9	738	703.5	711.5	670.3
A0A0P0V156	A0A0P0V156	Os01g0254000 protein	Os01g0254000	0	High	58.455	46	8	19	3	193	21.9	6.8	215	221.4	233	346.7	305.6	281.9
A0A0P0V197	A0A0P0V197	Os01g0260700 protein	Os01g0260700	0	High	30.365	29	8	13	8	308	33.3	6.06	737.3	775.3	757.5	693.7	717.9	765.7
A0A0P0V1A9	A0A0P0V1A9	Peptidyl-prolyl cis-trans isomerase	Os01g0284700	0	High	14.183	17	2	3	1	160	16.9	8.5	76.1	69.2	72.3	98.6	91.2	85.5
A0A0P0V1E6	A0A0P0V1E6	Os01g0276300 protein	Os01g0276300	0	High	56.936	38	7	26	7	241	24.5	6.4	837.3	847.9	991.6	1070.8	1110.2	1184.3
A0A0P0V1N8	A0A0P0V1N8	Uncharacterized protein	OsJ_01451	0	High	26.078	41	7	27	7	172	17.9	6.95	1295.3	1288.1	1313.7	1591.9	1502.1	1546.4
A0A0P0V236	A0A0P0V236	Dihydrolipoyl dehydrogenase	Os01g0328700	0	High	75.849	29	13	33	3	503	52.6	7.53	600.7	591.8	566.3	651.6	691	631.4
A0A0P0V2C9	A0A0P0V2C9	Os01g0356800 protein	Os01g0356800	0	High	316.959	15	73	121	73	5342	600.1	4.4	7617.8	7756.3	8105.2	6707.3	6693	7017.8
A0A0P0V2T4	A0A0P0V2T4	Putative dehydroquinate dehydratase	B1111C09.6	0	High	31.376	16	8	13	8	509	54.5	6.23	815.2	848.2	815.7	828.3	779.1	886.5
A0A0P0V2Y9	A0A0P0V2Y9	Tyrosine--tRNA ligase	Os01g0500900	0	High	25.769	14	6	7	6	497	54.5	7.11	301.5	288.1	291.9	283.8	282	258.9
A0A0P0V367	A0A0P0V367	Os01g0511300 protein	Os01g0511300	0	High	32.869	27	9	12	2	385	43.6	5.58	45.1	44.8	42.7	55.7	44.2	46.6
A0A0P0V375	A0A0P0V375	Os01g0512200 protein	Os01g0512200	0.002	High	3.984	1	1	1	1	945	101.2	6.54	44.7	37.6	63.2	46	40.7	42.4
A0A0P0V3E2	A0A0P0V3E2	Alpha-galactosidase	Os01g0518500	0	High	7.402	3	2	3	2	649	73.1	6.57	148.6	145.7	131.8	138.6	114	128.2
A0A0P0V3L3	A0A0P0V3L3	Os01g0528800 protein	Os01g0528800	0	High	24.24	21	6	8	6	336	36.9	6.73	536.2	508.6	496.1	578.7	589.6	665.3
A0A0P0V3P8	A0A0P0V3P8	Os01g0534800 protein	Os01g0534800	0.003	High	3.608	2	1	1	1	569	63.8	6.67	8.2	12	12.1	10.5	10.3	7.8
A0A0P0V3U0	A0A0P0V3U0	Os01g0527400 protein	Os01g0527400	0	High	6.337	4	3	3	3	644	72.2	5.31	240.5	247.2	259	224	225.5	251
A0A0P0V3V8	A0A0P0V3V8	Ubiquitin carboxyl-terminal hydrolase	Os01g0550100	0	High	24.689	15	6	8	6	474	53.1	6.16	434.2	430.9	449.3	299.9	294.5	299.3
A0A0P0V4X6	A0A0P0V4X6	Os01g0600000 protein	Os01g0600000	0	High	23.91	34	5	14	4	122	14	9.19	529.2	500.5	556.1	566	566.9	594.8
A0A0P0V551	A0A0P0V551	Uncharacterized protein	P0410E03.33-1	0	High	35.3	24	9	12	9	373	39.8	7.77	756	760.4	809.2	662.1	644.1	705.2
A0A0P0V552	A0A0P0V552	N-acetyltransferase domain-containing protein	OsJ_02570	0.007	High	2.276	4	1	2	1	179	19.8	8.63	191.5	187.2	181.6	201.7	196.2	212
A0A0P0V625	A0A0P0V625	Os01g0653800 protein	Os01g0653800	0	High	18.276	5	6	6	6	1377	147	7.12	334.1	321.1	324.9	282.7	266.6	312.5
A0A0P0V675	A0A0P0V675	Os01g0659200 protein	Os01g0659200	0	High	27.718	32	8	11	8	230	26.6	7.37	551.3	529.5	516.4	580.9	574.7	578.9
A0A0P0V6M8	A0A0P0V6M8	Os01g0681200 protein	Os01g0681200	0	High	33.543	12	9	13	5	665	73.5	6.44	431.8	448.1	484.1	400.3	388.8	415.1
A0A0P0V6T5	A0A0P0V6T5	Os01g0688200 protein (Fragment)	Os01g0688200	0	High	7.936	5	2	2	2	386	42.3	8.47	131.4	119.6	128.7	129.8	139.5	133.1
A0A0P0V716	A0A0P0V716	Os01g0698000 protein	Os01g0698000	0	High	16.314	12	4	5	4	347	36	4.86	396.6	363.7	453.7	461.7	435.4	504.4
A0A0P0V7Z2	A0A0P0V7Z2	Reticulon-like protein	Os01g0736900	0	High	33.335	24	6	26	5	253	28.3	8.35	752.2	752.5	707.9	941.3	935.4	841.5
A0A0P0V821	A0A0P0V821	Os01g0742300 protein	Os01g0742300	0	High	18.463	14	5	8	5	316	32	7.02	382.9	360.6	390.5	387.8	378.7	394.2
A0A0P0V861	A0A0P0V861	Os01g0748900 protein	Os01g0748900	0	High	22.643	13	8	9	8	553	61	7.99	622.2	614.3	600.5	605.4	588.3	589.2
A0A0P0V880	A0A0P0V880	Lipoprotein-like	Os01g0749000	0	High	59.012	51	10	24	10	252	28	7.93	956	940.2	934.1	969.6	955.6	954.1
A0A0P0V8A4	A0A0P0V8A4	Os01g0753100 protein	Os01g0753100	0	High	15.093	14	4	5	4	365	38.8	9.09	294.5	321	317.1	283	299.7	313.4
A0A0P0V8D0	A0A0P0V8D0	Os01g0753200 protein (Fragment)	Os01g0753200	0.003	High	3.765	4	1	1	1	252	27.9	8.03	138.2	154.2	140.5	124.3	131.5	119.1
A0A0P0V8K2	A0A0P0V8K2	Chorismate mutase	Os01g0764400	0	High	16.618	15	4	4	4	313	35.5	5.73	158.9	182.5	185.8	210.9	208.3	195.8
A0A0P0V9C8	A0A0P0V9C8	Os01g0796500 protein，LOC4325633 – uncharacterized protein YqeG	Os01g0796500	0.002	High	3.985	8	1	1	1	235	26	8.95	30.4	39.7	34.2	23.7	26.1	22.6
A0A0P0VAM6	A0A0P0VAM6	Os01g0862300 protein	Os01g0862300	0	High	64.74	36	15	22	15	399	45.7	6.58	1111.6	1095.4	1113	1169.3	1186.1	1142.4
A0A0P0VBH6	A0A0P0VBH6	Signal recognition particle subunit SRP72	Os01g0889000	0	High	42.644	17	11	13	11	669	73.5	8.94	809.2	814.5	1055.9	1099.4	911.7	1118.4
A0A0P0VBK7	A0A0P0VBK7	Os01g0896800 protein (Fragment)	Os01g0896800	0	High	73.315	23	8	46	1	333	37.7	9.09	315.5	304.4	323.9	386.4	377.7	352.9
A0A0P0VC40	A0A0P0VC40	Small ubiquitin-related modifier	Os01g0918200	0	High	13.772	29	4	8	4	101	11	5.25	589.4	585.7	632.3	570.6	616.5	603
A0A0P0VC79	A0A0P0VC79	Os01g0921200 protein	Os01g0921200	0	High	23.657	7	6	7	6	872	98.5	7.12	722.3	719.4	761.6	792	737.7	794.7
A0A0P0VCJ6	A0A0P0VCJ6	Os01g0936800 protein	Os01g0936800	0	High	15.135	15	6	6	6	380	42.4	6.09	471.7	484.6	493.7	413.6	407.1	416.2
A0A0P0VCL1	A0A0P0VCL1	Os01g0935700 protein	P0492G09.27-1	0	High	34.796	35	7	9	3	304	33.2	6.46	113.2	120.5	134.8	103.1	103	117.1
A0A0P0VDM3	A0A0P0VDM3	Cysteine synthase	Os01g0978100	0	High	31.381	26	8	10	6	394	41.8	6.7	334	369.6	409	353.8	323.4	357.3
A0A0P0VDN2	A0A0P0VDN2	Os02g0102900 protein	Os02g0102900	0	High	121.883	40	23	47	13	598	63.8	5.91	866.7	855.9	897.4	949.8	900.4	929.1
A0A0P0VDW0	A0A0P0VDW0	Os02g0116900 protein	Os02g0116900	0.001	High	4.909	11	2	2	2	142	16	5	148.2	162.4	181.6	188	172.9	195.9
A0A0P0VE41	A0A0P0VE41	Eukaryotic translation initiation factor 3 subunit J	Os02g0122300	0	High	41.534	29	7	13	7	231	25.8	4.89	541.3	535.3	676.2	731.1	735.8	749.9
A0A0P0VEB3	A0A0P0VEB3	Os02g0131700 protein	Os02g0131700	0	High	16.255	10	5	5	5	448	49.2	5.11	215.3	220.7	228.8	198.1	208.1	207.4
A0A0P0VER6	A0A0P0VER6	Os02g0140800 protein	Os02g0140800	0	High	14.88	13	5	5	5	421	46.2	5.77	262.4	235.9	276	267.2	262.4	252.4
A0A0P0VFI3	A0A0P0VFI3	Os02g0175600 protein	Os02g0175600	0	High	26.792	47	6	24	2	144	15.8	11.14	177.4	176.5	232.2	211.3	170.5	275.1
A0A0P0VFL4	A0A0P0VFL4	Os02g0180700 protein	Os02g0180700	0.002	High	3.938	4	1	1	1	344	37.9	8.16	51.9	49.2	56.5	49	43	46.9
A0A0P0VFT3	A0A0P0VFT3	Os02g0184400 protein	Os02g0184400	0	High	19.919	7	8	8	4	1011	113.2	7.87	390.9	405.3	405.3	337.2	344.9	358
A0A0P0VG31	A0A0P0VG31	DnaJ protein P58IPK homolog A	P58A	0	High	25.103	15	7	11	7	476	53.2	7.14	800.6	768.1	790	967.4	958.7	890.2
A0A0P0VGB1	A0A0P0VGB1	Os02g0208900 protein	OJ1006_A02.21-1	0	High	12.206	8	4	4	4	728	79	7.31	176.2	254.6	247.2	158.5	161.8	139.9
A0A0P0VGV0	A0A0P0VGV0	Os02g0235600 protein	Os02g0235600	0	High	33.636	26	5	21	1	182	20.8	9.92	217.8	193.5	194.9	224.4	220.5	218.6
A0A0P0VGY6	A0A0P0VGY6	Os02g0245000 protein	Os02g0245000	0	High	9.319	5	3	3	3	792	86.9	5.19	137.7	133.5	134.4	137.9	131.1	148.7
A0A0P0VH10	A0A0P0VH10	Os02g0244700 protein	Os02g0244700	0	High	98.779	27	25	34	13	968	109.9	6.23	653.8	682.1	637.6	657.8	640.1	627.9
A0A0P0VH21	A0A0P0VH21	Os02g0249500 protein (Fragment)	Os02g0249500	0.001	High	4.501	4	1	1	1	405	43.9	6.7	18.4	14.9	18.6	21	15.8	15.7
A0A0P0VIC3	A0A0P0VIC3	Os02g0325100 protein	Os02g0325100	0	High	38.644	29	10	20	8	419	46.4	6.07	416.6	396.6	395.2	388.5	371.3	399
A0A0P0VIM4	A0A0P0VIM4	Os02g0456100 protein	Os02g0456100	0	High	24.9	17	6	11	1	338	37.8	6.44	97.9	101.7	85.7	81.2	82.2	68.6
A0A0P0VIU8	A0A0P0VIU8	Os02g0469600 protein	Os02g0469600	0	High	8.494	7	2	3	2	373	40.6	6.47	253.9	224.8	216.4	186.4	205.9	217
A0A0P0VJ81	A0A0P0VJ81	Os02g0496900 protein	Os02g0496900	0	High	9.493	17	1	2	1	93	9.7	9.41	117.3	120	118	133.4	136.8	134.9
A0A0P0VJC7	A0A0P0VJC7	Os02g0503900 protein	Os02g0503900	0	High	25.178	12	7	9	7	524	58.3	9.1	637.5	589.3	605.5	482.4	498	496.1
A0A0P0VJD1	A0A0P0VJD1	Os02g0503400 protein	Os02g0503400	0	High	18.009	33	6	14	6	123	14.2	11.25	499.2	454.6	793.8	819.2	703.7	965.8
A0A0P0VJH0	A0A0P0VJH0	Putative Sm protein F	OsJ_06869	0	High	6.002	19	2	4	2	101	10.4	9.07	191.7	189.7	220.9	194.6	221	221.3
A0A0P0VKH5	A0A0P0VKH5	Os02g0564000 protein	Os02g0564000	0	High	23.853	16	4	8	4	237	26.3	7.2	355.1	343.1	357.2	353.4	322.9	334.6
A0A0P0VKM1	A0A0P0VKM1	Os02g0567800 protein	Os02g0567800	0	High	13.113	13	3	6	3	320	33.7	6.32	269	292.8	275.9	244.5	253.7	242
A0A0P0VKS3	A0A0P0VKS3	Aldose 1-epimerase	Os02g0575800	0	High	21.723	19	4	8	4	378	40.3	9.36	228.4	232.9	242.3	191.2	190.5	204.4
A0A0P0VKY3	A0A0P0VKY3	Os02g0578800 protein	Os02g0578800	0.001	High	4.412	7	1	1	1	187	20.5	8.84	88.3	108	126.6	67.3	56	61.8
A0A0P0VL10	A0A0P0VL10	60S ribosomal protein L6	Os02g0591700	0	High	51.176	42	9	30	8	219	24.2	10.11	1307.9	1191.1	1325	1472.1	1364.5	1517
A0A0P0VL75	A0A0P0VL75	Os02g0596500 protein (Fragment)	Os02g0596500	0	High	15.404	14	3	4	3	233	26	4.74	277.5	259.7	325.4	327.2	284.3	374.6
A0A0P0VLV2	A0A0P0VLV2	Os02g0624400 protein	Os02g0624400	0	High	12.499	5	2	4	2	547	60.3	8.37	157.4	168.5	145.4	129.8	150.8	145
A0A0P0VMK6	A0A0P0VMK6	Os02g0649800 protein	Os02g0649800	0	High	11.525	14	2	13	1	138	14.7	5.08	74.1	91.5	80.8	84.1	81	83.5
A0A0P0VN33	A0A0P0VN33	Os02g0686400 protein	Os02g0686400	0	High	85.836	33	18	50	14	549	60.8	6.32	1746.7	1709.5	1679	1643.1	1673.3	1691.7
A0A0P0VNI0	A0A0P0VNI0	Os02g0690700 protein	Os02g0690700	0	High	13.748	11	5	5	5	438	49.2	9.25	404.1	408.5	392.8	356.6	372.8	381.7
A0A0P0VNU6	A0A0P0VNU6	Os02g0712000 protein (Fragment)	Os02g0712000	0	High	28.175	8	8	10	1	1131	124.2	7.83	48.3	43.2	52.8	54.2	57	58
A0A0P0VP58	A0A0P0VP58	Os02g0736500 protein	Os02g0736500	0	High	6.242	3	2	2	2	671	72.1	5.38	145.7	138.5	179	325.4	151.3	162.7
A0A0P0VP85	A0A0P0VP85	Os02g0726400 protein	Os02g0726400	0	High	14.701	12	4	4	4	303	33.9	4.75	318.2	283.7	332	313.9	292.3	300.9
A0A0P0VPT6	A0A0P0VPT6	Os02g0740500 protein (Fragment)	Os02g0740500	0.001	High	5.195	6	1	3	1	125	14.2	6.04	151.6	157.7	173.8	208.1	231.3	263.4
A0A0P0VQ15	A0A0P0VQ15	Peptidylprolyl isomerase	Os02g0760300	0	High	20.604	30	2	6	2	112	12.1	7.96	146.2	160.1	149.8	186.7	180.8	154.8
A0A0P0VQF9	A0A0P0VQF9	Os02g0783625 protein	Os02g0783625	0	High	75.127	27	12	24	3	539	59.1	6.05	373.6	406.9	306.2	470	373.5	365.8
A0A0P0VQI3	A0A0P0VQI3	diacylglycerol kinase	Os02g0787800	0	High	22.948	20	6	6	6	488	53.9	6.73	353.8	333.4	325.5	313.4	293.8	286.9
A0A0P0VQY9	A0A0P0VQY9	Os02g0805600 protein	Os02g0805600	0	High	32.542	25	6	11	6	328	34.3	6.15	625.5	665.5	641.6	590.1	563.4	606.5
A0A0P0VR59	A0A0P0VR59	Os02g0815000 protein	Os02g0815000	0	High	10.643	18	3	7	3	141	16.3	11.78	177.9	144.9	243.9	262.9	241.9	318.3
A0A0P0VRB1	A0A0P0VRB1	Os02g0816900 protein (Fragment)	Os02g0816900	0	High	27.126	7	9	9	5	1269	144.8	8	486.2	481.1	487.2	349.7	356.1	368.1
A0A0P0VRI0	A0A0P0VRI0	Os02g0814700 protein (Fragment)	Os02g0814700	0	High	40.288	47	5	19	5	152	16.2	10.42	918.4	938.2	939.7	929.4	868.8	884.3
A0A0P0VRQ4	A0A0P0VRQ4	Os02g0831800 protein	Os02g0831800	0	High	22.231	15	4	5	4	378	37.8	7.25	321.6	341.4	291.2	346.6	327.5	314.1
A0A0P0VRS6	A0A0P0VRS6	Os02g0833300 protein	Os02g0833300	0	High	14.262	13	4	4	4	402	43.7	6.76	360.6	368.8	362.4	271.2	275.8	296.4
A0A0P0VRT4	A0A0P0VRT4	Os02g0833400 protein	Os02g0833400	0	High	10.518	12	4	4	4	336	36.9	6.64	202.2	198.2	212.1	186.9	181.8	194.9
A0A0P0VRY0	A0A0P0VRY0	Uncharacterized protein	OsJ_09061	0.001	High	4.325	35	1	1	1	57	5.9	9.99	17.9	20.3	23.3	16.4	21	20.1
A0A0P0VTX8	A0A0P0VTX8	Os03g0182600 protein	Os03g0182600	0	High	22.201	26	3	12	3	111	12.5	8.47	327.5	345.3	300.6	350.7	382.9	392.1
A0A0P0VV09	A0A0P0VV09	Os03g0221500 protein	OJ1743A09.5	0	High	12.641	5	2	3	2	504	53.8	5.71	132.4	127.4	131.9	105.7	112.6	110.1
A0A0P0VWR9	A0A0P0VWR9	Os03g0282900 protein	Os03g0282900	0	High	12.56	17	4	4	4	238	26.2	9.39	240.5	220.3	226.1	239.1	265.3	249.3
A0A0P0VY29	A0A0P0VY29	Os03g0336500 protein (Fragment)	Os03g0336500	0	High	8.917	10	2	2	2	235	25.3	9.55	175.2	206.7	169.1	131.6	129.7	141
A0A0P0VYJ4	A0A0P0VYJ4	Os03g0408300 protein	OSJNBa0030J19.9	0	High	32.845	42	6	28	2	146	16	11.02	483.6	431.3	535.8	552.1	538.1	625.4
A0A0P0VYX4	A0A0P0VYX4	Os03g0381300 protein	Os03g0381300	0.001	High	4.828	9	2	2	2	173	19.3	4.46	222.4	219.9	242.3	210.2	186.3	215.8
A0A0P0VZJ5	A0A0P0VZJ5	Os03g0425200 protein	Os03g0425200	0	High	27.032	18	6	12	6	322	34.5	5.52	737.2	755.5	799.4	802.6	771.1	765.7
A0A0P0VZR4	A0A0P0VZR4	Expressed protein	OSJNBb0034P05.1	0	High	14.652	10	4	5	4	396	44	5.16	183.2	179.3	211.9	173.4	195.5	183
A0A0P0W0Q6	A0A0P0W0Q6	Expressed protein	LOC_Os03g44520	0.001	High	4.518	5	1	1	1	196	20.1	4.12	94.8	111.8	106.8	98.2	104.5	100.7
A0A0P0W0W0	A0A0P0W0W0	Os03g0652100 protein	Os03g0652100	0	High	7.238	3	2	2	2	856	93.9	5.54	87.1	84.1	86.9	63.9	76.1	66.7
A0A0P0W0W3	A0A0P0W0W3	Putative TCP-1/cpn60 chaperonin family protein	OsJ_11750	0	High	71.4	33	15	21	6	525	57.2	5.82	445.8	455.8	429.4	491.5	443.6	423.7
A0A0P0W1B6	A0A0P0W1B6	Os03g0661600 protein (Fragment)	Os03g0661600	0	High	31.734	37	6	8	6	281	29.4	8.47	303	282.7	253.5	213.5	224.1	231
A0A0P0W1K4	A0A0P0W1K4	Expressed protein	Os03g0654700	0	High	14.916	14	4	4	4	360	38.5	6.37	233.1	216.1	262.6	226.6	237.3	269.7
A0A0P0W1R0	A0A0P0W1R0	Os03g0666200 protein	Os03g0666200	0	High	25.62	14	6	7	6	500	54.5	5.33	571.1	536.8	567.2	585.6	548.6	606.7
A0A0P0W1R1	A0A0P0W1R1	Os03g0692700 protein	Os03g0692700	0	High	7.675	9	1	2	1	171	17.5	5.15	48.6	50.8	45.5	51.9	37.8	43.6
A0A0P0W2C1	A0A0P0W2C1	Os03g0689900 protein	Os03g0689900	0	High	15.147	11	6	7	6	477	53.5	5.97	553.8	553	558.6	554.6	509.9	542.8
A0A0P0W2E0	A0A0P0W2E0	Glycosyltransferase	Os03g0693600	0	High	45.087	25	10	14	10	515	54.2	5.02	673.7	677.3	722.1	382.4	407.4	382.7
A0A0P0W2S8	A0A0P0W2S8	Os03g0704100 protein (Fragment)	Os03g0704100	0.001	High	4.427	7	2	2	2	274	30.5	9.29	128.8	132	164.9	167.4	163.8	198.7
A0A0P0W383	A0A0P0W383	Os03g0756000 protein	OSJNBb0081K01.9	0	High	51.74	51	12	37	8	206	23.6	10.3	1316.6	1149.8	1522.5	1626.1	1560.2	1644
A0A0P0W399	A0A0P0W399	Alpha-1,4 glucan phosphorylase (Fragment)	Os03g0758100	0	High	339.12	47	35	298	4	894	101.1	5.72	1097.5	1045.5	1069.3	1252.1	1207.7	1174.8
A0A0P0W471	A0A0P0W471	Histone-like protein	OSJNBa0052F07.24	0	High	9.393	6	2	4	2	293	29.6	10.76	125.9	120	150.2	166.2	158.6	181.4
A0A0P0W4D5	A0A0P0W4D5	Os03g0801600 protein (Fragment)	Os03g0801600	0	High	44.538	16	15	19	15	861	97.4	6.52	1270.5	1077.5	1180.5	1172.4	1054.3	1160.8
A0A0P0W4H6	A0A0P0W4H6	Os03g0810800 protein	OSJNBa0028F23.5	0	High	27.203	16	3	6	3	281	29.6	6.35	322.9	319.5	290.2	213.1	222.9	228.2
A0A0P0W4W8	A0A0P0W4W8	Os03g0822200 protein	OSJNBb0081B07.22	0	High	38.044	52	9	16	8	257	27.9	6.81	591.8	618	597.1	588.5	602.7	563.4
A0A0P0W5D2	A0A0P0W5D2	NEDD8-activating enzyme E1 regulatory subunit	OJ1754_E06.18	0	High	46.465	26	11	14	11	531	59.1	5.2	712.6	723.8	707.4	731.7	705.9	689.7
A0A0P0W696	A0A0P0W696	Os04g0117800 protein	Os04g0117800	0	High	12.227	7	3	5	2	434	45.6	5.69	157.9	175.1	168.7	156.1	168.1	163.8
A0A0P0W7J5	A0A0P0W7J5	FBPase domain-containing protein	OsJ_13468	0.001	High	4.692	9	3	3	3	392	42.2	6.09	159.8	148	145.4	141.6	146.2	135.7
A0A0P0W9H0	A0A0P0W9H0	OSJNBa0083D01.21 protein	Os04g0379300	0	High	17.313	7	5	6	5	750	82.4	5.91	373.4	384	407.6	327.7	327.1	357
A0A0P0W9H6	A0A0P0W9H6	Exocyst subunit Exo70 family protein	Os04g0382200	0.004	High	2.758	1	1	1	1	688	76.1	5.1	69.7	78.9	92.8	65.1	63.3	75
A0A0P0W9Q2	A0A0P0W9Q2	Eukaryotic translation initiation factor 3 subunit H	Os04g0376500	0	High	22.69	16	5	9	5	347	39.1	4.83	572.9	591.7	551.7	553.7	549.7	580.2
A0A0P0W9W2	A0A0P0W9W2	Os04g0390000 protein	Os04g0390000	0	High	118.039	28	20	39	12	1016	115.5	6.92	985.6	957.9	938.6	976.8	939.7	929.1
A0A0P0WA00	A0A0P0WA00	40S ribosomal protein S27 (Fragment)	Os04g0399000	0	High	13.743	11	2	9	2	192	20.4	8.88	376	367.6	290	390.1	453.5	350.6
A0A0P0WA37	A0A0P0WA37	HVA22-like protein	Os04g0415200	0.003	High	2.866	4	1	1	1	192	22.7	9.35	64.6	61.7	62.2	70.2	65.2	40.8
A0A0P0WA64	A0A0P0WA64	Os04g0419600 protein	Os04g0419600	0	High	10.532	11	4	10	1	274	30.5	11.82	133.2	112.7	133.2	146.2	124.8	91.7
A0A0P0WA76	A0A0P0WA76	Os04g0412000 protein (Fragment)	Os04g0412000	0	High	40.103	34	10	19	5	392	43.5	8.56	404.3	406.4	434.4	387.9	389.9	380.7
A0A0P0WAA2	A0A0P0WAA2	Os04g0428900 protein	Os04g0428900	0	High	11.266	12	2	3	2	196	21.8	6.52	95.2	104.6	105.5	98.9	98.3	100.1
A0A0P0WAZ1	A0A0P0WAZ1	Os04g0445200 protein	Os04g0445200	0	High	6.927	16	3	3	3	154	17	9.22	193.7	178.2	160.5	166.2	175.8	186.9
A0A0P0WB27	A0A0P0WB27	Aldose 1-epimerase	Os04g0458300	0	High	22.454	16	5	8	5	380	40.5	8	341.5	349	366.1	338.1	333.6	306.3
A0A0P0WBF4	A0A0P0WBF4	Os04g0469500 protein (Fragment)	Os04g0469500	0	High	37.745	20	9	16	8	487	52.7	9.54	922.8	909.6	890.4	909.2	910.3	984.9
A0A0P0WBG8	A0A0P0WBG8	Os04g0481200 protein	Os04g0481200	0	High	20.193	10	7	7	7	603	65.3	8.37	545.4	543	588.9	488.4	498.1	563.7
A0A0P0WBZ9	A0A0P0WBZ9	Os04g0497300 protein (Fragment)	Os04g0497300	0	High	8.115	19	2	3	2	103	11.3	9.82	168.3	172.6	159.1	199.2	201.4	195.7
A0A0P0WC35	A0A0P0WC35	OSJNBb0116K07.9 protein	OsJ_15375	0	High	81.516	33	13	35	11	503	53.4	7.31	1186.2	1269.8	1235.6	1205.6	1112.7	1250.2
A0A0P0WCS5	A0A0P0WCS5	Os04g0534400 protein	Os04g0534400	0.003	High	3.278	3	1	1	1	250	27.7	5.85	88.5	93	97.8	101.1	98.5	91.9
A0A0P0WCX8	A0A0P0WCX8	Glycosyltransferase	Os04g0523600	0	High	11.882	8	3	3	3	502	53.8	6.21	147.3	156.2	153	170.5	142.9	141.2
A0A0P0WEW4	A0A0P0WEW4	Vacuolar ATPase assembly integral membrane protein VMA21 homolog	Os04g0612900	0.002	High	4.12	17	1	1	1	107	11.4	5.74	30.6	30.9	34.2	27.4	26.7	25.2
A0A0P0WFN9	A0A0P0WFN9	D-3-phosphoglycerate dehydrogenase	Os04g0650800	0	High	102.275	31	15	39	15	613	63.9	7.31	1736.3	1808.4	1725.5	1810.2	1724.5	1714.8
A0A0P0WFP9	A0A0P0WFP9	Os04g0653100 protein	Os04g0653100	0	High	9.25	3	1	5	1	307	32	10.24	178.2	175.2	182.1	214.9	198.3	226.8
A0A0P0WFQ6	A0A0P0WFQ6	NADPH--cytochrome P450 reductase	OSJNBa0060D06.20	0	High	53.119	17	12	17	12	695	76.1	5.26	1062.4	1093.2	1161.7	1073.6	1023.9	1102.8
A0A0P0WG16	A0A0P0WG16	OSJNBa0015K02.19 protein	Os04g0661300	0	High	16.589	14	5	5	5	346	40.2	6.13	293.1	314.8	304.3	396.9	327.5	340.4
A0A0P0WGF4	A0A0P0WGF4	Os04g0670200 protein (Fragment)	Os04g0670200	0	High	18.317	14	4	6	4	492	52.8	6.67	218.8	243.7	223.4	182.5	191.6	184.4
A0A0P0WGG6	A0A0P0WGG6	OSJNBa0088H09.2 protein	Os04g0683700	0	High	14.082	8	4	4	4	518	54.4	6.99	282.6	252.1	278.5	211.6	224	235.9
A0A0P0WGP2	A0A0P0WGP2	Dolichyl-diphosphooligosaccharide--protein glycosyltransferase subunit 1	Os04g0693000	0	High	13.773	8	5	5	5	474	53	6.86	214.3	215.5	203.3	318.4	320.3	330.4
A0A0P0WGP6	A0A0P0WGP6	DUF3700 domain-containing protein	OsJ_16640	0	High	39.236	35	9	21	9	258	27.8	6.52	745.2	723.5	765.7	664.5	689.5	692.4
A0A0P0WGS6	A0A0P0WGS6	Pre-mRNA cleavage factor Im 25 kDa subunit	OsJ_16671	0	High	8.841	13	2	2	2	202	23.1	9.17	174.9	170.8	152.8	173.2	169.1	162.1
A0A0P0WGT5	A0A0P0WGT5	OSJNBa0088H09.15 protein	Os04g0685300	0	High	14.667	16	2	5	2	205	22.2	8.85	105.6	107.4	105.3	96.3	98.8	88
A0A0P0WH35	A0A0P0WH35	Os05g0110300 protein (Fragment)	Os05g0110300	0	High	7.878	10	3	4	2	314	33.5	9.04	137.6	131.1	133.6	140.4	162.8	165.2
A0A0P0WH48	A0A0P0WH48	Methionine S-methyltransferase	Os05g0105000	0.001	High	5.35	2	2	2	2	1084	120.2	6.3	85.4	80.4	92.7	65.8	72.4	74.8
A0A0P0WHN0	A0A0P0WHN0	Os05g0129100 protein (Fragment)	Os05g0129100	0	High	46.343	37	9	17	9	326	34.9	9.14	938.1	919.3	870.7	903.7	958.1	911.8
A0A0P0WI14	A0A0P0WI14	Os05g0150900 protein	Os05g0150900	0	High	83.204	25	19	33	19	885	94.7	6.13	1704.3	1764	1843.5	1883	1803	1925.3
A0A0P0WI48	A0A0P0WI48	Os05g0155300 protein	Os05g0155300	0.005	High	2.634	3	1	1	1	272	29.7	5.54	108.6	113.4	131.2	105.2	101.8	119.4
A0A0P0WI97	A0A0P0WI97	Os05g0157200 protein	Os05g0157200	0	High	44.525	60	8	15	8	167	18	5.38	782.2	740.8	739.7	910.1	1010.9	815.5
A0A0P0WIG6	A0A0P0WIG6	Os05g0156700 protein (Fragment)	Os05g0156700	0	High	22.49	23	5	7	1	233	24.8	6.01	21	27.6	23.9	28.5	22.6	22
A0A0P0WIN7	A0A0P0WIN7	Os05g0181000 protein	Os05g0181000	0	High	57.965	16	14	21	7	853	94.1	4.96	550.8	555.6	568.3	584.3	559.9	588.3
A0A0P0WJB8	A0A0P0WJB8	Lipase_GDSL domain-containing protein	OJ1008_D08.1	0	High	17.836	20	6	8	5	361	38.9	8.53	405	402.9	395.1	368.5	384	363.8
A0A0P0WKT5	A0A0P0WKT5	Os05g0328333 protein (Fragment)	Os05g0328333	0.003	High	3.498	11	1	3	1	81	9.4	9.32	141	134.8	193.7	113.6	118.6	480.5
A0A0P0WKT6	A0A0P0WKT6	Os05g0330150 protein	Os05g0330150	0	High	45.374	39	3	24	2	150	16.9	8.46	115.9	129.5	134.9	113.2	110.1	117.8
A0A0P0WKY1	A0A0P0WKY1	Os05g0329200 protein (Fragment)	Os05g0329200	0	High	61.692	56	4	63	2	110	12.5	8.5	649.5	643.3	722.6	330.4	356.9	404.7
A0A0P0WL22	A0A0P0WL22	Os05g0345400 protein	Os05g0345400	0	High	35.957	12	11	11	11	1016	114.4	6.46	700.7	670.7	662.7	664.6	640.7	684.3
A0A0P0WL25	A0A0P0WL25	Os05g0349500 protein	Os05g0349500	0	High	13.052	8	3	4	3	472	49.7	4.77	282.5	297.5	300.1	273.1	258.9	308.2
A0A0P0WM00	A0A0P0WM00	Os05g0387200 protein	Os05g0387200	0	High	6.911	4	2	2	2	479	52.8	8.24	111.5	103.8	109	95.3	89	109.5
A0A0P0WM53	A0A0P0WM53	putative endo-1,31,4-beta-D-glucanase	OsJ_18465	0	High	21.564	27	7	12	7	240	25.8	5.83	673.7	661.3	675.4	676.1	638.2	691.2
A0A0P0WMC0	A0A0P0WMC0	Guanosine nucleotide diphosphate dissociation inhibitor	Os05g0418000	0	High	126.793	50	18	50	14	445	49.7	5.73	1756.2	1708.7	1666.3	2002.7	1933.8	1856.7
A0A0P0WMW0	A0A0P0WMW0	Os05g0432700 protein (Fragment)	Os05g0432700	0	High	26.649	22	4	14	4	138	14.7	5.73	578.7	574.4	724.6	557.8	681.8	799.2
A0A0P0WN80	A0A0P0WN80	Uncharacterized protein	OsJ_18710	0	High	17.594	7	5	5	5	747	82.5	4.97	259.4	272.4	277.9	253.4	228.7	261.6
A0A0P0WNC2	A0A0P0WNC2	60S ribosomal protein L36	Os05g0459900	0	High	27.99	42	7	35	2	113	12.7	11.43	69.5	76.7	131.8	162.8	128.4	133.2
A0A0P0WNP0	A0A0P0WNP0	PRA1 family protein	Os05g0474400	0	High	8.4	11	2	5	2	220	23	8.57	126.5	122.7	127.1	99.4	91.5	129.2
A0A0P0WNP9	A0A0P0WNP9	Non-specific lipid-transfer protein (Fragment)	Os05g0477900	0	High	26.761	84	6	18	6	83	8.1	9.1	676.5	634.4	739.5	686.4	805.4	753.4
A0A0P0WNS3	A0A0P0WNS3	Os05g0474600 protein	Os05g0474600	0	High	108.7	49	13	66	13	318	35.6	6.8	1907.3	1867.1	1930.4	2467	2403.2	2361.6
A0A0P0WNS7	A0A0P0WNS7	Os05g0470800 protein	Os05g0470800	0	High	22.767	11	5	8	5	520	56.3	5.91	601.8	610	580.3	485.2	483.6	512.4
A0A0P0WP33	A0A0P0WP33	Phosphoglycerate kinase	Os05g0496200	0	High	68.67	24	11	31	8	484	50.1	6.73	718.4	719.9	692.5	810.2	786.8	783.4
A0A0P0WPJ2	A0A0P0WPJ2	Os05g0519900 protein (Fragment)	Os05g0519900	0	High	21.948	9	7	8	7	809	89.3	9.06	415.4	395.6	421.4	457.1	390.4	473.2
A0A0P0WPK3	A0A0P0WPK3	BAG domain-containing protein	B1155G07.6	0.003	High	3.76	2	1	2	1	410	44.9	7.5	66.5	65.2	64.8	88.5	74.9	92
A0A0P0WQA8	A0A0P0WQA8	Reticulon-like protein	Os05g0526400	0	High	9.271	11	3	11	2	251	28.2	8.28	253	278.8	250.7	242.5	248.9	241.3
A0A0P0WQC5	A0A0P0WQC5	Os05g0529200 protein	Os05g0529200	0	High	15.571	23	3	4	3	242	25.4	8.19	99	102	100	123.5	125.9	103.2
A0A0P0WQH2	A0A0P0WQH2	Os05g0548100 protein	Os05g0548100	0	High	12.833	16	4	5	4	211	21.7	4.7	338	321.9	423.1	339	372.4	363.7
A0A0P0WQT3	A0A0P0WQT3	Os05g0555800 protein (Fragment)	Os05g0555800	0	High	27.632	55	6	14	4	112	12.8	10.65	678.8	639	650.1	689.7	686.3	677.2
A0A0P0WR33	A0A0P0WR33	Nucleoside diphosphate kinase	Os05g0595400	0	High	35.097	31	7	14	7	239	25.9	8.75	860.2	832.2	835.7	777.9	729.5	739.1
A0A0P0WRB8	A0A0P0WRB8	Malate dehydrogenase	Os05g0574400	0	High	49.854	29	9	29	3	340	35.4	8.1	122.6	147.6	158.5	182.3	151.7	165.3
A0A0P0WRG6	A0A0P0WRG6	Os05g0584600 protein	Os05g0584600	0	High	20.264	9	7	8	2	855	94.8	5.78	86.1	90.5	97.6	75	77.4	77.5
A0A0P0WRL1	A0A0P0WRL1	Os05g0589600 protein	Os05g0589600	0	High	23.748	21	6	10	5	383	41	6.06	403.1	396.6	408.1	453.7	445.3	450
A0A0P0WRT9	A0A0P0WRT9	Os06g0130900 protein (Fragment)	Os06g0130900	0	High	10.358	17	4	8	1	169	19.3	11.21	69.2	38	42.8	47.1	49.5	29.6
A0A0P0WRY7	A0A0P0WRY7	Os06g0104300 protein	Os06g0104300	0	High	24.989	17	7	9	7	593	65.7	6.55	356.3	348.8	326	411.5	419.1	411.1
A0A0P0WSN2	A0A0P0WSN2	Os06g0139800 protein	Os06g0139800	0	High	19.98	17	5	9	5	293	32.3	5.58	444.2	423.3	427.9	434.7	450.5	463.7
A0A0P0WT23	A0A0P0WT23	Os06g0150400 protein	Os06g0150400	0.001	High	5.183	5	2	2	2	306	33.6	7.56	163.5	161.2	201.9	168.8	151.7	168.2
A0A0P0WTB8	A0A0P0WTB8	AP-1 complex subunit gamma	Os06g0167100	0	High	21.791	8	8	8	8	870	95.1	6.15	806.5	810.6	813.2	921	878.8	907.4
A0A0P0WTN1	A0A0P0WTN1	Os06g0173100 protein	Os06g0173100	0	High	72.164	39	14	27	3	429	47.8	5.07	352.5	341.8	335.2	347.6	352.5	353.5
A0A0P0WU44	A0A0P0WU44	3-oxoacyl-[acyl-carrier-protein] synthase	Os06g0196600	0	High	54.898	22	10	29	7	465	49	7.2	1207.2	1186.1	1128.1	1168.1	1245.1	1201.7
A0A0P0WU88	A0A0P0WU88	Os06g0214300 protein	Os06g0214300	0	High	48.022	41	10	18	10	322	34	5.76	809.2	797.5	779.8	783	784.8	766.2
A0A0P0WUE9	A0A0P0WUE9	Os06g0210200 protein	Os06g0210200	0	High	8.125	5	3	3	3	446	49.2	7.97	236.7	240	256.9	219.5	216.9	258.7
A0A0P0WUR5	A0A0P0WUR5	Glucose-6-phosphate isomerase (Fragment)	Os06g0256500	0	High	83.114	28	15	36	4	593	65	7.11	342.8	341.7	341.7	312.4	337.2	363.4
A0A0P0WUU4	A0A0P0WUU4	Os06g0258900 protein	P0603C10.39-1	0	High	103.321	20	27	38	27	1376	147.3	6.14	2639.7	2658	2548.9	2439.8	2412.7	2507.8
A0A0P0WUZ4	A0A0P0WUZ4	PfkB domain-containing protein	OsJ_20703	0	High	11.319	8	3	4	2	397	42.2	6.65	154.7	170.3	164.6	144.3	143.8	148.4
A0A0P0WV08	A0A0P0WV08	Os06g0256200 protein	P0624H09.7-1	0.004	High	3.108	3	1	1	1	294	31.8	10.98	70.7	65.9	72.5	70.5	69.4	71.5
A0A0P0WVC1	A0A0P0WVC1	Os06g0254700 protein	Os06g0254700	0	High	25.277	27	8	19	8	215	23.6	9.17	1363.2	1336.7	1475.2	1232.9	1270.2	1342.7
A0A0P0WW18	A0A0P0WW18	Os06g0306600 protein	Os06g0306600	0	High	12.162	9	3	6	3	360	39.2	6.89	329.6	350.4	340	301.8	308.2	291.4
A0A0P0WWE5	A0A0P0WWE5	Os06g0319700 protein	Os06g0319700	0	High	10.786	19	3	7	1	124	14.2	9.94	76.1	65.6	55.1	69.3	60.8	66.4
A0A0P0WWZ7	A0A0P0WWZ7	Os06g0499000 protein	Os06g0499000	0.003	High	3.734	3	1	1	1	338	37.4	7.99	65.4	60.2	62.6	52.5	53.1	50.3
A0A0P0WX00	A0A0P0WX00	Os06g0472200 protein (Fragment)	Os06g0472200	0	High	9.085	8	3	3	3	332	36.1	6.9	310.7	312.8	352.7	278	265.6	290.5
A0A0P0WXM3	A0A0P0WXM3	Aspartate aminotransferase	Os06g0548000	0	High	63.786	31	12	25	4	463	51.3	8.27	535.7	548.2	551.5	548.8	525	474.9
A0A0P0WXQ4	A0A0P0WXQ4	Os06g0550000 protein (Fragment)	Os06g0550000	0	High	39.414	24	5	33	1	199	22.4	9.79	539.1	512.8	564.3	707.2	729.9	710.4
A0A0P0WXV6	A0A0P0WXV6	T-complex protein 1 subunit gamma	Os06g0538000	0	High	86.059	37	21	33	21	558	60.9	6.65	1842.4	1779.8	1781.1	1793.4	1811.3	1861
A0A0P0WYD6	A0A0P0WYD6	Os06g0602700 protein	Os06g0602700	0	High	40.865	20	9	56	5	423	45.7	8.85	312.5	321	298.7	268.3	260	273.6
A0A0P0WYY4	A0A0P0WYY4	Os06g0607100 protein	Os06g0607100	0.001	High	4.404	8	2	2	2	307	31.5	8.69	65.9	51.9	43	36.9	39	38.3
A0A0P0WZC6	A0A0P0WZC6	Os06g0634300 protein (Fragment)	Os06g0634300	0.002	High	3.86	5	1	1	1	374	41.5	8.38	54.9	52.6	56.4	54.4	42.9	53.7
A0A0P0X0K5	A0A0P0X0K5	Os06g0705400 protein	P0018H04.13-1	0	High	8.196	22	2	4	2	94	9.4	8.69	129.5	98.9	122.3	134.7	185	207.4
A0A0P0X0P4	A0A0P0X0P4	Os06g0687800 protein	Os06g0687800	0	High	22.693	11	7	7	7	544	61	7.24	514.2	528.5	515.6	534.6	521.5	517.2
A0A0P0X0U6	A0A0P0X0U6	Os06g0698674 protein	Os06g0698674	0	High	19.512	10	5	10	1	450	48.8	6.39	92.4	91.4	105.9	108	109	119.9
A0A0P0X0X3	A0A0P0X0X3	Os06g0717100 protein	Os06g0717100	0	High	6.659	10	3	3	3	419	44.1	8.84	186.6	191.6	187.6	173.1	170.4	182.8
A0A0P0X1F2	A0A0P0X1F2	Zinc finger protein-like	OsJ_22693	0	High	8.066	6	2	2	2	488	52.7	7.55	80	76.7	80.7	71.5	77.2	66.7
A0A0P0X1Y3	A0A0P0X1Y3	Os07g0114300 protein	OJ1513_F02.133	0.003	High	3.616	14	1	1	1	77	8.5	9.51	111.1	102	133.1	103.9	106.6	162
A0A0P0X1Z2	A0A0P0X1Z2	Os07g0123700 protein	Os07g0123700	0	High	21.063	10	6	6	6	796	86.7	6.06	239.9	221.6	245.3	253.4	246.8	241.5
A0A0P0X2H6	A0A0P0X2H6	Os07g0162900 protein (Fragment)	Os07g0162900	0	High	12.844	13	6	7	6	399	42.6	6.28	450.4	477.6	454.1	409.1	394.8	405
A0A0P0X2J6	A0A0P0X2J6	Neurofilament triplet M protein-like protein	P0039H02.109	0	High	11.633	12	4	4	4	275	31.5	6.2	365.9	325	562.9	680.6	591.8	458.7
A0A0P0X2R5	A0A0P0X2R5	Hydrolase, TatD family like protein	Os07g0158200	0	High	24.525	19	7	8	7	324	35.6	5.99	590.7	630.6	606	602.3	613	602.7
A0A0P0X2V3	A0A0P0X2V3	Putative 3-glucanase	OsJ_23232	0	High	21.636	16	6	7	6	479	51.3	5.48	547.1	531.6	560.8	579	574.8	581.9
A0A0P0X3K0	A0A0P0X3K0	Methylmalonate semi-aldehyde dehydrogenase	Os07g0188800	0	High	97.844	35	15	46	15	534	57.2	6.35	1882.5	1894	1801.7	1868.3	1923	1909.5
A0A0P0X3W7	A0A0P0X3W7	40S ribosomal protein S12	OSJNBa0016A21.128-2	0	High	56.285	53	5	23	5	138	14.8	5.52	926	947	921	1123.2	1134.3	1069.7
A0A0P0X424	A0A0P0X424	Os07g0224000 protein	Os07g0224000	0	High	7.106	9	2	8	2	223	25.6	10.36	203.5	210.5	321.6	437.6	351.5	392.9
A0A0P0X4T3	A0A0P0X4T3	Os07g0295800 protein	Os07g0295800	0	High	13.19	4	4	4	4	863	95.4	7.27	315.9	328.3	301.7	290.6	308.6	297.4
A0A0P0X4V8	A0A0P0X4V8	Prohibitin	P0046D03.138	0	High	38.652	35	7	14	3	289	31.9	9.77	400.5	364.7	380.7	330.3	399.4	381.9
A0A0P0X5N3	A0A0P0X5N3	Os07g0420700 protein (Fragment)	Os07g0420700	0	High	73.608	19	19	28	19	1030	113.4	5.81	1327.4	1285.9	1294.4	1310.3	1341.3	1417.9
A0A0P0X630	A0A0P0X630	Os07g0456700 protein	Os07g0456700	0.004	High	2.805	1	1	1	1	1101	123.3	7.06	60.5	58.4	56.2	43.7	43	46
A0A0P0X6D7	A0A0P0X6D7	Os07g0480900 protein	P0434A03.135	0	High	31.553	27	7	16	7	376	39.8	6.43	566.5	532.2	568.7	499.5	488.5	523.4
A0A0P0X6G4	A0A0P0X6G4	GTP-binding protein Rab6	OJ1457_D07.114	0	High	60.376	57	11	39	8	208	22.9	7.9	963	956.2	981.3	912.3	910.9	899.8
A0A0P0X6V5	A0A0P0X6V5	Os07g0509800 protein (Fragment)	Os07g0509800	0	High	23.274	14	5	8	5	477	51	7.85	350.5	340	342.8	328.5	345.3	320.5
A0A0P0X7M5	A0A0P0X7M5	Os07g0557100 protein	Os07g0557100	0	High	6.85	5	2	3	2	418	45.5	7.99	138	140.9	138.3	132.2	121.6	125.8
A0A0P0X8R9	A0A0P0X8R9	40S ribosomal protein SA	B1056G08.113	0	High	61.206	35	8	27	8	305	33	5.08	859.4	824.9	836.1	864.8	823.3	832.9
A0A0P0X9U7	A0A0P0X9U7	Os07g0625800 protein	OJ1339_F05.116	0.001	High	5.283	10	1	1	1	177	16.8	8.4	24.9	18.5	23.6	21.3	29.4	26.1
A0A0P0X9Y1	A0A0P0X9Y1	Os07g0644300 protein	OJ1458_B07.103	0	High	27.857	7	6	8	6	931	107	6.14	473.8	433.2	462.9	415	468.2	448.7
A0A0P0XA34	A0A0P0XA34	Beta-amylase	Os07g0667100	0.002	High	4.102	4	2	2	2	528	57.2	6.21	112.1	92.4	102.1	74.1	87.1	81.2
A0A0P0XA35	A0A0P0XA35	Os07g0673400 protein	P0470D12.142-1	0.001	High	4.386	9	2	2	2	171	18	6.99	88.5	79.8	77.7	80.5	75.2	85.4
A0A0P0XA93	A0A0P0XA93	HIG1 domain-containing protein	OsJ_25548	0	High	7.221	19	2	4	2	101	11.3	9.63	110.6	109.2	100	164.1	157.2	154.1
A0A0P0XAA0	A0A0P0XAA0	Os07g0671800 protein (Fragment)	Os07g0671800	0	High	30.327	27	6	8	6	299	32.2	9.26	285.4	289.1	296.4	309	313.3	332.4
A0A0P0XAB3	A0A0P0XAB3	Glycosyltransferase	Os07g0672700	0	High	9.326	5	3	3	3	571	61.7	8.27	197.3	187	177.1	158	161.1	156.1
A0A0P0XAI6	A0A0P0XAI6	Os07g0682800 protein (Fragment)	Os07g0682800	0	High	28.986	11	6	13	4	576	62.4	9.35	524.3	479.1	503.2	467.9	492.5	487.5
A0A0P0XAK9	A0A0P0XAK9	Uncharacterized protein	OsJ_25631	0	High	18.663	28	3	5	3	137	14.5	5.15	165	150.8	207.4	208.7	236.7	229.9
A0A0P0XAT8	A0A0P0XAT8	Os07g0680000 protein	Os07g0680000	0	High	13.244	8	5	5	4	626	69.6	5.66	337.5	329.7	350.1	258.8	296.2	295.4
A0A0P0XAY7	A0A0P0XAY7	Os08g0117200 protein (Fragment)	Os08g0117200	0	High	43.443	39	6	30	1	158	17.8	10.32	110	121.1	138.6	185.9	126.5	152.4
A0A0P0XB19	A0A0P0XB19	Os07g0680300 protein	Os07g0680300	0.005	High	2.372	16	1	2	1	61	6.7	9.52	75.6	77.4	76.4	115.4	103.4	128.5
A0A0P0XB54	A0A0P0XB54	Os08g0112600 protein	Os08g0112600	0.003	High	3.695	11	1	1	1	143	16.4	5.72	21.4	24.8	49.3	22.5	27	27.4
A0A0P0XBG9	A0A0P0XBG9	Os08g0119000 protein	Os08g0119000	0	High	19.384	12	4	5	4	426	47.7	6.1	204.9	234.6	208.6	204.9	219.8	234.1
A0A0P0XBJ8	A0A0P0XBJ8	Copine I-like protein	Os08g0135400	0	High	10.812	6	2	3	1	401	43.7	7.42	31	24	33	25.8	31.1	27.2
A0A0P0XBL6	A0A0P0XBL6	Os08g0127600 protein	Os08g0127600	0	High	16.078	13	3	5	3	293	32.4	9.48	310.4	304.5	287.8	331.3	290.7	295.9
A0A0P0XBM6	A0A0P0XBM6	Os08g0109200 protein (Fragment)	Os08g0109200	0	High	54.254	32	11	22	11	428	45.6	8.53	1074.9	1043.2	1024.4	1071.5	1070.5	1067.2
A0A0P0XBR1	A0A0P0XBR1	Os08g0152600 protein	OJ1349_D05.117	0	High	26.986	23	6	9	6	361	39.7	4.78	365.3	403.2	375.6	444.4	436	467.7
A0A0P0XBR8	A0A0P0XBR8	Os08g0152800 protein	Os08g0152800	0	High	26.229	16	5	13	5	360	40.3	9.13	699.1	732.5	697.6	599.8	591.1	592.5
A0A0P0XC66	A0A0P0XC66	Os08g0155100 protein	Os08g0155100	0	High	13.921	14	3	5	2	237	26.1	7.78	161.6	160.5	150.2	145.8	148.5	146.5
A0A0P0XCI4	A0A0P0XCI4	Os08g0179900 protein	Os08g0179900	0.002	High	3.906	5	1	1	1	300	31.3	4.82	98.1	103.1	117.1	82.8	67.1	111.5
A0A0P0XCJ5	A0A0P0XCJ5	Glucose-6-phosphate/phosphate translocator	Os08g0187800	0	High	19.982	11	5	18	5	387	42	9.74	865.5	789.8	835.2	819.9	805.9	832.2
A0A0P0XCL4	A0A0P0XCL4	Os08g0177700 protein (Fragment)	Os08g0177700	0.004	High	3.127	7	1	1	1	108	11.7	5.58	96.2	87.3	81.1	100.4	118.5	107.1
A0A0P0XCP2	A0A0P0XCP2	Os08g0190200 protein	Os08g0190200	0	High	16.504	12	4	8	3	442	47.8	6.24	273.6	256.3	270.4	221.5	215.2	234.9
A0A0P0XD59	A0A0P0XD59	Os08g0225000 protein	Os08g0225000	0	High	28.168	28	5	10	4	216	23.4	9.64	277.5	274.2	274.4	453.5	435.8	416.9
A0A0P0XDG3	A0A0P0XDG3	Os08g0230200 protein (Fragment)	Os08g0230200	0	High	34.495	23	10	12	9	483	51.8	9.17	516.4	512	509.3	547.1	544.8	484.6
A0A0P0XDH3	A0A0P0XDH3	Os08g0224200 protein (Fragment)	Os08g0224200	0	High	10.325	6	3	3	3	619	68.4	6.65	256.9	225.2	237.8	241.7	264.2	231.7
A0A0P0XE22	A0A0P0XE22	Os08g0295300 protein	Os08g0295300	0	High	80.569	26	20	35	20	745	84.9	7.97	1936.9	2016.7	1986.5	1817.4	1770.6	1908.5
A0A0P0XF66	A0A0P0XF66	Cytochrome b5-like	Os08g0386300	0.004	High	2.77	7	1	1	1	119	13.1	6.16	97.5	90	100.9	84.3	83.1	84.1
A0A0P0XFD1	A0A0P0XFD1	Os08g0386900 protein (Fragment)	Os08g0386900	0.001	High	4.64	5	2	2	2	375	42.1	5.96	121.7	120.5	170.7	82.2	87.4	108.3
A0A0P0XFQ5	A0A0P0XFQ5	Elongation factor Ts (Fragment)	Os08g0399600	0.003	High	3.7	2	1	1	1	441	48.9	10.27	104.7	112.2	108.4	104.1	80.3	97.6
A0A0P0XFT1	A0A0P0XFT1	Os08g0416900 protein	Os08g0416900	0.003	High	2.866	4	1	1	1	263	29	9.41	54.6	63.8	43.6	49.3	46.1	42.6
A0A0P0XGD3	A0A0P0XGD3	Os08g0455800 protein	Os08g0455800	0.005	High	2.56	6	1	2	1	194	21.5	5.35	84	86.7	79.8	89.4	79.9	88.1
A0A0P0XGW9	A0A0P0XGW9	Os08g0481950 protein	Os08g0481950	0	High	5.608	3	2	2	2	546	59.7	5.86	120.2	130	123	147.7	128.9	135.4
A0A0P0XH69	A0A0P0XH69	Putative dioscorin class A	P0461F06.11-1	0	High	6.368	6	2	2	2	275	31.4	6.76	104.7	105.1	112.2	106.1	102.7	123
A0A0P0XH73	A0A0P0XH73	Phospho-2-dehydro-3-deoxyheptonate aldolase	Os08g0484500	0	High	21.969	13	6	7	3	505	56.4	8.29	292.3	269.9	264.3	282.4	268.8	297.7
A0A0P0XHI8	A0A0P0XHI8	Geranylgeranyl transferase type-2 subunit beta	Os08g0512300	0	High	6.707	7	3	3	3	319	35.6	5.43	207.4	219.3	211.3	190.9	193.7	212
A0A0P0XHS8	A0A0P0XHS8	Os08g0503200 protein	Os08g0503200	0	High	40.353	15	10	13	10	778	83.5	5.63	828.2	800	858.1	819.5	804	822.5
A0A0P0XHV3	A0A0P0XHV3	Os08g0493900 protein	Os08g0493900	0.004	High	3.198	1	1	1	1	849	92.6	6.7	17.6	17.1	22.9	19.3	18.1	22.7
A0A0P0XI14	A0A0P0XI14	Mitochondrial import inner membrane translocase subunit	Os08g0535600	0	High	16.639	56	4	6	4	73	8.3	5.31	367.5	351.3	403.2	390.2	439.9	469.1
A0A0P0XIH5	A0A0P0XIH5	Polyadenylate-binding protein	Os09g0115400	0	High	99.561	32	16	37	13	662	71.6	6.83	1480.8	1539.6	1514.2	1584	1622.9	1697
A0A0P0XII2	A0A0P0XII2	Os09g0109600 protein	Os09g0109600	0	High	25.376	69	5	10	5	75	7.8	5.86	382	350.7	426.3	532.4	608.1	622.3
A0A0P0XIP3	A0A0P0XIP3	Os08g0550100 protein	Os08g0550100	0	High	52.335	27	13	27	4	486	55.2	8.43	529.8	508.7	499.6	513.8	496.7	527
A0A0P0XIX6	A0A0P0XIX6	Putative acetyl-CoA C-acyltransferase	OsJ_28542	0	High	64.521	36	10	15	10	401	41	6.57	641.1	629.6	595.6	724.3	783.6	688.3
A0A0P0XK27	A0A0P0XK27	Uncharacterized protein	OsJ_28831	0	High	15.395	13	4	6	4	353	38.8	6.37	219.5	206.3	231.8	222.8	197.3	207.8
A0A0P0XK50	A0A0P0XK50	Putative nucleic acid-binding protein	OJ1150_A11.19-2	0	High	13.001	11	3	5	3	305	33.2	4.4	281.2	274.1	272.2	358.3	380.1	435.3
A0A0P0XK63	A0A0P0XK63	Ferrochelatase (Fragment)	Os09g0297000	0	High	17.878	8	4	6	4	487	53.6	6.55	394.1	401.9	406.7	462.6	423.9	453.3
A0A0P0XK96	A0A0P0XK96	Os09g0256700 protein	Os09g0256700	0.002	High	4.12	15	1	1	1	95	10.3	4.81	49.9	44.6	45.5	35	51.3	41.6
A0A0P0XKY1	A0A0P0XKY1	Os09g0346700 protein	P0512H04.9-1	0	High	10.204	3	3	3	3	985	108	7.91	176.2	169.3	337	131.9	107	215.8
A0A0P0XLG1	A0A0P0XLG1	Os09g0315700 protein	Os09g0315700	0	High	68.025	21	20	26	7	975	110.4	6.23	336.5	343.6	317.8	330.4	304.2	321.2
A0A0P0XLM4	A0A0P0XLM4	Os09g0372800 protein	Os09g0372800	0.002	High	3.964	5	2	2	2	337	37.9	6.47	184.3	171.3	175.8	143.6	130.6	158.2
A0A0P0XLU1	A0A0P0XLU1	Annexin	Os09g0394900	0	High	23.584	24	7	9	7	315	35.6	8.79	473.4	464	445.2	406.5	423.3	415.8
A0A0P0XLX4	A0A0P0XLX4	Os09g0422000 protein	Os09g0422000	0	High	13.312	10	4	5	4	440	47.4	5.96	181.6	173.4	178.2	132.5	151.3	147.3
A0A0P0XM66	A0A0P0XM66	Os09g0416800 protein	P0014G10.21-1	0.005	High	2.536	4	1	1	1	280	31	5.19	43.3	44.6	47.8	28.4	33	40.5
A0A0P0XM68	A0A0P0XM68	Os09g0438700 protein	Os09g0438700	0	High	49.935	44	8	31	6	245	25.5	6.27	754.2	742.7	716.8	758.8	861.7	801.6
A0A0P0XM96	A0A0P0XM96	Aldehyde dehydrogenase	OJ1344_B01.27-1	0	High	107.778	50	18	57	18	509	54.5	7.06	2492.5	2563.3	2371.5	2509.8	2543.6	2479.2
A0A0P0XMB0	A0A0P0XMB0	DNA binding protein PF1	Os09g0402100	0.003	High	3.401	4	1	1	1	213	21.7	9.95	128.4	112.7	114.4	120.3	125.3	134.1
A0A0P0XMV5	A0A0P0XMV5	Os09g0401200 protein (Fragment)	Os09g0401200	0.002	High	4.078	3	1	1	1	373	41.1	7.44	90.9	91.9	76.9	86.8	71.3	75
A0A0P0XN09	A0A0P0XN09	Os09g0467100 protein	Os09g0467100	0.003	High	3.32	5	2	3	2	403	44.1	6.47	137.4	120.4	172.2	111.8	120.2	149.9
A0A0P0XNW8	A0A0P0XNW8	Os09g0453800 protein	Os09g0453800	0	High	29.226	14	5	7	5	466	50.6	7.14	389.3	390.3	371.4	430.3	474.8	425.7
A0A0P0XP30	A0A0P0XP30	Peptidylprolyl isomerase	Os09g0501850	0	High	29.396	27	3	12	1	154	16.3	5.38	100.9	87.7	88.5	106.6	94	100.6
A0A0P0XP65	A0A0P0XP65	Os09g0462200 protein (Fragment)	Os09g0462200	0	High	8.925	8	3	3	3	336	35.8	5.24	203.2	205.7	212.4	192.3	193.3	239.6
A0A0P0XP69	A0A0P0XP69	Os09g0503400 protein	Os09g0503400	0	High	88.247	20	19	36	6	1095	123.5	6.57	420.4	431	397.8	406.2	415.4	410.8
A0A0P0XPG5	A0A0P0XPG5	Os09g0498500 protein	Os09g0498500	0	High	151.933	47	18	95	17	416	44	6.29	3212.7	3256	3362.3	3056.3	3216.9	3178.8
A0A0P0XPM4	A0A0P0XPM4	Os09g0511600 protein	Os09g0511600	0	High	18.678	10	5	9	5	523	58.4	5.87	533.8	547.9	594.2	511.7	495.4	514.9
A0A0P0XQ11	A0A0P0XQ11	Os09g0512800 protein	Os09g0512800	0.001	High	4.755	9	1	1	1	186	20	8.28	16.3	17.5	23.2	18.4	18.8	14
A0A0P0XQ41	A0A0P0XQ41	Os09g0533200 protein (Fragment)	Os09g0533200	0	High	11.934	8	2	5	2	367	38.1	7.02	265.3	266.6	247.8	278.3	302.8	255.2
A0A0P0XQP1	A0A0P0XQP1	Protein DETOXIFICATION	Os09g0548300	0	High	6.824	6	2	2	1	577	60	9.25	18	18.9	19.2	22.5	16	17.2
A0A0P0XT28	A0A0P0XT28	Os10g0350500 protein (Fragment)	Os10g0350500	0.003	High	3.422	2	1	1	1	731	80.5	9.03	51.7	45.9	44.9	38.4	50.9	43.2
A0A0P0XV01	A0A0P0XV01	Os10g0436800 protein	Os10g0436800	0	High	12.05	20	3	3	3	250	25.9	8.88	67.5	65.5	71.8	60.7	60.6	66.4
A0A0P0XVA9	A0A0P0XVA9	Uncharacterized protein	OsJ_31893	0	High	7.568	2	2	2	2	962	107.2	5.29	102.5	101.7	92.3	100.6	98.3	85.7
A0A0P0XVS7	A0A0P0XVS7	Os10g0498000 protein	Os10g0498000	0.005	High	2.556	3	1	1	1	311	35	5.8	44.1	39.6	47.1	39	39.1	45.1
A0A0P0XW86	A0A0P0XW86	Os10g0492101 protein	Os10g0492101	0	High	45.444	37	5	18	5	175	17.2	10.23	518	551.6	583.3	560.5	520.6	480.5
A0A0P0XWK7	A0A0P0XWK7	Os10g0492200 protein	Os10g0492200	0	High	5.737	3	1	2	1	500	54.5	8.22	76.6	79.3	74.1	71.5	79.3	62.5
A0A0P0XWW4	A0A0P0XWW4	Os10g0548800 protein	OSJNBa0082M15.3	0.003	High	2.924	1	1	1	1	1008	109	5.02	16.4	17.4	19	24.3	17.9	21.4
A0A0P0XWW8	A0A0P0XWW8	Os10g0519600 protein	Os10g0519600	0.002	High	4.185	4	2	3	2	456	50	7.56	166.9	164.4	199.5	175.1	150.2	135.1
A0A0P0XY74	A0A0P0XY74	Calcium uniporter protein	OsJ_32771	0.004	High	3.008	3	1	1	1	283	32.3	8.9	96.9	95.7	91.8	77.6	79	83.3
A0A0P0XYE2	A0A0P0XYE2	EGF_CA domain-containing protein	OsJ_32728	0	High	70.307	30	17	32	3	626	69.5	6.68	305.1	307.8	298.2	236.9	253.7	260.3
A0A0P0Y1X0	A0A0P0Y1X0	Os11g0448000 protein	Os11g0448000	0	High	6.307	3	2	2	2	1021	109.9	6.7	63.9	75	65.1	51.5	50.6	55.7
A0A0P0Y1Y5	A0A0P0Y1Y5	Adenosylhomocysteinase (Fragment)	Os11g0455500	0	High	106.625	32	17	68	17	515	56.7	7.2	2765.6	2741.1	2665.7	3032.2	3013.5	3063.6
A0A0P0Y248	A0A0P0Y248	Serine hydroxymethyltransferase	Os11g0455800	0	High	74.725	30	13	29	10	471	51.4	7.5	1003.9	1042.4	949.7	1068.1	1036.9	1008.2
A0A0P0Y2R7	A0A0P0Y2R7	Sulfotransferase (Fragment)	Os11g0505300	0.003	High	3.46	2	1	1	1	386	42.3	6.65	105.1	97.1	99	42	46	49
A0A0P0Y344	A0A0P0Y344	Os11g0546000 protein	Os11g0546000	0	High	40.089	15	9	19	9	604	68.1	7.83	1194.4	1118	1154.3	1210.2	1157.2	1213.4
A0A0P0Y445	A0A0P0Y445	Os11g0602500 protein (Fragment)	Os11g0602500	0	High	40.293	33	9	42	9	209	24.1	9.99	1824.9	1565.4	1787.2	1907.7	1816.7	1860.8
A0A0P0Y6K1	A0A0P0Y6K1	Os12g0131000 protein (Fragment)	Os12g0131000	0.003	High	3.229	5	1	1	1	300	33.3	8.57	27.8	25	19.8	30.3	34.1	32.6
A0A0P0Y727	A0A0P0Y727	Os12g0143100 protein (Fragment)	Os12g0143100	0	High	11.407	43	4	5	4	91	10.7	5.33	330.9	309.2	344.3	396.9	413.5	397.2
A0A0P0Y7G7	A0A0P0Y7G7	Os12g0168700 protein (Fragment)	Os12g0168700	0	High	20.231	8	4	6	1	440	47.8	8.31	115	104.7	95.2	33	45.5	42.2
A0A0P0Y7T8	A0A0P0Y7T8	Os12g0189500 protein	Os12g0189500	0	High	7.075	6	3	3	3	419	46.5	7.71	221.3	239.4	206.3	217.2	199.6	200
A0A0P0Y9Q3	A0A0P0Y9Q3	Os12g0438900 protein (Fragment)	Os12g0438900	0.001	High	5.163	11	2	2	2	140	15.2	10.15	132.1	137.8	149	156.4	127.6	148.5
A0A0P0Y9Y8	A0A0P0Y9Y8	Os12g0430000 protein (Fragment)	Os12g0430000	0	High	31.436	6	7	13	4	1095	117.6	8.13	353.5	361.1	384.5	335.4	323.2	343.4
A0A0P0YA40	A0A0P0YA40	Os12g0489200 protein (Fragment)	Os12g0489200	0.004	High	3.006	19	1	1	1	43	5.2	9.25	79.4	64.3	68.7	62.1	70.6	67.8
A0A0P0YA94	A0A0P0YA94	Uncharacterized protein	OsJ_36194	0.004	High	2.78	5	1	1	1	173	18.3	6.25	24.5	23.2	35.9	22.1	30.6	26.9
A0A0P0YB50	A0A0P0YB50	Os12g0548300 protein (Fragment)	Os12g0548300	0	High	18.638	47	3	7	1	78	8.4	8.76	61.3	64.5	60.7	40.6	44.3	76.5
A0A0R7VIL1	A0A0R7VIL1	Alcohol dehydrogenase 2		0	High	55.772	27	10	38	5	379	41.2	6.46	443.6	458.1	406.7	414	416.7	392.4
A0A0R7VIP9	A0A0R7VIP9	S-adenosylmethionine synthase		0	High	85.134	46	14	35	7	394	42.9	6.05	941.3	845.4	841.3	943.7	932.1	859.2
A0A188I036	A0A188I036	Pyruvate kinase		0	High	80.061	34	15	32	1	527	57.3	6.76	54.1	48.6	36.7	51.8	50.9	45
A0A345YV75	A0A345YV75	Ascobate peroxidase		0	High	34.325	41	8	14	6	251	27.1	5.36	507.1	474.1	507.7	386.4	410.2	472
A0A3G9EDT2	A0A3G9EDT2	Glutathione synthetase	OsGS3	0	High	19.616	15	6	6	6	479	53.1	5.73	226.2	224.6	237.7	230.3	237	223.3
A0A3Q8M3I0	A0A3Q8M3I0	14-3-3 like protein		0	High	77.901	38	13	58	3	260	29.2	4.88	309.3	289.5	317.9	464	525.6	425.5
A0A3R5SQC7	A0A3R5SQC7	Auxin transport protein BIG	BIG	0	High	129.362	8	38	44	38	5068	562.6	6.18	2711.3	2646.6	2660.4	2602.9	2670.9	2638.3
A0A4V0P193	A0A4V0P193	Uncharacterized protein	Os11g0641300	0	High	11.563	18	3	4	3	236	25	5.49	198.9	184	188.4	181.5	202	219.9
A0A5S6R6J4	A0A5S6R6J4	Os10g0552900 protein	Os10g0552900	0	High	16.878	10	5	6	5	411	44.8	5.5	288.7	276.3	287.3	266.7	276.2	262.2
A0A5S6R700	A0A5S6R700	Os02g0117200 protein	Os02g0117200	0.003	High	3.281	4	1	1	1	186	20.4	6	115.4	117.7	124.8	125.4	118.3	133.4
A0A5S6R704	A0A5S6R704	Os01g0169900 protein	Os01g0169900	0	High	21.297	15	6	7	5	580	61.3	6.43	209.1	238.9	262.8	239.2	246	241.6
A0A5S6R752	A0A5S6R752	Uncharacterized protein OSJNBa0042H09.3	OSJNBb0089A17.20	0.001	High	4.386	6	2	2	2	339	37.5	6.23	97	102	92.5	81.8	73.1	80.9
A0A5S6R7A1	A0A5S6R7A1	Dipeptide epimerase	Os01g0138900	0	High	9.491	7	3	3	3	446	46.6	6.02	239.4	227	232.8	215.4	212.5	237.5
A0A5S6R7G7	A0A5S6R7G7	Harpin-induced family protein-like	Os09g0532200	0.003	High	2.897	4	1	1	1	218	22.8	9.92	41.4	35.5	34.2	26.2	32.5	20.7
A0A5S6R7M2	A0A5S6R7M2	OSJNBb0034I13.9 protein	Os04g0636900	0.001	High	4.974	4	2	2	2	515	52.2	6.13	68.1	59.8	58.7	56.3	54.5	60.5
A0A5S6R7Q8	A0A5S6R7Q8	Putative carnitine/acylcarnitine translocase	OsJ_32559	0	High	30.832	26	7	11	7	296	30.4	9.45	563.3	552.2	637.8	530	570.2	638.4
A0A5S6R7X8	A0A5S6R7X8	Os10g0543400 protein	OSJNBb0015I11.16	0.002	High	3.999	4	1	1	1	296	32.1	5.95	89.8	115	92	68	74.3	85.8
A0A5S6R869	A0A5S6R869	Esterase/lipase/thioesterase family protein-like	Os01g0579900	0.001	High	4.749	6	2	2	2	275	30.4	6.19	108.2	114.8	111.4	127.2	99.5	123.3
A0A5S6R8D3	A0A5S6R8D3	Os01g0793500 protein	P0684C02.6-2	0.002	High	4.039	3	2	2	2	539	61.2	5.67	149.9	147.8	163.5	117.6	113.8	115.4
A0A5S6R8N0	A0A5S6R8N0	OSJNBa0009P12.17 protein	Os04g0592400	0	High	62.05	26	19	24	19	762	83.9	4.96	1431.7	1488.9	1643.9	1818.6	1709.9	1742.7
A0A5S6R8Q7	A0A5S6R8Q7	Os10g0579600 protein	Os10g0579600	0.002	High	4.042	4	2	2	2	569	61.5	6.71	73.5	63	71.2	54.3	58.9	62.1
A0A5S6R8T0	A0A5S6R8T0	SRPK4	OsJ_12569	0	High	9.977	7	3	3	3	556	61.7	6.37	131.8	134.5	128.6	130.7	123.1	122.6
A0A5S6R8W1	A0A5S6R8W1	Os01g0348600 protein	Os01g0348600	0	High	35.451	11	8	11	8	727	79.3	8.69	969.5	977.7	1029.6	924.3	909.9	967.3
A0A5S6R8W9	A0A5S6R8W9	Uncharacterized protein	OsJ_32574	0	High	17.477	41	4	7	4	105	12.5	6.68	302.5	289.5	329.2	324	365.4	324.7
A0A5S6R947	A0A5S6R947	Os10g0346600 protein	Os10g0346600	0	High	40.555	21	10	13	9	631	70	6.09	469.4	477.2	565.8	452.7	512	461.8
A0A5S6R9A1	A0A5S6R9A1	Os11g0118600 protein	Os11g0118600	0	High	11.162	10	3	4	3	312	33.5	8.73	139.7	148.2	138.7	139.7	156.8	144.2
A0A5S6R9B7	A0A5S6R9B7	Os10g0498500 protein	Os10g0498500	0	High	13.561	7	2	4	2	323	36.4	5.19	156.5	192.7	175.3	271.1	239.2	259.5
A0A5S6R9C9	A0A5S6R9C9	Os10g0563000 protein	Os10g0563000	0	High	7.528	9	3	4	3	314	34.2	8.12	366	304.7	296.2	259.5	243.2	252.5
A0A5S6R9N5	A0A5S6R9N5	Os01g0565600 protein	P0697C12.21-1	0	High	15.684	28	5	6	5	176	19.7	5.02	452.8	430.7	475.6	522.2	469.1	527.8
A0A5S6R9R0	A0A5S6R9R0	Acylphosphatase	Os06g0264700	0.005	High	2.39	6	1	1	1	129	13.5	11.58	100.4	99.6	104.4	88.3	81.4	106
A0A5S6R9W7	A0A5S6R9W7	Os03g0829200 protein	OSJNBb0027B08.31	0	High	7.417	7	2	2	2	338	37.5	5.91	67.8	57.8	64.1	58.6	65.9	64.7
A0A5S6RA53	A0A5S6RA53	NADH dehydrogenase [ubiquinone] 1 alpha subcomplex subunit 12	Os10g0579300	0	High	22.114	37	6	8	6	160	18.5	7.06	526.6	516.3	538.4	700.5	740	740.9
A0A5S6RA85	A0A5S6RA85	Glucose-6-phosphate 1-epimerase	Os04g0658000	0	High	44.317	38	10	13	9	344	37.9	5.24	515.9	552.2	624	527.2	494.7	528.3
A0A5S6RA95	A0A5S6RA95	Os01g0225600 protein	Os01g0225600	0	High	30.178	38	4	9	4	151	16.2	5.17	252	263	274.4	251.2	255.5	253.5
A0A5S6RAJ7	A0A5S6RAJ7	Os01g0871500 protein	Os01g0871500	0	High	9.707	4	2	3	2	545	59	8.21	175.9	192.9	174.6	145.5	158	166
A0A5S6RAL2	A0A5S6RAL2	Os04g0310500 protein	Os04g0310500	0	High	15.566	55	5	6	5	99	11	9.25	385.6	366.2	391.2	485.2	506.8	467.2
A0A5S6RAL4	A0A5S6RAL4	Os03g0369100 protein	Os03g0369100	0	High	20.233	22	2	12	2	114	12.7	7.81	344.7	323.9	338.6	317.2	336.7	332.4
A0A5S6RAN7	A0A5S6RAN7	Os10g0539900 protein	OSJNBb0064P21.3	0	High	14.736	8	4	4	4	740	78.8	5.02	182.6	184.1	181.6	180	177.8	181.5
A0A5S6RAZ7	A0A5S6RAZ7	Histone H4	OSJNBb0064P21.1	0	High	28.043	29	3	14	3	103	11.4	11.47	492.1	438.3	697.6	801.6	757.9	822.1
A0A5S6RB30	A0A5S6RB30	Os03g0376800 protein	Os03g0376800	0	High	7.346	7	4	4	4	542	57.8	6.89	215.4	222.4	210.9	212.2	197.9	213.4
A0A5S6RB52	A0A5S6RB52	Os02g0670500 protein	Os02g0670500	0.001	High	5.02	15	2	2	1	119	11.8	8.85	57.6	62	61.2	74.2	74.5	60.1
A0A5S6RB92	A0A5S6RB92	Peptidylprolyl isomerase	Os04g0352400	0.002	High	3.87	2	1	1	1	585	65.5	5.49	64.5	67.6	63.2	60.2	57	60.1
A0A5S6RBC0	A0A5S6RBC0	Os06g0115200 protein	Os06g0115200	0.003	High	3.351	2	1	1	1	641	68.2	7.87	73.6	74.8	79.4	70.5	58.5	68.3
A0A5S6RBG1	A0A5S6RBG1	Putative cell differentiation protein	OSJNBb0093E13.3	0	High	10.701	10	4	4	4	330	35.6	7.15	385.6	393.8	415.3	374.5	344.5	408.3
A0A5S6RBJ7	A0A5S6RBJ7	Small nuclear ribonucleoprotein Sm D2	Os05g0314100	0	High	6.88	17	2	3	2	105	12	9.94	109.3	103.7	113.9	87.8	94.4	86.1
A0A5S6RBK7	A0A5S6RBK7	Os09g0514600 protein	Os09g0514600	0	High	6.987	15	2	4	2	158	17.1	7.37	136.1	135.8	141.2	136.6	161.1	150.4
A0A5S6RBP5	A0A5S6RBP5	Os01g0731000 protein	Os01g0731000	0.001	High	5.107	16	2	2	1	113	12.6	6.55	64.9	62.6	54.4	67.5	69.8	63.6
A0A5S6RBU0	A0A5S6RBU0	OSJNba0093F12.16 protein	Os04g0598200	0	High	43.904	43	6	27	6	166	17.7	9.16	909.8	925.3	918.2	1032.2	1028.7	1013.3
A0A5S6RBX8	A0A5S6RBX8	Eukaryotic translation initiation factor 3 subunit D	Os05g0566500	0	High	55.636	17	9	19	2	585	65	5.48	197.5	191.1	227.2	193.9	209.6	228
A0A5S6RCG3	A0A5S6RCG3	Os03g0829100 protein	OSJNBb0027B08.33	0.001	High	5.332	6	2	2	2	333	37	8.73	63	53.7	47.4	46.4	38	46.5
A0A5S6RCN5	A0A5S6RCN5	Os02g0653800 protein	Os02g0653800	0	High	38.798	40	7	34	2	203	22.5	5.71	153.7	166.3	152.9	173.3	170.6	166.8
A0A5S6RCN7	A0A5S6RCN7	Alba domain-containing protein	OsJ_14829	0	High	5.882	3	1	2	1	262	28.5	9.01	42.4	40.4	41.2	54.6	52.1	50.1
A0A5S6RCT5	A0A5S6RCT5	OSJNBa0070M12.2 protein	OsJ_16697	0	High	18.174	26	4	5	4	226	25.3	6.24	163.6	155.8	182.5	183.9	197.2	208.6
A0A5S6RCW6	A0A5S6RCW6	Os10g0476000 protein	Os10g0476000	0.003	High	2.856	5	1	1	1	287	30.5	6.43	21.6	26	28.1	20.5	22.5	20.2
A0A5S6RDE4	A0A5S6RDE4	Os01g0139200 protein	Os01g0139200	0	High	29.753	16	8	12	7	671	70.3	5.94	547.7	576.6	617.6	481.3	513.9	511.4
A0A5S6RDJ1	A0A5S6RDJ1	OSJNBa0033G05.3 protein	Os04g0643100	0	High	17.864	16	4	4	4	269	29.2	9.8	330.3	340.4	379.7	376.5	375.2	381.3
A0A5S6RDK8	A0A5S6RDK8	Uncharacterized protein OSJNBa0060A14.3	OSJNBa0060A14.3	0.001	High	5.38	11	1	1	1	150	16.2	6.61	55.7	57.7	65.1	49.3	55	63.3
A0A5S6RDN5	A0A5S6RDN5	Translation machinery-associated protein 22	Os01g0195500	0	High	22.533	32	5	8	5	199	21.3	6.71	256.7	258.3	274.6	372.1	362.3	366.3
A0A5S6RDN8	A0A5S6RDN8	Os10g0518300 protein	Os10g0518300	0	High	5.901	5	3	3	3	472	51.9	5.76	278.7	265.4	282	303.1	295.2	317.6
A0A5S6RDP0	A0A5S6RDP0	Os08g0559000 protein	Os08g0559000	0.002	High	3.849	11	1	1	1	123	12.7	9.74	52	41.2	43.6	44.7	68.6	53.9
A0A5S6RDT3	A0A5S6RDT3	Os07g0645000 protein	OJ1458_B07.124	0	High	9.724	11	2	5	2	194	20.7	5.43	274.3	252.2	263.8	185.1	182.4	240.8
A0A6B7JG68	A0A6B7JG68	Lipid transfer protein		0	High	16.77	42	4	7	4	118	11.5	8.75	241.9	237.6	311	249.6	260.9	325.5
A1YQF0	A1YQF0	Os05g0331532 protein	Os05g0331532	0	High	57.651	56	5	32	2	153	17.3	9.31	239.1	245.2	232.5	246.8	288.8	285.7
A1YQH0	A1YQH0	Glutelin	P0533E11.34-1	0	High	305.812	59	27	323	25	510	57.1	8.75	9622.1	10162.9	8125.5	8850.9	9470.5	7847.2
A1YQJ3	A1YQJ3	Enolase		0	High	245.001	61	22	164	10	446	47.9	5.57	2349.3	2341.3	2164.2	2643.2	2929.1	2359.1
A1YQJ8	A1YQJ8	Os02g0718900 protein	Os02g0718900	0	High	93.085	30	12	74	5	382	41.5	9.77	1314.7	1217.8	1100.6	1310	1365.5	1413.9
A1YQK1	A1YQK1	Malate dehydrogenase		0	High	78.161	51	12	57	12	332	35.5	6.09	2368.7	2438.5	2283.2	2554.4	2447.7	2521.6
A2ZNA8	A2ZNA8	Uncharacterized protein	OsJ_00036	0	High	40.055	26	6	10	4	282	31.8	6.73	356	302.3	277.4	257.5	268.6	270.1
A2ZNT6	A2ZNT6	Uncharacterized protein	OsJ_00219	0	High	8.502	6	3	3	3	482	51.7	6.86	163.6	140.2	148.3	97.7	101.9	86.3
A2ZP36	A2ZP36	Uncharacterized protein	OsJ_00315	0	High	17.647	10	4	5	4	433	48.1	7.84	242.3	244.5	251	215.2	216	240.9
A2ZP47	A2ZP47	Os01g0142800 protein	P0024G09.5-1	0.003	High	3.675	3	2	2	1	580	63.1	6.68	114.9	105.2	106	88.3	91.8	106.7
A2ZP51	A2ZP51	Uncharacterized protein	OsJ_00331	0	High	10.598	13	4	5	4	264	29.4	4.61	216.9	203.9	241.1	309.5	296.1	298.9
A2ZPW5	A2ZPW5	Os01g0178000 protein	P0509B06.2-1	0	High	44.404	31	10	14	10	394	43.7	5.77	797.8	743.5	696.5	674.4	688.5	679.1
A2ZQD1	A2ZQD1	Phytocyanin domain-containing protein	OsJ_00769	0	High	8.596	5	1	2	1	241	23.9	10.49	117.2	108	114.5	96.1	94.1	90.7
A2ZR46	A2ZR46	Os01g0238600 protein	Os01g0238600	0	High	23.725	40	4	8	4	141	15.2	9.11	425.3	424.6	451	341.7	345.5	385.7
A2ZRL7	A2ZRL7	DNA gyrase subunit B	OsJ_01229	0.002	High	4.121	3	2	2	2	753	83.3	8.12	162.7	153.4	172.1	154.7	142.7	183.4
A2ZRP7	A2ZRP7	BSD domain-containing protein	OsJ_01257	0	High	7.124	4	2	2	2	538	57.5	4.39	211.5	251.5	232	179.5	161.4	181.7
A2ZRW5	A2ZRW5	Tubulin beta chain	OsJ_01331	0	High	107.324	36	13	86	1	448	50.3	5.03	142.1	138.1	161	151.3	150	144.6
A2ZS73	A2ZS73	Uncharacterized protein	OsJ_01438	0	High	30.885	8	9	12	9	1193	130.5	5.86	764.2	768.6	835.1	748.9	666.4	790.5
A2ZSG7	A2ZSG7	Protein translocase subunit SecA	OsJ_01526	0	High	10.102	3	3	3	2	1004	112.9	5.6	246.1	247.7	227.2	251.1	247.5	248.7
A2ZSG8	A2ZSG8	Protein transport protein SEC23	OsJ_01528	0	High	7.475	3	3	3	3	866	93.5	6.95	207.3	200.2	214.1	171.6	179.1	203.4
A2ZTA2	A2ZTA2	Os01g0374000 protein	Os01g0374000	0	High	17.445	26	5	10	4	214	24.2	5.6	391	378.8	390.7	469	521.8	477.7
A2ZTP3	A2ZTP3	Os01g0511100 protein	Os01g0511100	0	High	60.915	36	5	20	5	167	17.9	7.46	880.8	893.5	849.9	916.4	881.1	892.5
A2ZU58	A2ZU58	Peroxidase	OsJ_02142	0.005	High	2.593	2	1	1	1	362	39.4	6.61	61.6	64.2	71.2	42.3	44.2	56.1
A2ZUD3	A2ZUD3	RWD domain-containing protein	OsJ_02219	0	High	14.044	8	2	7	2	291	32	4.27	467.8	479.8	501	431.3	430.3	464.4
A2ZUJ9	A2ZUJ9	Uncharacterized protein	OsJ_02285	0.009	High	2.192	3	1	1	1	265	28.6	5.81	70.9	67.7	81.6	67.7	79.3	71.9
A2ZUL3	A2ZUL3	Uncharacterized protein	OsJ_02298	0	High	7.445	8	3	3	3	396	45.4	5.17	177.6	183.1	194.3	203.6	189.8	216.2
A2ZUT4	A2ZUT4	Uncharacterized protein	OsJ_02378	0	High	12.722	9	4	11	4	391	45.5	8.69	629.6	641.6	639.3	597.9	521.4	583.7
A2ZUU7	A2ZUU7	Uncharacterized protein	OsJ_02391	0	High	38.903	21	8	12	8	459	48.9	6.29	753.6	787.2	736.3	810.2	808.2	803.9
A2ZVC0	A2ZVC0	Uncharacterized protein	OsJ_02582	0	High	27.94	27	6	9	6	209	22.4	5.11	467.3	451.1	501	502.3	554.4	524.1
A2ZVE2	A2ZVE2	Os01g0615300 protein	Os01g0615300	0	High	47.477	32	12	22	11	424	45.7	5.25	1058.2	1116.8	1036	1127.8	1178.8	1119.1
A2ZVE4	A2ZVE4	Protein kinase domain-containing protein	OsJ_02609	0	High	7.374	3	3	3	3	949	102.1	7.43	46.8	47.2	49.6	45.3	43.3	46.4
A2ZVI7	A2ZVI7	Calcium-dependent protein kinase 1	CPK1	0	High	36.057	17	7	8	6	518	58.7	6.51	327	291.4	310.8	335.1	310.5	309.2
A2ZVM0	A2ZVM0	Protein kinase domain-containing protein	OsJ_02684	0	High	53.035	28	10	19	7	417	46.3	5.92	725.9	708.8	715.3	749.9	732.1	734
A2ZVV8	A2ZVV8	Carbonic anhydrase	OsJ_02775	0	High	6.901	7	3	3	3	272	29.1	8.15	224.5	235.4	243.3	232.9	266.4	240.9
A2ZW27	A2ZW27	Ketol-acid reductoisomerase	OsJ_02845	0	High	146.363	27	13	76	5	581	62.8	6.67	647.2	649	670.6	599.7	618.2	617.8
A2ZWC8	A2ZWC8	Os01g0667600 protein	Os01g0667600	0	High	39.227	35	9	18	4	224	24.4	5.38	294	313.4	326.1	267.4	267.1	267.5
A2ZX29	A2ZX29	Protein kinase domain-containing protein	OsJ_03201	0	High	20.28	11	5	7	1	472	52.9	9.61	53.3	65.9	59.4	43.3	46.4	46.7
A2ZX36	A2ZX36	SurE domain-containing protein	OsJ_03208	0.002	High	3.974	4	1	1	1	447	46.4	5.26	59.3	61.3	57.7	55	58.9	54.9
A2ZX46	A2ZX46	Glycine cleavage system P protein	OsJ_03218	0	High	25.523	7	7	10	7	1035	111.7	6.96	582.7	564.7	633.5	621	648.9	660.6
A2ZXI0	A2ZXI0	Glyco_transf_20 domain-containing protein	OsJ_03344	0	High	44.141	18	12	14	10	878	99.4	5.83	610.5	599.8	607.8	583.5	594.6	659.3
A2ZXM9	A2ZXM9	Uncharacterized protein	OsJ_03392	0	High	14.774	7	4	6	4	535	57.9	6.11	465.9	488.1	538.9	520.6	486.1	518.5
A2ZYC8	A2ZYC8	FAD-binding PCMH-type domain-containing protein	OsJ_03648	0	High	18.114	10	5	7	5	629	69.1	6.23	289.7	307.6	313.4	228.9	247.4	276.3
A2ZYH4	A2ZYH4	Usp domain-containing protein	OsJ_03696	0	High	24.46	22	4	10	1	272	28.8	5.47	118	114.3	116.4	130	125.4	120.9
A2ZYM9	A2ZYM9	Os01g0796400 protein	P0699H05.27-1	0	High	15.281	12	3	4	3	302	32.4	8.34	289.1	269.6	276	205.9	191.2	230.9
A2ZZB2	A2ZZB2	Uncharacterized protein	OsJ_03983	0	High	19.997	19	3	10	3	312	34.3	10.56	428	472.9	478.9	513.2	454.4	463.2
A2ZZJ6	A2ZZJ6	Xyloglucan endotransglucosylase/hydrolase	OsJ_04071	0	High	20.927	16	4	9	4	290	32.1	5.34	515	532.7	513.4	410.6	407.4	393.7
A2ZZQ2	A2ZZQ2	CBM20 domain-containing protein	OsJ_04123	0	High	29.416	20	6	8	6	387	41.5	5.4	460.8	466	434.4	394.2	411.4	407
A2ZZX3	A2ZZX3	Uncharacterized protein	OsJ_04196	0	High	146.494	40	12	85	5	376	41.6	5.39	787	857.1	773.7	849.1	791.2	790.5
A2ZZX9	A2ZZX9	U6 snRNA-associated Sm-like protein LSm3	LSM3	0	High	6.978	12	1	5	1	104	11.7	4.88	260	251.3	297.4	271.1	279.7	281.9
A3A079	A3A079	Uncharacterized protein	OsJ_04296	0	High	13.379	10	4	6	4	460	51.9	8.12	198	189.1	196.3	206.7	191.4	196.6
A3A130	A3A130	GYF domain-containing protein	OsJ_04600	0	High	12.361	3	4	5	4	1530	169.3	6.25	442.2	502.2	613.4	364.4	396.7	441.9
A3A187	A3A187	Uncharacterized protein	OsJ_04660	0.005	High	2.72	16	1	1	1	113	11.7	9.17	11	9.5	10.8	9.8	11.5	10.8
A3A192	A3A192	Os01g0934000 protein	Os01g0934000	0	High	12.031	10	4	4	4	457	48.7	6.58	308.9	299.2	290.1	266	275.6	268.5
A3A1S7	A3A1S7	Os01g0962600 protein	Os01g0962600	0	High	33.127	40	7	24	3	179	19.9	9.8	365	406.5	401.1	404.5	376	380.5
A3A1X9	A3A1X9	Os01g0969000 protein	Os01g0969000	0.001	High	4.309	8	1	2	1	106	11.8	4.94	78.8	67.6	116.7	106.5	104.3	136.6
A3A211	A3A211	Uncharacterized protein	OsJ_04950	0.003	High	3.437	1	2	2	2	1188	131.9	5.92	173.1	156.1	167.4	150.9	155	146.9
A3A2G3	A3A2G3	Os02g0117100 protein	Os02g0117100	0.005	High	2.692	2	1	1	1	377	41.9	7.03	76.3	72	75.2	71.7	89.1	79.2
A3A2J6	A3A2J6	Uncharacterized protein	OsJ_05162	0	High	30.78	21	7	9	7	371	39.4	9.03	472.1	472.3	479.1	498	455.6	491.5
A3A2T3	A3A2T3	Uncharacterized protein	OsJ_05251	0	High	16.944	8	4	6	4	588	63.4	7.08	207.3	207.1	221.5	195.7	212.8	224.3
A3A2Y3	A3A2Y3	CPSF_A domain-containing protein	OsJ_05303	0	High	43.396	12	12	14	12	1224	135.4	5.53	787.6	842.2	832.4	673.9	671.5	721.3
A3A338	A3A338	TOG domain-containing protein	OsJ_05362	0	High	19.228	6	7	7	7	1283	142.2	5.95	408.7	408.8	420.1	401.5	366.1	439.5
A3A3D1	A3A3D1	Thioredoxin domain-containing protein	OsJ_05461	0	High	9.183	4	1	2	1	341	37	9.04	105.1	108.1	104.6	106.3	108.3	118.8
A3A3E7	A3A3E7	Uncharacterized protein	OsJ_05482	0	High	12.146	26	2	3	1	80	9.2	10.15	98.1	98.7	95.8	106.5	87.7	125.6
A3A3H0	A3A3H0	OTU domain-containing protein	OsJ_05505	0.003	High	3.278	4	1	1	1	208	23.4	5.19	91.1	94	95.2	89.2	105.9	107.1
A3A3J1	A3A3J1	4-hydroxyphenylpyruvate dioxygenase	OsJ_05532	0	High	14.741	13	5	6	5	447	47.1	6.13	370.9	364.1	363.2	387.4	411.8	382.3
A3A3R8	A3A3R8	Os02g0178500 protein	Os02g0178500	0	High	21.116	14	7	8	5	649	70.4	6.54	278.1	302.7	278.2	267.3	270.7	253.6
A3A3S6	A3A3S6	Uncharacterized protein	OsJ_05618	0.004	High	3.05	3	1	1	1	373	40	10.84	9.9	4.8	8.7	6.5	7.7	10
A3A3U3	A3A3U3	Proteasome subunit beta	OsJ_05637	0	High	8.921	7	1	2	1	213	23.7	5.15	89.7	108.6	79.7	103	104.5	94.9
A3A4B0	A3A4B0	Os02g0203700 protein	Os02g0203700	0	High	7.709	15	2	3	2	166	17.5	8.25	131	130.5	155.3	121.5	154.2	155.4
A3A5J9	A3A5J9	Uncharacterized protein	OsJ_06256	0	High	11.932	10	4	6	2	345	37.7	6.93	98	111	116	94.9	94.7	110.6
A3A5S5	A3A5S5	Uncharacterized protein	OsJ_06334	0.003	High	3.792	3	1	1	1	368	40.5	6.46	43.9	45.1	59.7	37.4	37.7	49.7
A3A5T2	A3A5T2	Uncharacterized protein	OsJ_06341	0.003	High	3.281	2	2	2	2	554	61.9	6.92	115	99.4	105.6	109.6	97.6	104.8
A3A5T3	A3A5T3	PAT1 domain-containing protein	OsJ_06342	0	High	9.724	5	3	3	3	898	98.3	6.6	76.6	68.9	68	63.6	61.7	61.9
A3A6C8	A3A6C8	Os02g0439700 protein	Os02g0439700	0	High	5.87	4	2	2	2	441	47.5	5.64	108.4	99.9	130.7	78.4	78.9	91.1
A3A6I1	A3A6I1	Cog4 domain-containing protein	OsJ_06610	0	High	17.819	9	5	5	5	761	84	5.49	187.8	194.8	194.8	173	179.6	173.2
A3A743	A3A743	Uncharacterized protein	OsJ_06818	0	High	19.257	13	6	8	5	480	50.9	5.11	366.4	384	347.9	396.9	391.5	397.2
A3A766	A3A766	Uncharacterized protein	OsJ_06841	0	High	6.545	5	2	2	2	416	45.4	7.14	217.9	209.5	198.2	172	145.6	173
A3A7A3	A3A7A3	Uncharacterized protein	OsJ_06877	0.001	High	4.431	1	1	1	1	804	91	5.71	61.5	70.3	81.2	63	56.2	63.4
A3A7F2	A3A7F2	Os02g0519900 protein	Os02g0519900	0	High	302.939	43	38	177	1	843	94	6.16	379.7	391.1	394.6	405.1	404.8	413.8
A3A7F5	A3A7F5	Exostosin domain-containing protein	OsJ_06939	0	High	7.735	5	2	3	2	434	48.3	7.52	121.2	125	138.6	107.6	112.7	118.8
A3A7L7	A3A7L7	Hydrolase, alpha/beta fold protein-like	P0605D08.22-1	0	High	17.13	17	5	5	4	372	41.4	6.93	281.2	316.4	328.5	227.3	228.3	220
A3A7Z8	A3A7Z8	Uncharacterized protein	OsJ_07127	0	High	12.376	6	4	5	4	610	65.3	7.18	310.7	300.9	314.6	258.2	255.3	298.4
A3A8D9	A3A8D9	TLC domain-containing protein	OsJ_07278	0.002	High	3.902	3	1	1	1	321	38	8.75	54.3	53.6	57.5	57.5	56.5	57.5
A3A8H9	A3A8H9	Os02g0588500 protein	Os02g0588500	0	High	55.797	19	12	22	12	749	81	6.09	1762.4	1762.5	1767.4	1758.4	1803.2	1837.6
A3A901	A3A901	Phosphatidyl-N-methylethanolamine N-methyltransferase	Os02g0612100	0	High	9.639	10	1	2	1	168	18.8	8.43	106.5	102.5	102.6	99	95.7	103.2
A3A9C6	A3A9C6	ATP-dependent Clp protease proteolytic subunit	OsJ_07636	0	High	17.327	12	2	5	2	318	34	7.01	242.3	205.2	198.4	199.8	256.9	163.1
A3A9Y5	A3A9Y5	Uncharacterized protein	OsJ_07863	0	High	12.253	9	3	4	3	342	36	5.78	294.2	282.6	301.4	247.3	238.2	267.8
A3AA47	A3AA47	2-C-methyl-D-erythritol 2,4-cyclodiphosphate synthase	OsJ_07932	0	High	8.063	12	2	2	2	222	23.5	7.99	71.5	98.8	96.9	87.3	54.6	72.5
A3AAX8	A3AAX8	SAM-dependent MTase TRM10-type domain-containing protein	OsJ_08217	0.001	High	4.431	4	1	1	1	237	26.4	4.61	23.6	23.1	29.4	40.4	34.9	35.8
A3ABD6	A3ABD6	Uncharacterized protein	OsJ_08390	0	High	14.354	7	5	5	5	755	85.4	4.93	274.2	251.5	280.3	285.2	273.6	293.1
A3ABM0	A3ABM0	4-hydroxy-4-methyl-2-oxoglutarate aldolase	OsJ_08480	0	High	15.18	28	5	8	5	168	17.7	6.54	525.3	500.4	505.6	476.2	474	454.5
A3AC56	A3AC56	Glyco_transf_20 domain-containing protein	OsJ_08674	0	High	24.857	10	7	8	5	847	93.8	7.15	327.4	310.3	255.8	189.8	198.2	198.8
A3ACH3	A3ACH3	Glyco_transf_5 domain-containing protein	OsJ_08794	0	High	8.539	4	3	3	3	720	81.3	6.64	217.1	222.9	205.5	160.4	160.2	158
A3AD04	A3AD04	Uncharacterized protein	OsJ_08992	0	High	13.78	2	5	5	5	2142	240.4	6.62	645.6	575.4	583.3	493.7	543.4	522.6
A3ADC2	A3ADC2	Nascent polypeptide-associated complex subunit beta	OsJ_09122	0	High	12.42	7	3	3	2	615	66.6	4.86	106.8	107.6	118.2	136	115.2	121
A3ADU2	A3ADU2	Protein kinase domain-containing protein	OsJ_09304	0.003	High	3.762	4	2	2	2	531	59.4	6.43	92	101.4	100.8	78.1	75	72.6
A3AEL4	A3AEL4	Os03g0171900 protein	Os03g0171900	0	High	101.895	36	14	54	14	486	52.7	8.28	2195.3	2301.6	2111.2	2191.7	2197.6	2176.7
A3AEW5	A3AEW5	Os03g0185600 protein	Os03g0185600	0	High	10.475	14	1	3	1	125	13.9	8.35	86.2	74	70.2	75.7	85	87
A3AF84	A3AF84	Calcium-transporting ATPase	OsJ_09824	0	High	28.82	8	9	11	4	1027	111.3	6.25	587.4	574	599.1	497.3	507.7	537
A3AG67	A3AG67	Uncharacterized protein	OsJ_10175	0	High	42.178	15	8	12	8	677	74.8	7.61	561.2	572.3	564.9	702.4	661	612.5
A3AGD3	A3AGD3	SHSP domain-containing protein	OsJ_10255	0	High	50.012	37	7	32	3	191	20.6	6.35	651	689.8	684.7	793.8	813.9	791.3
A3AGJ2	A3AGJ2	Uncharacterized protein	OsJ_10316	0	High	34.866	23	8	15	8	493	55.3	5.58	664	621.3	618.1	560.5	559.8	545.6
A3AGK4	A3AGK4	Os03g0276500 protein	Os03g0276500	0	High	171.387	38	26	100	6	650	71.1	5.21	452.6	428	407.7	519.2	496.3	469.3
A3AGL5	A3AGL5	Os03g0278000 protein	Os03g0278000	0	High	29.166	29	9	10	7	350	39.3	7.61	448.6	490.1	429.6	422.4	454.5	433.3
A3AGU3	A3AGU3	Thioredoxin domain-containing protein	OsJ_10427	0	High	12.73	23	4	5	4	158	17.6	5.69	276.8	274.6	292.4	288.7	314	324
A3AGZ4	A3AGZ4	Uncharacterized protein	OsJ_10480	0	High	72.466	40	10	45	10	258	28.8	6.04	2524.8	2479.4	2381.7	2349.2	2417.3	2239.9
A3AH06	A3AH06	40S ribosomal protein S7	Os03g0297100	0	High	33.26	42	7	15	6	192	22.2	9.79	377.1	325	360.3	460.6	429.9	510
A3AH96	A3AH96	Os03g0310400 protein	Os03g0310400	0	High	27.661	27	6	9	6	268	28.9	8.54	529.8	517.5	466.2	477.1	485.8	488.4
A3AHG5	A3AHG5	Late embryogenesis abundant protein 17	LEA17	0	High	79.821	46	13	33	13	344	36.8	6.83	1481.5	1503.6	1640.9	1677.8	1674.4	1769.3
A3AHQ0	A3AHQ0	Uncharacterized protein	OsJ_10755	0	High	48.94	14	14	16	14	1040	119.2	4.91	840.9	824.1	858.3	727.7	685.7	717.7
A3AHY9	A3AHY9	Acyl carrier protein	Os03g0352800	0	High	11.582	16	2	6	2	135	14.8	5.59	187	180.9	244.8	205.9	204.8	260.1
A3AI57	A3AI57	Os03g0360500 protein	Os03g0360500	0	High	7.472	15	3	4	3	178	19.3	9.04	436	422.9	448.8	405.6	382.3	400.4
A3AIN7	A3AIN7	40S ribosomal protein S6	Os03g0390000	0	High	26.15	24	6	17	1	245	28	10.64	79	70.8	112.1	114.6	99.4	110.7
A3AIN9	A3AIN9	Cytochrome c oxidase subunit 6b-1	Os03g0390400	0	High	17.853	36	6	10	3	169	18.9	4.3	200.4	200.9	239.6	210.4	240	245
A3AIY6	A3AIY6	EF1_GNE domain-containing protein	OsJ_11211	0	High	54.398	34	7	39	4	254	27.8	4.58	389.7	376.6	442.2	343.5	364.6	378.8
A3AJ48	A3AJ48	Chitin-binding type-1 domain-containing protein	OsJ_11278	0.002	High	3.93	3	1	7	1	327	34.3	8.12	83.9	91.5	96.8	77.2	70.6	92.7
A3AJB5	A3AJB5	U-box domain-containing protein	OsJ_11351	0	High	38.697	11	10	11	10	1036	116.3	5.58	521.4	515.6	521.4	569.3	551.1	539
A3AK43	A3AK43	Acyl carrier protein	OsJ_11628	0.001	High	4.457	7	1	1	1	148	15.9	7.21	43.4	35.9	41.9	41.6	48.3	48.6
A3AK71	A3AK71	Putative peptidyl-prolyl cis-trans isomerase	Os03g40310	0.003	High	3.292	6	1	1	1	171	19.2	4.7	52.1	49.3	50.8	48.3	54	49.6
A3ALJ8	A3ALJ8	Uncharacterized protein	OsJ_12160	0	High	19.518	10	4	5	4	468	48.9	5.33	169.3	185.7	188.6	174.1	195.7	178.7
A3ALV9	A3ALV9	Uncharacterized protein	OsJ_12273	0	High	27.02	10	8	8	2	960	107.7	7.78	81.2	83.9	85.6	89	90.2	86.2
A3AM39	A3AM39	Os03g0717600 protein	Os03g0717600	0	High	5.585	4	2	2	2	507	59.8	5.34	135.2	148.3	158.9	160.8	163	143.5
A3AMF1	A3AMF1	Os03g0734300 protein	OSJNBa0027J18.15	0	High	6.788	18	1	5	1	82	8.6	6.9	150.1	132.1	148.2	107.7	117.3	148.6
A3AMT2	A3AMT2	Cytochrome b5 heme-binding domain-containing protein	OsJ_12608	0.002	High	4.021	9	1	1	1	196	21.9	5.05	61	59.2	59.4	59.4	61.7	49.8
A3ANA0	A3ANA0	Tubulin beta chain	OsJ_12810	0	High	115.774	39	13	87	2	444	49.7	4.87	289	279	285.6	294.3	294.7	255.8
A3ANA8	A3ANA8	Reticulon-like protein	OsJ_12822	0	High	9.591	11	3	4	3	276	31	8.97	294.6	287.9	265.1	324.1	376.3	338.7
A3ANE8	A3ANE8	Os03g0787300 protein	Os03g0787300	0	High	35.584	23	9	18	8	417	46.7	6.19	669.9	671.3	660.8	735.4	756.3	725.3
A3ANF4	A3ANF4	ML domain-containing protein	OsJ_12876	0	High	15.029	7	3	5	3	711	77.2	8.75	162.3	154	170	148.1	156.8	123
A3ANK5	A3ANK5	Uncharacterized protein	OsJ_12934	0	High	36.686	32	7	28	7	170	19.6	10.86	982.8	802.2	964.4	1329.6	1302.2	1424.6
A3ANU8	A3ANU8	Cytochrome b-c1 complex subunit 7	Os03g0806900	0	High	21.341	44	7	10	6	126	15	9.52	342.8	322.5	331.1	343	343.8	346.5
A3ANV9	A3ANV9	Glycosyltransferase	Os03g0808200	0	High	13.678	9	4	5	4	493	52.4	6.7	255.2	250.4	248.2	242	219.4	242.9
A3AP29	A3AP29	Epimerase domain-containing protein	OsJ_13122	0	High	15.317	10	4	5	4	334	35.5	6.35	472	497.2	427.8	542.5	591.8	497.8
A3AP46	A3AP46	ADF-H domain-containing protein	OsJ_13139	0	High	8.714	11	2	6	2	158	17.9	5.15	317.6	346	326.5	322.1	312.7	316.3
A3APK3	A3APK3	Uncharacterized protein	OsJ_13305	0	High	37.37	17	9	12	9	688	73.6	5.74	503.2	481	513.6	487.7	509.5	456.8
A3APM5	A3APM5	Uncharacterized protein	OsJ_13328	0	High	61.015	27	9	25	9	371	41.2	5.16	1414.5	1421.8	1433.3	1616.1	1511.6	1482.8
A3ARL4	A3ARL4	DYW_deaminase domain-containing protein	OsJ_14007	0	High	7.481	6	3	3	3	504	57	8.31	131.5	130.2	123.2	81.6	75.7	72.6
A3ARM8	A3ARM8	OSJNBa0091C12.3 protein	Os04g0244800	0	High	16.24	37	4	5	4	155	17.2	9.48	315.9	311.6	295.3	263.5	252.6	243.4
A3ASM6	A3ASM6	Uncharacterized protein	OsJ_14362	0.001	High	5.343	2	2	2	2	991	111.7	5.24	144.4	128.4	140.9	128.3	119.2	144
A3AT06	A3AT06	3-oxoacyl-[acyl-carrier-protein] reductase	OsJ_14493	0	High	14.368	14	4	5	4	269	28.2	8.19	331.1	301.3	300.8	367.6	379.7	367.4
A3ATE4	A3ATE4	UVR domain-containing protein	OsJ_14634	0	High	117.766	28	27	48	8	1033	113.6	7.11	475	437.1	459.4	443.1	427	448.6
A3ATH4	A3ATH4	Uncharacterized protein	OsJ_14665	0	High	108.518	35	17	69	17	569	64.7	4.97	3943.4	3960.3	4231.9	4677.1	4448.4	4793.9
A3ATR1	A3ATR1	OJ991214_12.13 protein	OJ991214_12.13	0.004	High	3.072	6	1	1	1	187	20.1	9.6	35.4	33.8	30.9	33.1	30	29.7
A3ATY2	A3ATY2	Uncharacterized protein	OsJ_14834	0	High	7.036	3	1	2	1	346	36.5	4.7	28.7	28.1	28.9	28.4	27.6	29.1
A3AU95	A3AU95	OSJNBa0064H22.3 protein	Os04g0447500	0	High	13.053	16	4	4	3	333	36.5	7.72	152.5	133.1	121.2	92.9	106.5	102
A3AUK5	A3AUK5	Prohibitin	OsJ_15076	0	High	33.103	25	6	12	4	284	30.6	7.08	230.9	196.6	241.9	228.6	270.8	269.3
A3AUR3	A3AUR3	Uncharacterized protein	OsJ_15139	0.002	High	4.095	5	2	2	2	414	47	5.26	117	119.2	124.3	107.2	112.1	106.4
A3AUU3	A3AUU3	Amine oxidase	OsJ_15179	0	High	66.845	23	16	25	16	838	92.5	7.56	908.3	912.7	869.9	855.5	862.9	879
A3AUU6	A3AUU6	Uncharacterized protein	OsJ_15182	0	High	8.692	3	2	2	2	1020	113.4	5.86	190.1	178.9	183.2	240.3	226.7	217.3
A3AUZ5	A3AUZ5	OSJNBa0081L15.5 protein	Os04g0483500	0.001	High	5.262	7	2	2	2	318	34.7	9.91	208	207.2	186.2	108.9	110.3	107.1
A3AV14	A3AV14	Glyceraldehyde-3-phosphate dehydrogenase	OsJ_15252	0	High	162.651	56	19	158	5	385	42	6.87	918.3	853	834.6	1035.8	1013.6	903.7
A3AWA1	A3AWA1	Uncharacterized protein	OsJ_15731	0	High	7.977	1	3	3	3	2793	303.8	6.05	193.7	148.5	152.6	144.7	126.6	154.3
A3AWM9	A3AWM9	Uncharacterized protein	OsJ_15868	0	High	6.094	5	2	2	2	384	42.3	6.46	123.2	126.4	115.4	110	108.5	116.8
A3AX85	A3AX85	26S proteasome non-ATPase regulatory subunit 1 homolog	OsJ_16095	0	High	26.343	9	9	12	2	1007	109.1	5.29	108.6	107.2	115.4	94.6	94.1	95.4
A3AXI2	A3AXI2	Uncharacterized protein	OsJ_16200	0	High	13.119	8	5	6	5	728	77.5	5.02	286.5	261.5	278.6	287.4	276	282.7
A3AXT8	A3AXT8	Uncharacterized protein	OsJ_16326	0	High	31.452	17	7	10	7	624	68.1	5.19	516.4	536.2	588.5	536.2	525.2	532.3
A3AY68	A3AY68	Plasma membrane ATPase	OsJ_16461	0	High	63.479	17	14	18	8	951	104.7	6.79	409	377	420.9	411.9	374.2	541.7
A3AYA8	A3AYA8	MPN domain-containing protein	OsJ_16505	0	High	29.728	25	6	9	6	310	34.9	6.73	527.5	548.1	573.9	559.6	578.9	601.4
A3AYB7	A3AYB7	DUF4005 domain-containing protein	OsJ_16515	0	High	18.416	8	6	6	6	901	99.1	5	192.6	191.2	210.6	187.9	200.4	189
A3AYE9	A3AYE9	UBIQUITIN_CONJUGAT_2 domain-containing protein	OsJ_16548	0	High	7.737	5	1	4	1	203	22.7	8.32	157.9	153.9	157.3	168.5	164	182.5
A3AYR1	A3AYR1	Acyl-CoA-binding domain-containing protein 4	ACBP4	0	High	15.129	15	4	4	4	336	35.9	4.61	193	179.9	194	173.8	204.3	185.9
A3B7P7	A3B7P7	RRM domain-containing protein	OsJ_19872	0	High	18.037	15	4	6	4	272	29	7.59	304.8	298.4	336.3	353.9	327.9	344.1
A3B894	A3B894	Uncharacterized protein	OsJ_20074	0	High	35.049	58	6	18	6	111	11.8	9.89	466.7	441	452.8	859.3	792.7	815.4
A3B8A7	A3B8A7	Os06g0142700 protein	Os06g0142700	0	High	16.851	23	3	4	3	154	17.1	5.71	221.5	222.9	268.6	264.9	247.7	249.4
A3B8M1	A3B8M1	Starch synthase, chloroplastic/amyloplastic	OsJ_20213	0	High	94.382	33	16	37	16	641	71	6.39	1761	1940.6	1982.8	1662	1650.8	1744.3
A3B8N7	A3B8N7	Uncharacterized protein	OsJ_20230	0	High	42.395	17	9	22	9	533	59	4.94	1250.3	1224	1295.9	1238.6	1339.1	1343.2
A3B8S8	A3B8S8	Hydrophob_seed domain-containing protein	OsJ_20271	0	High	6.836	6	2	9	2	258	26.8	8.63	418.3	407.2	454.7	464.7	484.4	475
A3B9A1	A3B9A1	Putative chaperonin 21	P0528E04.36-1	0	High	54.578	44	9	33	7	252	26.3	8.02	797.4	789.5	856.4	810.1	886.9	875.6
A3B9Q7	A3B9Q7	Serine/threonine-protein phosphatase 2A activator	OsJ_20617	0	High	9.879	15	4	6	4	397	42.8	7.65	494	478.9	560.9	492	471.2	513
A3BAG6	A3BAG6	Ubiquitin receptor RAD23	Os06g0264300	0	High	38.949	22	6	12	6	413	43.1	4.77	415.1	419.2	451.3	364.4	402.8	424.4
A3BAL3	A3BAL3	Signal peptidase I	OsJ_20948	0	High	11.991	14	3	5	1	207	22.6	6.28	81.4	95	92.3	104.5	98.8	82.3
A3BBP3	A3BBP3	ACT domain-containing protein	OsJ_21322	0	High	63.577	33	11	21	9	358	39.5	8.47	839.8	838.2	774.8	884	865	811.3
A3BC59	A3BC59	UBIQUITIN_CONJUGAT_2 domain-containing protein	OsJ_21490	0.004	High	3.117	7	1	2	1	148	16.4	7.88	58.6	52.8	59.2	56.8	54.6	56.8
A3BCS7	A3BCS7	Uncharacterized protein	OsJ_21705	0	High	63.428	26	14	24	14	535	59.2	6.01	1332.7	1311.3	1427.6	1320.2	1311.2	1295.3
A3BCW2	A3BCW2	Transmembrane 9 superfamily member	OsJ_21738	0	High	22.035	12	5	6	5	711	81.2	7.97	279	262.9	260	248.9	267.9	240.7
A3BCW4	A3BCW4	Vacuolar proton pump subunit B	OsJ_21740	0	High	67.335	28	13	30	13	527	58.5	5.07	1467.5	1483.6	1542.7	1388.2	1369	1439.5
A3BCY2	A3BCY2	Uncharacterized protein	OsJ_21756	0	High	105.592	33	15	85	5	440	49.6	6.71	1190.2	1261.9	1250.6	1275.9	1215.8	1377.3
A3BDG1	A3BDG1	Os06g0608500 protein	Os06g0608500	0	High	12.695	22	4	5	4	220	24.2	4.92	243.9	253.9	612.5	244.8	223.4	245.1
A3BDS5	A3BDS5	PALP domain-containing protein	OsJ_22056	0	High	28.584	15	6	8	6	487	52.9	7.56	550.5	533.7	528.1	494.5	528.8	502.5
A3BDX9	A3BDX9	Os06g0639500 protein	Os06g0639500	0	High	20.582	10	6	7	5	630	70.9	6.54	192.9	182.7	178.6	175.4	180.4	174
A3BE48	A3BE48	Epimerase domain-containing protein	OsJ_22181	0.001	High	5.136	5	2	2	2	363	39.1	5.49	213.3	202	229.6	147.5	162.2	211.7
A3BE95	A3BE95	Glutaredoxin domain-containing protein	OsJ_22233	0	High	12.675	31	4	4	4	136	14.8	7.97	319	320.3	312.9	359.4	322.9	336.9
A3BED8	A3BED8	Dreg-2 like protein	Os06g0665100	0	High	16.853	19	5	7	5	261	29.3	7.28	246.1	252.8	235	276.8	283.3	295
A3BEG0	A3BEG0	Phosphoglycerate kinase	Os06g0668200	0	High	148.399	68	23	92	13	401	42.3	6.61	1940.5	1870.1	1669.1	2295.7	2498.5	1986.7
A3BEP8	A3BEP8	Os06g0681200 protein	Os06g0681200	0	High	17.147	19	4	6	4	279	27.3	5.21	338.2	356.3	393.5	375	340.8	371
A3BEZ7	A3BEZ7	Peroxidase	Os06g0695500	0	High	9.258	10	3	3	3	337	36	8.9	167.1	151.9	180.2	151.1	138.9	167.6
A3BFD4	A3BFD4	Os06g0714500 protein	Os06g0714500	0	High	14.65	9	3	7	2	393	43.7	7.8	154.8	158.6	157.3	151.8	154	160.6
A3BFF4	A3BFF4	HATPase_c domain-containing protein	OsJ_22671	0	High	183.336	37	32	82	32	838	95.4	4.98	3575.1	3534.7	3547.1	5125.7	4953.5	4722.4
A3BFU9	A3BFU9	Os07g0108300 protein	P0585H11.115	0	High	11.211	11	4	4	4	485	53.6	7.9	234	244.5	217.5	266.3	264.3	235.7
A3BFZ0	A3BFZ0	Protein kinase domain-containing protein	OsJ_22867	0	High	16.395	13	4	6	2	384	45.4	8.63	173.7	159.3	163.6	152.8	164.1	167.3
A3BG40	A3BG40	Os07g0120650 protein	Os07g0120650	0.002	High	4.078	9	1	1	1	142	15.7	7.39	43	40.5	45.6	41.7	44.8	46.2
A3BGL5	A3BGL5	Uncharacterized protein	OsJ_23104	0	High	8.494	2	3	3	3	1280	143.5	8.7	186.8	191.4	181.2	190.5	189.7	179.6
A3BGX5	A3BGX5	Eukaryotic translation initiation factor 3 subunit E	OJ1641_C04.124-1	0	High	42.693	28	10	14	5	415	48.6	6	352.3	337.9	366.9	315.1	295.9	337.5
A3BH68	A3BH68	Pyruvate kinase	OsJ_23327	0	High	54.078	25	14	21	14	578	62.8	6.29	1296.6	1301.7	1194.2	1334.1	1379.5	1350.2
A3BH76	A3BH76	Uncharacterized protein	OsJ_23335	0	High	22.868	18	5	9	5	330	34	7.91	380.8	377.8	427.5	421.9	430.7	482.7
A3BHN5	A3BHN5	Protein kinase domain-containing protein	OsJ_23504	0	High	10.766	4	4	4	4	1066	113.4	6.67	258.3	238.5	240.2	206.1	181.3	214
A3BHT7	A3BHT7	Os07g0215500 protein	Os07g0215500	0	High	97.961	56	9	342	8	160	17.3	8.03	7143.8	7576.7	7400.5	7227.3	6944.9	6265.3
A3BHW0	A3BHW0	Acyl carrier protein	P0592C06.130	0.004	High	2.818	7	1	1	1	131	14.2	5.5	24	20.3	30.3	29.6	35.2	45.8
A3BI26	A3BI26	Uncharacterized protein	OsJ_23641	0	High	10.215	8	2	3	2	250	28.1	6.18	199.7	220.1	212	211.3	184.6	181.8
A3BI82	A3BI82	Os07g0246300 protein	Os07g0246300	0	High	41.648	27	7	15	6	315	33.7	7.05	767	759.9	781.6	713.2	694.7	764.8
A3BJ75	A3BJ75	Protein kinase domain-containing protein	OsJ_24047	0	High	36.573	10	11	13	8	1174	129.2	5.68	392.7	383.2	362.4	364.7	356.5	356.8
A3BJJ6	A3BJJ6	Os07g0467200 protein	Os07g0467200	0	High	9.346	23	2	2	2	109	11.4	9.61	89.4	90.5	119.5	90	105.6	131
A3BJK2	A3BJK2	Os07g0468100 protein	Os07g0468100	0	High	32.459	34	9	15	9	232	25.8	5.12	691.1	714.4	719.2	763.8	777.3	744.8
A3BK63	A3BK63	Os07g0508300 protein	OJ1163_G04.105	0	High	20.854	15	4	5	4	348	38.9	7.33	348.9	335.5	316.3	249.5	260.2	233.7
A3BLC3	A3BLC3	Ribosome-recycling factor, chloroplastic	Os07g0570700	0	High	10.854	11	3	4	3	266	29.6	9.33	234.4	207.8	218.2	222.9	257	217.5
A3BLE0	A3BLE0	FYVE-type domain-containing protein	OsJ_24826	0	High	13.132	10	5	5	5	517	55.6	8.37	423.9	404.9	446.3	350.3	333	374.4
A3BLL8	A3BLL8	C2 domain-containing protein	OsJ_24910	0	High	6.536	4	2	2	2	459	47.7	4.77	233.7	227.7	248.4	233.8	236.4	253.2
A3BLR7	A3BLR7	Uncharacterized protein	OsJ_24960	0	High	20.643	17	6	6	6	377	38.7	8.43	289.5	292.8	304.5	347	355.5	362.6
A3BLZ0	A3BLZ0	Os07g0604100 protein	Os07g0604100	0	High	16.803	28	3	12	3	95	10.5	6.84	448.6	448.1	445.8	279.7	342.9	361.7
A3BM61	A3BM61	EF1_GNE domain-containing protein	OsJ_25120	0	High	61.149	34	7	49	4	251	27.5	4.65	940	941	922.6	1065	1003.8	937.3
A3BMA7	A3BMA7	Uncharacterized protein	OsJ_25165	0	High	12.072	16	5	5	1	255	28.1	4.68	115.9	205.2	441	113	86.3	93
A3BMJ5	A3BMJ5	Uncharacterized protein	OsJ_25262	0	High	16.384	17	4	7	2	246	27.6	6.7	85.9	82.8	94.9	71.9	75.3	70.9
A3BMN8	A3BMN8	Os07g0639900 protein	Os07g0639900	0	High	7.703	8	2	2	2	253	27.6	7.64	110.6	123.3	123	130.8	107.7	129.6
A3BMS9	A3BMS9	NADH dehydrogenase [ubiquinone] flavoprotein 1, mitochondrial	OsJ_25349	0	High	48.64	26	13	17	13	514	56.3	8.12	1283.6	1222.6	1238.2	1193.9	1214.9	1264.3
A3BN31	A3BN31	Uncharacterized protein	OsJ_25452	0	High	8.16	7	2	2	2	432	47.3	9.03	61.1	57.1	54.6	50.5	48.5	52.8
A3BNI4	A3BNI4	Uncharacterized protein	OsJ_25616	0	High	194.558	81	25	128	23	348	39.2	7.58	5254.8	5292.1	4934.5	5315.3	5317.1	5000
A3BNQ7	A3BNQ7	Phosphoinositide phospholipase C	Os07g0694000	0	High	15.458	10	6	8	6	598	67.7	6.62	434.1	428.2	515.7	411.2	399.8	413.5
A3BNZ2	A3BNZ2	Uncharacterized protein	OsJ_25788	0	High	11.137	7	5	6	4	700	72.1	4.97	272.5	245.1	334.1	262.9	268.8	285.1
A3BP48	A3BP48	Succinate dehydrogenase [ubiquinone] iron-sulfur subunit, mitochondrial	OsJ_25852	0	High	22.466	19	6	11	5	406	45.7	9.61	483.1	485.7	474.3	484.6	485.6	486.3
A3BPJ0	A3BPJ0	EF-hand domain-containing protein	OsJ_26003	0	High	26.108	14	8	8	8	580	65.2	7.42	505.7	499.7	481.4	458.4	456.6	480
A3BQD6	A3BQD6	Uncharacterized protein	OsJ_26316	0	High	111.097	44	13	132	12	313	34.8	5.68	3907.3	3840.8	3980.1	4262.1	4138.4	4020.3
A3BQX7	A3BQX7	Uncharacterized protein	OsJ_26511	0	High	59.024	38	12	39	5	275	31.3	9.98	704.2	731.4	863.7	839.5	730.1	798.1
A3BRI5	A3BRI5	Os08g0282400 protein	Os08g0282400	0	High	56.053	45	11	19	11	289	32.5	5.17	1129.8	1186.4	1328.8	1286	1331.2	1279.7
A3BRR9	A3BRR9	Uncharacterized protein	OsJ_26822	0	High	30.771	9	10	12	7	1122	124.7	6	715.5	722.6	733.4	674.8	647.3	722.4
A3BRT1	A3BRT1	Eukaryotic translation initiation factor 3 subunit I	OsJ_26838	0	High	52.742	37	12	17	12	380	42.1	6.47	1044.3	1036.8	960.8	1107.9	1095.6	1058.4
A3BS40	A3BS40	Os08g0339200 protein	Os08g0339200	0	High	21.589	20	6	6	6	316	34	6.4	370.4	388.5	397.8	400.1	361.8	404.1
A3BTP9	A3BTP9	Uncharacterized protein	OsJ_27527	0	High	6.941	1	3	3	3	1831	202.4	6.23	237.3	224.3	249.2	206.6	196.6	241.5
A3BUS0	A3BUS0	M20_dimer domain-containing protein	OsJ_27905	0	High	12.476	10	4	6	4	347	38	5.3	458.8	436.1	545.4	462.3	460.4	467.7
A3BUU4	A3BUU4	UVR domain-containing protein	OsJ_27929	0	High	39.372	11	9	11	9	820	89.5	5.03	653.5	683.5	704.7	788.4	771.8	766.2
A3BV71	A3BV71	Coated vesicle membrane protein-like	Os08g0532900	0	High	26.628	27	6	10	4	212	24.5	6.46	347.8	332.6	304.8	376.5	358.5	354.1
A3BVP3	A3BVP3	Uncharacterized protein	OsJ_28255	0	High	12.552	11	3	4	3	257	28	6.43	405.5	408.5	411	310.8	298.3	323.7
A3BVT3	A3BVT3	Os08g0562600 protein	Os08g0562600	0.002	High	4.094	6	1	1	1	291	30.3	4.98	50.2	48.7	56.1	61.3	52.1	44.4
A3BWG0	A3BWG0	Uncharacterized protein	OsJ_28520	0.005	High	2.438	1	1	1	1	826	91.8	9.45	19.4	21.4	24.6	20.6	19.4	19.9
A3BWG1	A3BWG1	Os09g0249700 protein	Os09g0249700	0	High	87.878	32	15	33	15	587	65.7	5.03	1817.5	1822.4	1826	1856.1	1829.3	1796.9
A3BWQ5	A3BWQ5	SufE domain-containing protein	OsJ_28616	0.003	High	3.541	2	1	1	1	366	38.7	6.3	106.8	111.3	144.7	107.3	112	125.6
A3BWT1	A3BWT1	Uncharacterized protein	OsJ_28643	0	High	5.545	7	1	2	1	193	20.3	11.72	19.4	16.3	15.7	67.9	77.8	85.4
A3BXI4	A3BXI4	Uncharacterized protein	OsJ_28892	0	High	11.885	7	2	3	2	360	39.4	6.32	180.7	203.9	161.4	205.2	210.1	187.8
A3BXP3	A3BXP3	Os09g0338400 protein	Os09g0338400	0	High	10.284	10	4	4	4	458	50	7.3	161.9	162.9	140.5	154.6	166.4	171.5
A3BXT0	A3BXT0	Os01g0191100 protein	Os01g0191100	0	High	29.302	46	3	8	3	114	11.6	4.32	255.6	250.7	315.9	311.3	357.9	377.2
A3BYC3	A3BYC3	Uncharacterized protein	OsJ_29182	0	High	10.765	5	4	4	4	731	78.7	5.88	156.4	160.3	171.2	129.7	123.9	136.6
A3BYP4	A3BYP4	Os09g0407700 protein	Os09g0407700	0	High	7.685	6	1	2	1	252	27.5	5.05	103.7	99.6	104.5	92	91.9	91.1
A3BYS9	A3BYS9	Uncharacterized protein	OsJ_29349	0	High	23.578	36	4	11	4	119	13.7	11.39	243.3	237.2	316.1	392.3	336.7	393.5
A3BZ14	A3BZ14	Os09g0427800 protein	Os09g0427800	0	High	5.953	3	3	3	2	886	96.2	7.58	113.5	121.7	108.2	103.1	113.4	92.6
A3C0A0	A3C0A0	ER membrane protein complex subunit 3	Os09g0497400	0	High	7.844	9	2	3	2	251	28.3	9.19	176.8	161.6	164.2	115.2	124.5	137.6
A3C0E8	A3C0E8	Acyl-[acyl-carrier-protein] hydrolase	OsJ_29929	0	High	9.314	10	3	3	3	289	32.8	6.99	142.5	146.3	148.4	145.5	160.3	151.7
A3C0H8	A3C0H8	Uncharacterized protein	OsJ_29960	0	High	17.951	13	5	7	1	396	43	8.32	30.2	29.8	29.9	29.3	30.4	26.9
A3C0N9	A3C0N9	Uncharacterized protein	OsJ_30024	0.003	High	2.945	2	1	1	1	526	58.2	6.76	65.7	63.6	81.4	74	71.4	77.8
A3C0Y5	A3C0Y5	Uncharacterized protein	OsJ_30127	0	High	5.988	3	1	2	1	457	49.9	5.27	87.2	90.7	100	61.3	62.9	57.1
A3C117	A3C117	Os09g0539100 protein	Os09g0539100	0	High	57.234	32	14	25	14	443	47.1	7.9	1158.2	1162.5	1124.6	1255.9	1192.4	1178.7
A3C125	A3C125	Acyl carrier protein	OsJ_30173	0	High	17.99	33	3	8	2	135	14.2	5.27	267.8	267	322.5	342	385.7	385.2
A3C1D8	A3C1D8	Os09g0556200 protein	Os09g0556200	0	High	25.499	11	7	11	5	686	77.6	5.43	424	408.8	441.7	424.1	425.5	436.7
A3C1F2	A3C1F2	Transmembrane 9 superfamily member	OsJ_30309	0	High	22.657	11	6	8	6	635	72.3	7.02	373	433.7	408.6	439.4	424.2	433.7
A3C1M3	A3C1M3	Aldo_ket_red domain-containing protein	OsJ_30388	0.004	High	3.222	4	2	2	2	474	51.8	8.41	171.7	154.3	204.6	166.4	158.2	178.3
A3C365	A3C365	UBIQUITIN_CONJUGAT_2 domain-containing protein	OsJ_30936	0	High	20.019	21	4	6	4	194	21.8	9.06	557.8	578.7	585.3	435.6	444.8	445.2
A3C469	A3C469	Uncharacterized protein	OsJ_31304	0	High	17.627	73	4	5	1	81	8.3	7.96	50.1	44.5	57.5	46.8	41	58.6
A3C4E1	A3C4E1	Uncharacterized protein	OsJ_31399	0	High	18.304	12	4	6	4	414	44.6	6.54	428.8	410.2	402.3	401.9	424.4	417.3
A3C4S4	A3C4S4	GDP-mannose 3,5-epimerase 1	GME-1	0	High	38.357	24	9	15	4	378	42.8	6.09	318.8	307	316.5	318.3	321.4	286.4
A3C531	A3C531	Os10g0437500 protein	Os10g0437500	0	High	30.018	29	5	11	5	181	18.9	5.97	401.6	376.1	478.1	371.8	389.8	421.7
A3C537	A3C537	Uncharacterized protein	OsJ_31650	0	High	25.478	11	5	13	5	526	55.5	8.95	537.6	540.6	490.6	575.6	597.2	604
A3C5J8	A3C5J8	Uncharacterized protein	OsJ_31823	0	High	15.326	13	4	11	1	207	23.5	10.45	184.3	143.3	223.9	185.2	176.2	193.3
A3C5Z3	A3C5Z3	LEA_2 domain-containing protein	OsJ_31978	0	High	9.887	20	3	4	3	153	16.6	9.99	188.1	194.5	170.1	168.3	152.5	163.2
A3C602	A3C602	Os10g0491000 protein	Os10g0491000	0.004	High	3.12	3	1	1	1	229	24.7	6.19	120.9	117.8	113	75.3	79.5	79
A3C6P3	A3C6P3	Os10g0528400 protein	Os10g0528400	0	High	64.325	41	10	25	9	233	25.3	6	1038.4	1007.9	1077.1	1147.4	1119.9	1054.3
A3C6Q9	A3C6Q9	Uncharacterized protein	OsJ_32247	0	High	16.588	17	4	6	4	236	25.7	5.76	462.5	420.7	444.7	460.2	445.2	503.2
A3C7K6	A3C7K6	Arf-GAP domain-containing protein	OsJ_32565	0	High	7.104	6	2	2	1	426	46.2	8.7	29.4	26	23.2	36.9	34.3	37.1
A3C7W9	A3C7W9	HIG1 domain-containing protein	OsJ_32689	0.002	High	4.174	12	1	1	1	105	11.6	7.05	28.3	24.7	31.7	44.5	34.1	40.8
A3C7Z3	A3C7Z3	Non-specific lipid-transfer protein		0	High	38.72	61	5	21	1	118	11.5	8.53	70.1	65.7	82.4	36.2	35.2	44.5
A3C7Z5	A3C7Z5	Non-specific lipid-transfer protein	Os11g0115400	0	High	53.774	55	6	64	1	116	11.3	9.33	10.4	6	6	15.6	24.9	17.5
A3C856	A3C856	Os11g0127700 protein	Os11g0127700	0.003	High	3.472	3	1	1	1	312	33.5	5.39	90.5	77.8	99.1	104.9	103.7	103
A3C8P4	A3C8P4	Ribosomal protein L24, putative	LOC_Os11g05370	0	High	24.457	35	4	11	1	153	17.1	11	25.2	28.5	26.7	27.8	24.3	27.2
A3C959	A3C959	Uncharacterized protein	OsJ_33159	0.004	High	2.819	1	1	1	1	1078	119.3	6.1	54.9	63.5	54.1	29.9	32.8	39.4
A3CAR1	A3CAR1	PWWP domain-containing protein	OsJ_33723	0.003	High	3.411	2	1	1	1	987	106.5	9.6	20	22.7	43.5	26.1	16.8	44.9
A3CAU8	A3CAU8	Non-specific lipid-transfer protein	LOC_Os11g24070	0	High	50.11	47	5	41	1	117	11.6	9.8	30.2	21.9	27.6	32.6	31	34.3
A3CBA1	A3CBA1	Uncharacterized protein	OsJ_33894	0	High	59.55	19	15	24	12	834	92.2	6.23	812.1	818	878.3	804	787.4	842.5
A3CC61	A3CC61	Uncharacterized protein	OsJ_34195	0	High	7.903	4	2	2	2	514	57.1	5.48	73.3	66	68.7	55.3	56.2	64.6
A3CC78	A3CC78	Purple acid phosphatase	OsJ_34211	0.003	High	3.429	3	1	1	1	301	33.5	6.37	128.1	125.8	122.8	27.5	24.6	28.4
A3CCQ1	A3CCQ1	Uncharacterized protein	OsJ_34403	0	High	34.748	16	7	9	7	618	69.3	5.97	323.1	304.3	311.2	329.4	351.9	353.3
A3CD54	A3CD54	Uncharacterized protein	OsJ_34549	0	High	42.793	28	9	12	9	481	50.5	6.67	375.2	389.2	387.7	402.7	401.7	397.3
A3CDM0	A3CDM0	Acyl-[acyl-carrier-protein] hydrolase	Os11g0659500	0	High	6.933	5	2	2	2	425	46.9	8.65	86.5	75.5	79.8	62.9	63.6	67.4
A3CDM5	A3CDM5	WD_REPEATS_REGION domain-containing protein	OsJ_34727	0	High	5.499	5	1	1	1	323	34	6.52	39.3	36.1	47.5	40.1	45.2	42.2
A3CE45	A3CE45	Clathrin heavy chain	OsJ_34910	0	High	227.329	29	50	102	50	1708	193.2	5.39	4884.4	4862.1	4760.3	5022	4793.5	4824.1
A3CE83	A3CE83	Protein kinase domain-containing protein	OsJ_34952	0	High	24.293	9	7	9	7	794	82.8	7.36	485	460	441	474.7	509.8	485
A3CFC4	A3CFC4	Os12g0169700 protein	Os12g0169700	0	High	24.528	24	6	8	6	273	29.6	6.92	516.6	538.1	549.6	695.6	671.9	728.5
A3CFV5	A3CFV5	AP complex subunit sigma	OsJ_35559	0	High	9.469	16	3	4	3	151	18.2	6.04	188.2	185.2	195.9	187.1	193.6	201.9
A3CG01	A3CG01	Uncharacterized protein	OsJ_35609	0	High	15.698	17	4	5	4	271	30.1	9.51	195.7	180.9	168.9	226.8	230.5	205.1
A3CG62	A3CG62	Rubis-subs-bind domain-containing protein	OsJ_35675	0.005	High	2.512	2	1	1	1	536	59.7	8.43	101.6	103.1	107.1	96.4	94.7	92.1
A3CGG2	A3CGG2	Uncharacterized protein	OsJ_35775	0	High	8.124	5	2	2	2	404	45	8.66	120.1	116.1	110.5	114.8	104.6	106.9
A3CHA2	A3CHA2	GRAM domain-containing protein	OsJ_36073	0	High	45.478	17	5	20	2	286	30.6	10.35	523.3	527.7	518.2	558.6	592.1	520.8
A3CHM3	A3CHM3	Os12g0502200 protein	Os12g0502200	0	High	19.59	11	2	6	2	258	25	4.93	326.7	297.2	282.7	388	373.9	374.9
A3CI28	A3CI28	Metalloenzyme domain-containing protein	OsJ_36365	0	High	53.155	31	13	20	13	442	47.8	5.77	1107.4	1164.1	1148.3	1041.4	1001.8	1077.3
A3CI54	A3CI54	Uncharacterized protein	OsJ_36391	0.002	High	4.093	4	1	1	1	254	27.8	4.79	154.6	130.9	128.8	100.7	149.5	128.8
A3CIH4	A3CIH4	CCHC-type domain-containing protein	OsJ_36526	0	High	7.079	2	2	3	2	1176	130.4	7.69	169.8	163.1	159.4	167.9	174.9	180.1
A3CIK4	A3CIK4	Os12g0568800 protein	Os12g0568800	0	High	62.692	17	12	19	11	872	96.1	4.72	688.4	736.1	737.9	839	743.3	726.8
A5HEI2	A5HEI2	Bowman-Birk type proteinase inhibitor A	pinA	0	High	25.405	25	6	12	4	251	27.7	5.54	399	384.1	359	432.4	466.5	398.8
B0FFN1	B0FFN1	HR-like lesion-inducer family protein		0	High	9.289	14	2	6	2	158	17.2	9.7	303.2	297.7	298.8	294.2	293.6	290.8
B2C4J9	B2C4J9	AAI domain-containing protein	OsJ_03772	0	High	22.378	38	4	9	4	112	12.3	8.03	430	441.2	356.9	434	475.2	377.3
B3VDJ3	B3VDJ3	Waxy (Fragment)		0	High	15.644	49	3	6	1	68	7.8	6.49	101.5	93.2	254	70	68.2	232.4
B3VDJ4	B3VDJ4	Starch branching enzyme	RBE3	0	High	325.461	49	42	343	26	825	92.7	6.07	7726.9	8161.3	7886.4	7251	6508.4	6848.5
B5BQV2	B5BQV2	GTP-binding nuclear protein	OsRan1	0	High	53.917	43	8	41	1	221	25	7.12	58.1	60.9	62.6	74.9	65	54.9
B7EA34	B7EA34	Os09g0491676 protein	Os09g0491676	0	High	7.629	6	2	2	2	367	38.8	10.15	75.4	72.1	78.4	68.1	68.6	65.5
B7EBT7	B7EBT7	60s ribosomal protein		0	High	45.639	38	8	19	4	219	24.7	10.36	670	670.1	680.2	615.6	585.6	632.8
B7EDJ0	B7EDJ0	Beta-galactosidase	Os03g0255100	0.001	High	4.6	3	2	2	2	956	103.6	6.27	56.6	65.3	59.1	56.8	46.2	52.8
B7EF30	B7EF30	Os04g0405600 protein	Os04g0405600	0	High	24.726	21	7	8	7	457	49.4	8.4	557	531	499.1	423.1	446.5	413.6
B7EKA4	B7EKA4	S-adenosylmethionine synthase		0	High	44.487	26	9	20	2	396	43.2	6.14	116.6	107.4	104.1	73.5	79.5	80
B7ENR4	B7ENR4	Aminomethyltransferase (Fragment)		0	High	12.089	8	3	4	3	409	44.1	8.31	258.8	234.1	248.9	293.3	292.4	291.3
B7ETJ0	B7ETJ0	Os01g0875500 protein	Os01g0875500	0.002	High	4.799	2	2	4	1	919	102.4	8.27	130.6	114.2	125.3	90.6	83	85.1
B7EU98	B7EU98	Putative SPFH domain / Band 7 family	OSJNBb0021K20.18	0	High	10.468	11	5	6	5	374	42.6	6.76	550.8	541.7	537.1	564	558.1	584.6
B7EW17	B7EW17	Os02g0725100 protein	Os02g0725100	0	High	11.832	7	3	4	3	432	46.6	6.48	104.9	113.8	112	121.8	122.8	111.8
B7EYF6	B7EYF6	Os04g0665400 protein	Os04g0665400	0	High	16.573	9	4	5	4	402	41.8	6.06	496.3	474.8	480.1	424.4	423.9	437
B7F6I0	B7F6I0	3-oxoacyl-[acyl-carrier-protein] synthase	Os04g0445700	0	High	14.841	7	4	12	1	462	49.1	7.27	307.4	277.9	264.8	181.1	189.8	173.1
B7F845	B7F845	60S ribosomal protein L10a	RPL10A	0	High	59.189	41	8	23	2	216	24.5	9.82	296.7	316.7	330.1	353.9	313.7	357.6
B7F961	B7F961	Os07g0548900 protein	Os07g0548900	0	High	16.492	11	3	9	3	292	30.9	5.63	446.7	483.6	446.2	450.5	450.5	446.7
B7F978	B7F978	Os05g0105500 protein	Os05g0105500	0	High	13.947	17	3	8	3	174	18.7	9.36	667.5	629.2	691	490.2	480.9	552.1
B7FA07	B7FA07	Phosphopyruvate hydratase	Os09g0375000	0	High	35.846	19	8	12	7	479	50.7	6.11	688.5	671.1	728.2	521.4	504.9	531.5
B7FA11	B7FA11	Os05g0499500 protein	Os05g0499500	0.004	High	2.794	3	1	1	1	393	43.3	7.99	49.6	48	48.4	42.9	46.5	49.3
B7FA89	B7FA89	Os04g0466600 protein	Os04g0466600	0	High	20.139	17	7	8	7	380	42.4	5.49	677.1	671.7	739.3	628.2	633.8	665.7
B7FAA5	B7FAA5	Os04g0480100 protein	Os04g0480100	0	High	41.588	23	12	13	10	532	57.4	8.88	639.2	655	697.3	601.1	572.3	614.4
B7FAH8	B7FAH8	Os12g0541000 protein	Os12g0541000	0	High	20.636	12	4	6	4	304	31.6	9.11	234.2	236.8	241.1	207.1	208.8	225.2
B7FAL5	B7FAL5	RNA-binding protein Y14A	Y14A	0.005	High	2.389	4	1	1	1	204	22.1	5.4	19.1	21.3	26.1	15.4	18.6	19.5
B7SDF0	B7SDF0	Glycin-rich RNA binding protein		0	High	74.742	66	8	42	5	161	16	6.74	474.2	493.4	454.3	530.1	526.9	492.9
B7SDI4	B7SDI4	Aquaporin		0	High	25.868	22	4	11	3	289	30.7	8.82	329.2	315.6	363.5	312	300.3	308.9
B9ESV3	B9ESV3	E3 ubiquitin-protein ligase	OsJ_00368	0	High	33.729	6	10	10	10	1865	207.2	5.67	564.6	540.4	566.1	579.1	597.7	604.5
B9ESV9	B9ESV9	Uncharacterized protein	OsJ_00376	0.003	High	3.623	16	1	1	1	88	8.4	5.83	13	10.5	8.6	8.6	4.9	11.8
B9ESX6	B9ESX6	AA_TRNA_LIGASE_II domain-containing protein	OsJ_00416	0	High	18.619	9	6	6	6	675	75.2	6.62	361.2	341.9	368.4	304.3	308.6	340.3
B9ESY3	B9ESY3	Uncharacterized protein	OsJ_00434	0	High	7.885	7	3	3	2	377	43	11.55	78.4	82.8	78.7	104.2	100.6	104.5
B9ET09	B9ET09	RRM domain-containing protein	OsJ_00494	0	High	16.909	6	3	6	3	511	50.2	5.16	241.2	234.9	241.2	236.3	242	244.6
B9ET10	B9ET10	Uncharacterized protein	OsJ_00497	0	High	16.685	14	5	7	5	330	37.3	5.63	395.2	379.4	377.5	421.8	427.5	419.5
B9ET84	B9ET84	S1 domain-containing protein	OsJ_03610	0.002	High	3.942	3	1	1	1	428	47.7	6.38	119.6	116.2	116.4	115.4	124.7	113.5
B9ET85	B9ET85	Uncharacterized protein	OsJ_03614	0	High	35.332	10	11	14	9	1075	125.2	5.68	938.1	843.6	906.5	801	763.7	773.6
B9ET94	B9ET94	Uncharacterized protein	OsJ_03625	0	High	10.094	3	5	5	5	1420	157.1	5.99	411.4	395.5	427.8	366.3	339.7	425.3
B9ETA3	B9ETA3	Uncharacterized protein	OsJ_03649	0.001	High	5.154	2	2	2	2	833	92.1	7.25	120.8	106.7	105.3	114.3	123.9	121
B9ETK0	B9ETK0	Uncharacterized protein	OsJ_00684	0.002	High	4.237	2	1	1	1	546	57.1	10.14	69.4	66.3	64.8	63.6	74	59.9
B9ETK9	B9ETK9	Phosphotransferase	OsJ_00699	0.001	High	4.522	3	1	1	1	472	50.9	6.05	41	54.1	99.8	44.4	44.6	47
B9ETS7	B9ETS7	Glycosyltransferase	Os01g0805400	0	High	19.318	9	4	5	4	470	51	5.48	253.2	250	271.6	186.7	205.1	222.9
B9EU26	B9EU26	Lipase_GDSL domain-containing protein	OsJ_00868	0	High	8.4	7	2	3	1	347	36.8	7.46	35.1	30.2	38.3	37.3	36	41.7
B9EU38	B9EU38	Uncharacterized protein	OsJ_00891	0	High	18.52	9	5	5	5	668	72.6	5.8	266.1	278.2	286.5	309.9	300	330.8
B9EU73	B9EU73	Uncharacterized protein	OsJ_03898	0	High	23.06	14	4	8	4	328	35.5	9.44	500	465.7	505.4	628.8	586.5	545.6
B9EU97	B9EU97	Pyr_redox_2 domain-containing protein	OsJ_03953	0	High	6.693	4	2	2	2	497	54.4	9.16	244.8	235.8	234	214.5	215.2	204.5
B9EUA5	B9EUA5	Uncharacterized protein	OsJ_03966	0.002	High	4.199	5	2	2	2	312	33.9	5.69	147.3	127.7	123.5	121.9	126.2	125
B9EUI5	B9EUI5	KH domain-containing protein	OsJ_00994	0	High	9.756	4	3	3	3	819	89.6	6.44	214.9	210.3	212.4	187.8	178.1	199.8
B9EUK1	B9EUK1	Importin N-terminal domain-containing protein	OsJ_01025	0	High	99.583	13	17	33	8	1693	186.9	5.03	653	629.3	597.4	548.1	546	567.2
B9EUP8	B9EUP8	Uncharacterized protein	OsJ_01114	0.001	High	5.038	3	2	2	2	479	53.5	7.65	75.2	74.2	91.2	59	56.3	69.9
B9EUR8	B9EUR8	Nsp1_C domain-containing protein	OsJ_04120	0	High	11.492	11	4	4	4	307	35.5	5.3	341	307.3	360.8	338.9	341.1	365
B9EUT1	B9EUT1	TYR_PHOSPHATASE_2 domain-containing protein	OsJ_04143	0	High	10.083	9	2	4	2	268	30.2	9.41	189.9	184.9	190.9	137.3	139.5	149.1
B9EV21	B9EV21	MoCF_biosynth domain-containing protein	OsJ_01171	0.004	High	3.028	3	2	2	2	497	54.9	6.07	94.7	84.5	112.6	88	88	119.2
B9EV50	B9EV50	Os01g0269000 protein	Os01g0269000	0	High	15.789	9	5	6	5	459	48	8.46	455.8	460.9	470	423.9	435.1	461.8
B9EV51	B9EV51	Uncharacterized protein	OsJ_01236	0	High	19.069	15	8	8	8	550	59.1	5	488.5	482.1	479.3	479.6	493.6	500.5
B9EV56	B9EV56	Os01g0271500 protein	Os01g0271500	0	High	10.07	4	2	4	2	451	49.6	5.44	182.9	142.8	138.7	157.5	173.9	152.2
B9EV70	B9EV70	Os01g0276200 protein	Os01g0276200	0	High	18.943	19	5	9	5	332	36.6	6.55	383.6	396.5	390.1	392	389.3	376.5
B9EVG3	B9EVG3	Vps53_N domain-containing protein	OsJ_04466	0	High	7.669	3	2	2	2	834	92.9	7.53	72.5	72	71.5	84.2	76.9	74
B9EVH1	B9EVH1	VWFA domain-containing protein	OsJ_04480	0	High	10.078	6	3	4	3	466	50.3	6.32	94.3	86.9	94.7	84.9	79.6	85.3
B9EVI2	B9EVI2	Uncharacterized protein	OsJ_04503	0	High	14.87	10	6	8	6	557	61.2	6.87	586.9	570.6	606.7	500.7	479.6	551.2
B9EVJ9	B9EVJ9	Os01g0283100 protein	Os01g0283100	0	High	23.288	21	5	7	5	263	28.5	6.86	440	430	466.4	493.5	477.9	513.9
B9EVK2	B9EVK2	Peptidyl-prolyl cis-trans isomerase	OsJ_01342	0	High	15.661	17	3	4	2	232	24.9	8.29	149.7	174.9	164.2	158.6	152.6	156
B9EVS4	B9EVS4	Phospholipase	OsJ_01476	0.002	High	4.054	2	2	2	2	1099	124.7	6.64	92.3	87	104.5	67.8	71.5	82.1
B9EVT6	B9EVT6	Uncharacterized protein	OsJ_01506	0.007	High	2.289	10	1	1	1	90	10.7	4.88	61.2	59.5	85.4	87	99.6	105.4
B9EVU0	B9EVU0	ABC1 domain-containing protein	OsJ_01512	0.002	High	4.269	5	2	2	2	608	66.7	8.95	48.3	43.8	52	37.7	40.5	40.1
B9EVW4	B9EVW4	Homeobox domain-containing protein	OsJ_04561	0	High	11.555	3	4	4	2	1240	137.6	7.23	148.5	164.9	156.5	152.7	153.2	147.3
B9EVX0	B9EVX0	Uncharacterized protein	OsJ_04571	0	High	52.261	20	15	22	15	818	90	7.02	1083.7	1056.1	1087.3	1023.5	982.5	997.8
B9EW27	B9EW27	Thioredox_DsbH domain-containing protein	OsJ_04681	0	High	29.504	11	10	14	10	791	88.2	6.37	998.5	970.3	997.4	958.6	981.1	1001.6
B9EWE0	B9EWE0	Uncharacterized protein	OsJ_04720	0	High	22.291	8	5	7	5	675	72.3	8.41	345.2	326.1	326.4	298.6	314.5	300.2
B9EWE4	B9EWE4	Uncharacterized protein	OsJ_04727	0	High	52.391	28	7	32	7	366	39	6.73	824.1	811.2	839.5	734.5	764.6	750.5
B9EWK5	B9EWK5	RING-type domain-containing protein	OsJ_04843	0	High	11.321	7	4	4	4	626	67.9	6.9	181.4	183.6	162.5	194.9	185.3	210.6
B9EWL3	B9EWL3	PEROXIDASE_4 domain-containing protein	OsJ_04862	0	High	17.309	28	5	5	5	265	28.3	7.94	198	202.9	208.9	200.2	198.2	210.8
B9EWQ2	B9EWQ2	Uncharacterized protein	OsJ_01747	0	High	19.691	10	3	6	3	341	38.1	6.43	363.1	297.2	271.5	318.6	376.2	340.9
B9EWQ9	B9EWQ9	Xpo1 domain-containing protein	OsJ_01764	0	High	33.577	9	10	11	10	1240	137.3	6.51	576.6	596	602.7	542.6	542.4	567.1
B9EWR8	B9EWR8	Uncharacterized protein	OsJ_01777	0	High	6.928	7	2	2	1	321	34.5	9.06	124.6	130.5	163.4	111.8	113.4	118.6
B9EWV4	B9EWV4	Uncharacterized protein	OsJ_01845	0	High	33.346	20	8	14	8	415	44.8	5.54	793.3	768.5	768.5	796.9	831.1	847
B9EX64	B9EX64	J domain-containing protein	OsJ_01978	0	High	8.952	7	3	3	3	511	56.2	5.57	118.2	98	114	96.3	98.9	97.1
B9EXB5	B9EXB5	Glutaredoxin domain-containing protein	OsJ_02073	0	High	7.553	15	3	3	1	220	24.3	6.54	77.6	78.9	84.3	62.9	71.1	70.5
B9EXB8	B9EXB8	Uncharacterized protein	OsJ_02078	0.004	High	2.985	2	1	1	1	532	57.7	5.77	102.8	98.7	103.3	77.2	84.7	88.4
B9EXB9	B9EXB9	Uncharacterized protein	OsJ_02081	0	High	9.005	3	4	4	4	1002	114.4	6.55	203.8	206.7	245.2	240.6	232.6	245.8
B9EXD7	B9EXD7	DUF3437 domain-containing protein	OsJ_02112	0	High	22.705	7	8	9	8	984	109.8	7.96	538.5	548.7	606.1	539.3	505.9	664.3
B9EXL3	B9EXL3	Uncharacterized protein	OsJ_02264	0	High	25.38	14	6	10	6	504	55.4	5.99	430.6	440.7	434.6	491.8	431.1	433.8
B9EXM2	B9EXM2	Carbamoyl-phosphate synthase large chain, chloroplastic	CARB	0	High	131.209	26	30	51	30	1172	127.7	6.01	2912.9	3077.1	3033.1	2732.4	2716.2	2804.9
B9EXN2	B9EXN2	Os01g0574600 protein	Os01g0574600	0	High	7.599	9	3	3	3	341	34.8	7.65	214	186.3	258.8	180.4	164.2	200.8
B9EXN4	B9EXN4	Protein ROOT HAIR DEFECTIVE 3 homolog	OsJ_02311	0	High	71.917	25	19	32	19	806	90.4	6.2	1682.5	1739.1	1824.8	1775.7	1703.8	1802.3
B9EXP9	B9EXP9	Beta-galactosidase	OsJ_02342	0	High	5.66	3	3	6	1	839	93	6.14	105.7	103.1	131.2	75.2	95.6	84.9
B9EXV3	B9EXV3	Btz domain-containing protein	OsJ_02456	0.001	High	5.047	2	1	1	1	716	77.1	5.45	19	24.4	22.4	21.8	28	25.4
B9EXV5	B9EXV5	F-box domain-containing protein	OsJ_02462	0.008	High	2.213	2	1	1	1	459	50.5	7.53	31	40.6	34.7	37.9	34.5	36.7
B9EY00	B9EY00	Protein kinase domain-containing protein	OsJ_02553	0	High	37.623	14	9	12	8	742	76.9	7.75	476	480	520.4	507.2	466.7	505.1
B9EY28	B9EY28	Uncharacterized protein	OsJ_02617	0	High	68.311	23	21	25	21	909	103.6	6.47	1652.4	1544.1	1577.5	1568.3	1751.9	1742.7
B9EY56	B9EY56	Beta-adaptin-like protein	OsJ_02672	0	High	9.973	3	2	2	2	848	93.1	5.34	122.8	128.1	121.1	108	203.1	127.5
B9EY77	B9EY77	Uncharacterized protein	OsJ_02724	0	High	289.61	68	33	230	26	561	62.4	5.87	6899.7	7268	6971.8	6446.5	6170.1	6084.9
B9EYF5	B9EYF5	Pyruvate kinase	OsJ_02894	0	High	5.464	3	2	3	1	606	65.8	6.18	32.3	32.1	31.2	34.5	30.4	27.3
B9EYI3	B9EYI3	Lactamase_B domain-containing protein	OsJ_02942	0	High	15.739	18	5	5	5	336	36.7	7.49	158.5	175.9	159.1	166.5	166.7	169.1
B9EYR4	B9EYR4	Uncharacterized protein	OsJ_00022	0	High	30.438	3	3	21	3	1355	150.1	7.68	963.8	952.9	890.2	913.2	905.3	826
B9EYT9	B9EYT9	Uncharacterized protein	OsJ_00069	0	High	16.772	6	4	5	4	803	89.9	5.49	200.1	195.5	192.7	167.5	182.2	175.4
B9EYU3	B9EYU3	HDAC_interact domain-containing protein	OsJ_00078	0	High	12.956	3	4	5	3	1418	159.2	5.94	179	169.1	164.4	155.8	155.1	159.7
B9EYY8	B9EYY8	Methyltransf_11 domain-containing protein	OsJ_03109	0	High	56.51	31	14	20	14	509	58	5.73	1067.9	1051.7	1073.8	1210.1	1205.9	1171
B9EZ14	B9EZ14	J domain-containing protein	OsJ_03161	0	High	26.976	9	3	19	3	637	69.1	7.36	557.9	549.4	621.6	404.6	412	430.3
B9EZ35	B9EZ35	WD_REPEATS_REGION domain-containing protein	OsJ_03210	0	High	30.031	15	6	8	6	462	51.1	6.21	257.1	223.3	225.7	233.4	231.2	246.8
B9EZ51	B9EZ51	Uncharacterized protein	OsJ_03246	0	High	36.233	11	10	13	10	876	97.9	6.04	739.7	818.6	788.2	799.3	728.6	767.6
B9EZ78	B9EZ78	Tr-type G domain-containing protein	OsJ_00145	0	High	24.436	12	8	9	8	707	77.2	5.52	799.3	782.6	678	756.3	744.9	663.8
B9EZ83	B9EZ83	Fructose-bisphosphate aldolase	OsJ_00159	0	High	61.192	9	14	25	13	1700	188.4	8.79	938.4	1004.9	902	1085.6	1080.5	1095.1
B9EZP9	B9EZP9	Os01g0752800 protein	Os01g0752800	0.002	High	4.146	10	1	1	1	166	19.2	7.4	66.8	66.4	63.2	49.5	65.7	63.3
B9EZQ9	B9EZQ9	Uncharacterized protein	OsJ_03509	0	High	9.018	8	3	3	3	379	40.7	5.87	142.8	133.4	162.7	127.5	136.2	138.5
B9EZT7	B9EZT7	Uncharacterized protein	OsJ_06612	0	High	22.971	14	7	69	1	413	46.5	7.93	52.5	51.2	52.3	33.3	36.1	36.1
B9EZV2	B9EZV2	Uncharacterized protein	OsJ_06647	0	High	33.844	61	8	15	8	129	14.8	5.36	710.4	684.5	893.3	747.8	892.9	1014.9
B9EZV5	B9EZV5	Uncharacterized protein	OsJ_06651	0	High	44.94	19	9	24	9	481	54.2	5.69	1128	1148.2	965.3	1108.6	1061.5	909.5
B9EZW0	B9EZW0	Uncharacterized protein	OsJ_06658	0	High	5.693	5	2	2	2	473	53.3	8.6	169.8	155.4	187.2	161.6	137.5	173.3
B9EZX4	B9EZX4	Uncharacterized protein	OsJ_06679	0	High	26.118	7	8	10	8	966	109.6	7.15	593.2	580.2	571.8	588.2	588.4	620.9
B9EZY6	B9EZY6	CMP/dCMP-type deaminase domain-containing protein	OsJ_06705	0	High	8.316	5	3	3	3	558	61.4	6.32	417.5	415.2	426.9	397	381.8	405.9
B9EZZ2	B9EZZ2	Importin N-terminal domain-containing protein	OsJ_06714	0	High	26.14	8	8	10	3	1030	118.3	4.93	306.6	323.3	337.1	251.2	246.7	257.7
B9F005	B9F005	LsmAD domain-containing protein	OsJ_06742	0	High	8.944	6	3	3	3	593	64.7	6.21	168.1	163.3	248.3	162.9	165.7	214.3
B9F0A5	B9F0A5	Uncharacterized protein	OsJ_06940	0	High	14.566	13	4	5	4	416	45.4	9.66	202.9	198.4	207.9	200.4	191.1	190.3
B9F0B8	B9F0B8	SAM domain-containing protein	OsJ_06971	0	High	17.38	13	3	5	2	262	27.3	9.89	181.1	171.9	183.2	216.1	223.3	220.8
B9F0I8	B9F0I8	Uncharacterized protein	OsJ_07117	0.003	High	2.841	2	1	1	1	463	49.4	5.22	51.8	51.8	51.5	51.8	53.6	50.6
B9F0J8	B9F0J8	Uncharacterized protein	OsJ_07135	0.002	High	4.091	6	2	2	2	502	55.7	5.47	83	92.1	83.8	74.1	76.2	88
B9F0Q1	B9F0Q1	Uncharacterized protein	OsJ_07246	0	High	14.575	7	3	3	3	433	48.6	6	170.6	173	165	232.2	238.2	204.8
B9F0U0	B9F0U0	Cyclin G-associated kinase-like protein	OsJ_07336	0	High	7.753	6	3	3	2	667	73.4	7.36	259.2	257.2	281.2	228.9	253.6	241.3
B9F0V7	B9F0V7	Uncharacterized protein	OsJ_07374	0	High	30.485	25	8	17	5	380	42.8	6.43	468	459.5	485.7	459.6	488.5	509.5
B9F0Z2	B9F0Z2	Eukaryotic translation initiation factor 2A	OsJ_07449	0	High	16.893	11	5	5	5	522	57	9.1	303.9	308	303.4	259.1	268.4	329.9
B9F104	B9F104	Uncharacterized protein	OsJ_07472	0	High	55.155	26	10	19	3	422	46.4	5.19	88.5	84.9	95.3	81.1	84.8	87.7
B9F116	B9F116	GrpE protein homolog	OsJ_07499	0	High	20.473	10	4	7	4	332	36.6	4.72	411.4	407.3	517.7	467	479.6	488.8
B9F1F4	B9F1F4	Ubiquitin carboxyl-terminal hydrolase	OsJ_07774	0	High	7.04	10	2	2	1	273	29.8	4.44	21.5	18.2	24.7	39.4	37.9	38.1
B9F1I4	B9F1I4	Glutathione peroxidase	Os02g0664000	0	High	43.153	25	7	21	4	238	25.8	9.36	733.9	764.2	800.4	884.5	829.6	902.4
B9F1I5	B9F1I5	Uncharacterized protein	OsJ_07839	0	High	47.18	10	15	16	15	1597	180.3	6.29	919.3	890.5	851.5	878.7	864.9	865.5
B9F1Q3	B9F1Q3	Protein transport protein sec16	OsJ_05021	0	High	12.894	3	5	6	3	1514	162.3	5.31	376	396.9	380.4	322.2	299	369.8
B9F1R2	B9F1R2	Uncharacterized protein	OsJ_05035	0	High	55.961	8	16	19	15	2238	253.5	6.23	1193.1	1164.3	1168.3	1079	1095.8	1174.5
B9F1Y3	B9F1Y3	Os02g0697300 protein	Os02g0697300	0	High	24.063	16	7	8	7	392	43.6	4.77	623	619.3	648.5	583	548.6	625.4
B9F214	B9F214	zf-rbx1 domain-containing protein	OsJ_08095	0.001	High	4.691	9	1	3	1	156	17.6	6.76	146.9	151.6	148.4	129.6	133.8	131.9
B9F267	B9F267	Os02g0122400 protein	Os02g0122400	0	High	16.411	8	6	8	6	769	85	5.34	472.8	468	482.8	470.3	459.4	478.2
B9F272	B9F272	Eukaryotic translation initiation factor 3 subunit C	OsJ_05186	0	High	113.174	22	19	43	3	933	105.7	5.35	354.9	286.8	328.9	300.1	322.5	302.4
B9F286	B9F286	Small nuclear ribonucleoprotein E	Os02g0126700	0.003	High	2.943	13	1	1	1	88	10.3	9.7	31.6	33.2	36.8	47.8	39.6	45.7
B9F287	B9F287	TPR_REGION domain-containing protein	OsJ_05217	0	High	29.824	26	7	9	7	310	34.3	7.3	445.9	413.2	441.3	557.1	549.4	506.4
B9F2C1	B9F2C1	Uncharacterized protein	OsJ_08121	0	High	36.289	9	10	13	3	1343	147.6	6.15	153.7	167.3	249.9	160.8	150.3	154.8
B9F2E2	B9F2E2	Uncharacterized protein	OsJ_08169	0	High	9.736	4	4	4	4	955	105.2	7.46	377.9	463.8	433.5	297.9	289.4	306.5
B9F2F3	B9F2F3	Os02g0721700 protein	Os02g0721700	0	High	10.437	17	3	4	3	167	18	6.93	261	267.9	283.8	256.9	258.8	264.1
B9F2K8	B9F2K8	Os02g0735100 protein	Os02g0735100	0	High	7.126	6	3	3	3	448	49.8	9.8	231.3	222.6	213.1	194.3	186.6	185.7
B9F2L6	B9F2L6	CUE domain-containing protein	OsJ_05293	0	High	14.692	8	5	9	4	460	51.4	4.93	306.2	292.5	259.4	271.6	266.6	278.1
B9F2N9	B9F2N9	Uncharacterized protein	OsJ_05345	0	High	23.854	13	7	11	3	487	53.8	7.15	118.4	111.2	105	118.2	123.7	117.1
B9F2Q7	B9F2Q7	Uncharacterized protein	OsJ_05377	0	High	11.289	1	3	4	3	2676	299	4.83	166.7	180.6	185.1	160.7	174.7	170.2
B9F2R0	B9F2R0	PPM-type phosphatase domain-containing protein	OsJ_05386	0	High	5.774	6	2	2	1	368	40.1	5.02	58.5	56	47.9	51.4	47.1	53.4
B9F2W8	B9F2W8	Os02g0738900 protein	Os02g0738900	0	High	49.865	17	15	17	4	923	100.3	9.16	274.2	271.8	249.9	221.5	224.3	235.9
B9F2X6	B9F2X6	TPR_MLP1_2 domain-containing protein	OsJ_08332	0	High	41.653	6	12	13	12	2023	228.9	5.11	793.1	745.1	831.2	726.6	774	785.6
B9F2Y1	B9F2Y1	AD domain-containing protein	OsJ_08339	0	High	11.588	32	3	3	3	181	19.9	5.72	136.3	166.7	123.7	109.7	129.7	96.8
B9F2Z5	B9F2Z5	ArsA_ATPase domain-containing protein	OsJ_08363	0	High	12.073	10	4	4	4	402	43.4	7.88	154.4	155	164.7	109.1	129.3	120.4
B9F338	B9F338	Os02g0760500 protein	Os02g0760500	0	High	6.429	11	2	3	2	162	17.2	6.76	189.8	190.7	189.8	195.1	163.5	170.5
B9F342	B9F342	M16C_associated domain-containing protein	OsJ_08475	0	High	19.085	6	6	9	6	1000	113	5.2	642.7	658.3	624.8	583.3	578.5	601.9
B9F355	B9F355	C3H1-type domain-containing protein	OsJ_05475	0	High	6.694	5	3	3	3	465	53.2	8.18	209.3	203.2	239.1	231.2	233.1	246.9
B9F382	B9F382	Uncharacterized protein	OsJ_05521	0	High	25.642	13	6	8	6	727	81	6.29	448.7	453.4	487	440.3	459.9	453.4
B9F386	B9F386	Os02g0167700 protein	Os02g0167700	0	High	121.546	27	32	51	32	1218	134.2	6.11	2948.9	2958.4	2848.4	3046.4	3085.1	3022.1
B9F3B3	B9F3B3	CTP_transf_like domain-containing protein	OsJ_05570	0.004	High	3.191	3	1	2	1	315	36.1	5.16	144	151.4	188.4	178.8	179.5	206.9
B9F3B6	B9F3B6	Succinate-semialdehyde dehydrogenase, mitochondrial	ALDH5F1	0	High	70.117	32	15	29	15	527	56.1	8.1	1528.2	1450	1464.2	1458.3	1494.4	1496
B9F3E0	B9F3E0	Integrase-type domain-containing protein	OsJ_05620	0	High	7.075	2	3	3	3	1223	136.6	7.31	85.7	84.7	89	77.6	74.2	87.1
B9F3F2	B9F3F2	tRNA_edit domain-containing protein	OsJ_08514	0	High	31.398	23	7	12	7	322	35	7.02	652.2	643.6	702.5	774.5	812.5	810.9
B9F3J0	B9F3J0	Uncharacterized protein	OsJ_08588	0	High	27.031	6	10	10	8	1596	180.6	8.84	489.8	480.4	487	397	399.3	418.8
B9F3L6	B9F3L6	Uncharacterized protein	OsJ_08631	0	High	161.349	32	28	69	19	960	105.7	6.55	2364.6	2331.8	2199.4	2249.8	2325.6	2299.9
B9F3M8	B9F3M8	Protein kinase domain-containing protein	OsJ_08651	0	High	6.988	2	2	3	1	1051	116.4	5.92	27.3	26.8	22.6	21.2	49.5	23.6
B9F3Q7	B9F3Q7	Uncharacterized protein	OsJ_05660	0	High	18.146	11	5	7	4	521	57.6	7.5	223.3	226.9	230.5	257.5	242.8	258.4
B9F3W5	B9F3W5	Uncharacterized protein	OsJ_05800	0	High	13.01	3	6	6	3	1961	222.6	5.45	251.6	236.6	238.9	230.4	216.2	217.2
B9F3Z4	B9F3Z4	Nudix hydrolase domain-containing protein	OsJ_08693	0	High	44.081	10	13	16	13	1268	142.1	6.11	1169.1	1139.1	1165.9	1193.3	1196	1163.8
B9F3Z5	B9F3Z5	Cytochrome b5 heme-binding domain-containing protein	OsJ_08695	0	High	20.861	61	5	9	5	111	11.5	5.15	356.4	362.6	450.3	338.8	424.3	498.2
B9F400	B9F400	Os02g0794600 protein	Os02g0794600	0.004	High	2.98	11	1	1	1	79	8.4	7.65	22.8	20.2	33	23.1	27.9	40.8
B9F462	B9F462	W2 domain-containing protein	OsJ_08832	0	High	27.52	6	6	8	6	969	108.5	5.36	356.6	346.4	338.7	458.6	454	439.5
B9F4B5	B9F4B5	Uncharacterized protein	OsJ_05923	0	High	105.445	32	15	60	4	479	54.1	8.18	231.8	221.5	203.4	178.6	214.2	186.7
B9F4C0	B9F4C0	Uncharacterized protein	OsJ_05928	0	High	6.789	4	2	2	2	510	51.7	6.77	84.2	72	74.6	76.2	77.2	80.2
B9F4C8	B9F4C8	Serine/threonine-protein phosphatase 2A 55 kDa regulatory subunit B	OsJ_05943	0	High	6.586	4	2	3	1	525	58.9	6.14	18.6	17.9	22.2	14.9	20.7	21.8
B9F4C9	B9F4C9	Uncharacterized protein	OsJ_05944	0	High	9.845	7	3	3	2	674	68.4	5.69	63.8	74	62.7	66.1	68.6	67.1
B9F4G6	B9F4G6	Os02g0234800 protein	Os02g0234800	0	High	14.595	15	4	4	4	284	32	5.15	192.2	185.8	238.3	222.4	205.5	226.1
B9F4H9	B9F4H9	Protein kinase domain-containing protein	OsJ_06037	0.003	High	2.895	1	1	1	1	801	89.6	7.02	81.9	87.5	86.9	86.5	92.1	82.3
B9F4M2	B9F4M2	Uncharacterized protein	OsJ_08959	0	High	39.412	17	9	10	9	722	80.4	6.48	517	530.3	516.2	526.7	504.3	492.1
B9F4M5	B9F4M5	Fe2OG dioxygenase domain-containing protein	OsJ_08962	0	High	19.293	15	5	5	5	387	42.7	6.38	333.8	367.4	361.7	324.9	330.2	329
B9F4N0	B9F4N0	Uncharacterized protein	OsJ_08971	0	High	10.496	5	2	3	2	474	53.3	5.91	122.9	104.8	107.7	66.1	71.1	60.3
B9F4N9	B9F4N9	Peptidase_M3 domain-containing protein	OsJ_08986	0	High	96.002	27	19	29	18	791	88	6.16	1659.6	1652.7	1660.5	1501.2	1533.7	1498
B9F4P8	B9F4P8	FKS1_dom1 domain-containing protein	OsJ_09005	0	High	39.445	6	11	15	3	1918	220.4	9.13	154.7	150.7	167.4	165.1	175	158
B9F4S9	B9F4S9	Cupin type-1 domain-containing protein	OsJ_06080	0	High	14.858	20	3	7	3	168	19.6	8.18	208.4	182.2	167.4	181.8	181.3	148.3
B9F4T7	B9F4T7	RRM domain-containing protein	OsJ_06104	0.005	High	2.35	3	1	1	1	304	34.9	10.96	121	140.1	116.7	153.9	106.8	115.5
B9F522	B9F522	40S ribosomal protein S3a	OsJ_06287	0	High	73.04	34	14	57	6	399	44.9	9.44	338.6	325.4	354.4	431.7	379.4	420.8
B9F537	B9F537	Uncharacterized protein	OsJ_06316	0	High	13.806	6	5	5	5	771	85.6	6.19	305.8	327.8	321.9	308.5	292.9	320.9
B9F546	B9F546	CbiX domain-containing protein	OsJ_06350	0.001	High	4.719	14	1	1	1	125	13.9	7.39	25.1	23	25.3	25.8	24.3	25.4
B9F559	B9F559	Uncharacterized protein	OsJ_06372	0.01	High	2.173	1	1	1	1	953	106.6	5.74	29.8	32.6	35	23	25.4	24.1
B9F578	B9F578	GB1/RHD3-type G domain-containing protein	OsJ_06401	0	High	13.713	5	6	6	5	1096	123.7	7.08	270.3	262	259.4	271.3	253	278.5
B9F5B9	B9F5B9	GST C-terminal domain-containing protein	OsJ_06467	0	High	19.368	11	4	7	4	364	41	7.08	288.3	292	302.7	313.5	275.2	290.7
B9F5C6	B9F5C6	Uncharacterized protein	OsJ_06480	0	High	57.239	28	8	23	1	322	36.3	10.24	36.7	30.2	41.2	50.8	45.8	40
B9F5I0	B9F5I0	Uncharacterized protein	OsJ_09642	0	High	12.032	3	2	3	2	874	99.3	5.12	116.4	117.4	126	111.8	122.1	137.9
B9F5M4	B9F5M4	Os03g0192400 protein	Os03g0192400	0	High	19.547	30	3	6	3	142	15.9	9.6	282.7	259.5	279.8	316	319.1	399.5
B9F5T2	B9F5T2	WD_REPEATS_REGION domain-containing protein	OsJ_12660	0	High	23.155	11	6	15	2	490	53.6	6.25	455.2	415.1	441	426.7	408.8	417.3
B9F5Y2	B9F5Y2	Uncharacterized protein	OsJ_12764	0	High	42.764	16	13	15	13	815	93	7.39	761.8	753.5	802.8	822.7	735.7	847.3
B9F642	B9F642	WPP domain-containing protein	OsJ_09862	0.002	High	4.16	5	1	1	1	243	26	10.83	16	11.6	24.7	15.6	22.9	24.2
B9F645	B9F645	Os03g0209600 protein	Os03g0209600	0	High	7.783	5	3	3	3	602	66.7	6.67	163.3	149	149.5	142	131.9	128.2
B9F648	B9F648	Uncharacterized protein	OsJ_09874	0	High	8.778	3	3	3	3	789	87.1	4.88	214.4	204.6	226.8	261.6	271.9	272
B9F660	B9F660	Plug_translocon domain-containing protein	OsJ_09896	0	High	49.211	14	8	29	8	549	60	9.32	887.6	864.5	881.5	934.9	886.6	992
B9F662	B9F662	Uncharacterized protein	OsJ_09899	0	High	23.668	4	8	11	6	2083	235.6	6.61	528.7	491.9	490.9	383.1	423.2	402.3
B9F665	B9F665	Os03g0214400 protein	Os03g0214400	0	High	12.652	9	5	5	5	476	54.1	8.78	214.7	207.5	216.6	217.6	215	242.1
B9F676	B9F676	Probable glucan 1,3-alpha-glucosidase	Os03g0216600	0	High	48.123	16	14	17	14	919	103.2	6.02	836.5	836.6	825.5	820	789.5	841.8
B9F689	B9F689	Tubulin alpha chain	Os03g0219300	0	High	67.62	29	11	32	5	449	50	5.25	519.5	492.1	514.9	549.8	533.9	544.1
B9F6B6	B9F6B6	Clat_adaptor_s domain-containing protein	OsJ_12842	0	High	7.76	10	2	2	2	272	29.5	5.26	82.5	93	80.3	107	91.9	92.1
B9F6D0	B9F6D0	Uncharacterized protein	OsJ_12867	0	High	7.486	1	2	2	2	1279	145	6.86	141.8	142.3	141.8	129.3	127.4	137.2
B9F6H3	B9F6H3	Uncharacterized protein	OsJ_12967	0	High	18.706	10	3	8	3	435	47.4	9.99	215	193.1	211.1	222.9	224.1	206.6
B9F6K0	B9F6K0	Uncharacterized protein	OsJ_13016	0.005	High	2.746	3	1	1	1	413	47.2	7.8	22.9	28	24.9	18	22.5	26.1
B9F6P5	B9F6P5	Translocase of chloroplast	OsJ_10086	0	High	86.311	46	14	46	14	360	40	9.5	2040.5	2007.5	1842.1	2193.7	2175.1	2081.4
B9F6R9	B9F6R9	SEC7 domain-containing protein	OsJ_10127	0	High	30.774	5	9	9	9	1789	197.6	5.69	537.6	573.9	548.8	502.1	517.1	533
B9F6T9	B9F6T9	Uncharacterized protein	OsJ_10169	0	High	12.921	6	3	4	3	528	56.6	6.34	200.5	198.2	222.5	187.6	178.4	222.8
B9F6U6	B9F6U6	Glutamine amidotransferase type-1 domain-containing protein	OsJ_10181	0	High	46.596	27	13	16	13	686	73.8	6.74	778.3	771.2	749.9	801.9	803.1	843.5
B9F6V9	B9F6V9	S5 DRBM domain-containing protein	OsJ_13042	0	High	80.02	47	12	40	6	284	31.1	10.42	657.4	673.7	650	714.8	712.9	675.2
B9F6W4	B9F6W4	PPM-type phosphatase domain-containing protein	OsJ_13054	0	High	8.114	2	2	3	2	1379	149.7	5	129.5	121.5	113.6	101.3	126.1	104.7
B9F6X2	B9F6X2	Peptidyl-prolyl cis-trans isomerase	OsJ_13071	0	High	11.472	13	3	4	3	236	25.4	8.22	268	280	263.4	326.2	303	304.5
B9F721	B9F721	Dolichol-phosphate mannosyltransferase subunit 1	Os03g0824400	0	High	7.035	9	2	2	2	243	27.1	9.01	90.8	90.8	85.8	74.6	88.4	76
B9F754	B9F754	Importin N-terminal domain-containing protein	OsJ_10217	0	High	24.198	9	10	11	10	1052	115.8	5.06	567.6	618	601.1	571.4	537.5	543.8
B9F770	B9F770	Uncharacterized protein	OsJ_10240	0	High	14.449	5	4	5	3	724	80.4	8.94	179.4	180.1	193.6	186.8	174.5	177.8
B9F774	B9F774	SH3 domain-containing protein	OsJ_10249	0	High	20.06	6	5	6	5	1124	121.9	5.3	399.7	339.6	361.5	312.8	320.8	345.6
B9F777	B9F777	Uncharacterized protein	OsJ_10254	0	High	24.809	15	6	9	1	455	48.9	5.14	24.3	25.7	22.3	14.5	12.1	11.3
B9F783	B9F783	Serine/threonine-protein phosphatase	OsJ_10270	0	High	28.67	20	7	9	5	400	44.5	5.05	377.6	374.8	373.1	389.4	435.8	406.8
B9F7C5	B9F7C5	BHLH domain-containing protein	OsJ_10356	0.005	High	2.705	2	1	1	1	597	64.6	7.21	58.7	60	56.7	40.4	44	43.3
B9F7E5	B9F7E5	Uncharacterized protein	OsJ_13230	0	High	42.044	21	8	13	8	410	43	6.04	834.6	874.3	894.5	915.7	902.9	889.4
B9F7G1	B9F7G1	Os03g0833900 protein	Os03g0833900	0.005	High	2.517	4	1	1	1	186	20.3	5.29	98.1	75	75.4	62.3	73.1	64.2
B9F7J3	B9F7J3	Uncharacterized protein	OsJ_13330	0	High	6.75	6	2	2	2	420	49.4	8.73	88.1	96.2	104.1	99.6	100.8	95.7
B9F7Q3	B9F7Q3	Os03g0285900 protein	Os03g0285900	0	High	9.798	12	4	4	3	330	37	11	252.8	258.6	244.9	284.3	281.6	285
B9F7S8	B9F7S8	J domain-containing protein	OsJ_10460	0	High	33.014	16	10	13	10	582	63.7	9.03	756.8	729.2	707.7	787.5	781.2	741.7
B9F7T3	B9F7T3	6PF2K domain-containing protein	OsJ_10467	0	High	14.478	3	3	5	3	1067	120.3	7.3	241.2	248.9	243.8	241.3	228.5	252.4
B9F7U9	B9F7U9	PKS_AT domain-containing protein	OsJ_10497	0	High	34.183	20	6	14	6	387	40.4	8.13	785.2	768.2	797.9	841.3	872.7	864.7
B9F7X4	B9F7X4	Uncharacterized protein	OsJ_10548	0	High	56.709	24	12	21	12	659	72.2	8.9	1133.2	1153.2	1166.2	1075.6	1033.3	1082
B9F831	B9F831	Uncharacterized protein	OsJ_10590	0	High	22.967	11	7	7	7	817	92.4	6.61	485.6	466	466.3	432.7	431.3	424.4
B9F844	B9F844	Uncharacterized protein	OsJ_10617	0.002	High	3.966	5	1	1	1	224	23.5	4.98	40.2	39.3	54.2	44.2	48.4	75.4
B9F855	B9F855	Glucose-6-phosphate 1-dehydrogenase	Os03g0318500	0	High	23.06	11	7	8	7	629	70.7	5.69	444.4	453.2	432.7	396.1	436	395.8
B9F894	B9F894	Endoglucanase	OsJ_10702	0	High	48.423	20	12	18	11	619	68.2	9.16	975.5	962.4	929	939.1	896	999.4
B9F8C7	B9F8C7	WD_REPEATS_REGION domain-containing protein	OsJ_10772	0	High	6.656	4	2	2	2	477	52.6	8.87	184.1	167.2	160.8	150.2	161	155.5
B9F8I3	B9F8I3	Uncharacterized protein	OsJ_10898	0	High	8.679	3	2	3	2	812	91.7	7.02	93	90.5	104.5	84.5	87.8	84.6
B9F8I8	B9F8I8	Uncharacterized protein	OsJ_10916	0	High	20.31	10	6	7	6	563	63	6.38	354.9	364.1	376.6	337.3	339.7	365.4
B9F8K4	B9F8K4	Uncharacterized protein	OsJ_10958	0	High	11.36	21	3	6	2	136	15.3	8.92	232.6	208.3	219.7	168.5	175	186.4
B9F8R0	B9F8R0	SAP domain-containing protein	OsJ_11077	0	High	23.12	7	5	7	5	796	86.3	4.86	239.4	241.8	248.8	273.2	268.7	304.5
B9F8W6	B9F8W6	Uncharacterized protein	OsJ_11170	0.007	High	2.304	2	1	1	1	339	34.7	8.46	140.8	142	156	170.4	158.5	174.2
B9F8X9	B9F8X9	Ubiquinone biosynthesis protein	OsJ_11205	0	High	17.197	13	4	7	4	323	34.5	9.14	466.3	474.4	437	464.6	466.4	463
B9F8Z3	B9F8Z3	Uncharacterized protein	OsJ_11242	0	High	7.992	12	2	3	2	201	21.1	4.84	159.2	162.5	243.7	145.8	181.4	200.9
B9F902	B9F902	Hexosyltransferase	OsJ_11255	0	High	21.5	10	5	6	5	577	65.8	7.3	380.4	389.1	369	307.5	317.4	327.1
B9F9B5	B9F9B5	Uncharacterized protein	OsJ_11458	0	High	23.313	14	5	8	5	375	39.9	9.11	675.5	756.4	672.7	574	574.2	617.9
B9F9D9	B9F9D9	VPS37 C-terminal domain-containing protein	OsJ_11503	0	High	8.341	12	4	5	3	265	30.1	6.8	151.8	217.5	227.1	132.7	129.1	135.8
B9F9J1	B9F9J1	Uncharacterized protein	OsJ_11614	0	High	9.372	5	3	3	3	701	76.2	4.86	169.3	166.1	188.1	142.6	138.6	150.9
B9F9Q2	B9F9Q2	Importin N-terminal domain-containing protein	OsJ_11737	0	High	22.087	7	7	7	7	1056	119.7	6.1	456.8	464.9	513.7	433.9	425.2	466.3
B9F9X9	B9F9X9	Ornithine aminotransferase	OsJ_11874	0	High	38.438	16	6	12	6	574	61.8	8.32	417.6	424.3	429.3	391.4	432	457.2
B9FA08	B9FA08	Uncharacterized protein	OsJ_11892	0	High	34.14	19	6	8	6	452	47.1	6.2	232	239.7	246.6	189.4	196.5	209.4
B9FA50	B9FA50	VOC domain-containing protein	OsJ_11974	0	High	10.742	26	3	3	3	198	21.9	8.66	74.5	91.3	89.2	95.2	109.3	92.8
B9FA64	B9FA64	SEC7 domain-containing protein	OsJ_12011	0	High	10.485	3	4	4	3	1384	154.4	6.93	133.4	93.6	143.4	87.1	105.7	112.2
B9FA68	B9FA68	Uncharacterized protein	OsJ_12022	0	High	5.719	11	1	1	1	192	20.6	6.67	32.3	25.9	21.6	16.9	18.6	20
B9FAD5	B9FAD5	Os03g0109700 protein	Os03g0109700	0.003	High	3.331	9	2	2	2	345	37.8	5.53	72.4	78.8	61.7	52.6	50	57.9
B9FAD9	B9FAD9	Uncharacterized protein	OsJ_09127	0.001	High	4.807	3	2	2	2	643	72.4	5.76	118.1	121.4	138.4	97.1	91.2	105.5
B9FAE7	B9FAE7	AP-2 complex subunit alpha	OsJ_09142	0	High	44.145	14	14	16	14	1006	112.4	5.54	1102.1	1062.3	1101.2	986.5	936.8	997.6
B9FAH6	B9FAH6	FKS1_dom1 domain-containing protein	OsJ_09196	0	High	45.299	10	14	17	8	1623	184.4	7.24	570.8	533	644.9	556.1	569.1	614
B9FAM2	B9FAM2	Uncharacterized protein	OsJ_12133	0	High	27.116	8	10	10	10	1170	132.2	6.34	674	644.4	663.8	635	616.8	649
B9FAN2	B9FAN2	WD_REPEATS_REGION domain-containing protein	OsJ_12146	0	High	13.042	10	4	4	4	435	46.7	4.63	258.4	274.4	278.7	264.8	270.2	277.4
B9FAN5	B9FAN5	Uncharacterized protein	OsJ_12150	0	High	77.093	12	19	26	16	1614	183	8.53	1225.5	1169.5	1190	1041.1	1076.3	1048.9
B9FAP3	B9FAP3	Plasma membrane ATPase	OsJ_12166	0	High	67.481	15	14	20	5	966	106.4	7.05	237.5	261.2	223.9	258.9	235.8	231.1
B9FAQ6	B9FAQ6	Uncharacterized protein	OsJ_12199	0	High	75.488	19	20	25	18	1061	120.4	6.68	1110.7	1146.3	1113	1280.6	1212.3	1177.7
B9FAW7	B9FAW7	Uncharacterized protein	OsJ_09271	0	High	8.519	3	3	3	3	919	102.7	6.74	189	187.4	163.5	179.8	192	187.8
B9FAY7	B9FAY7	Methyltransferase	Os03g0136200	0	High	8.302	8	3	3	3	363	40.6	8.09	210.5	223.6	209.3	155.6	164.3	163.5
B9FAZ1	B9FAZ1	Uncharacterized protein	OsJ_09329	0	High	15.434	4	3	4	1	964	107.4	8.34	48.1	53.1	46.1	35.1	34.4	33.7
B9FB05	B9FB05	tRNA-synt_1e domain-containing protein	OsJ_09367	0	High	96.063	35	17	45	17	528	60.9	6.33	2166.7	2136.5	2066.4	2156.1	2097.1	1975.6
B9FB06	B9FB06	Os03g0143400 protein	Os03g0143400	0	High	153.019	50	26	68	7	577	61	5.72	616.6	601.9	612.1	662.6	713.3	680.5
B9FB22	B9FB22	Uncharacterized protein	OsJ_09403	0.001	High	4.719	1	2	2	2	1687	186.1	5.87	137	156.9	160.8	107.9	100.6	115.3
B9FB70	B9FB70	Putative GTP-binding protein	OsJ_12333	0	High	35.342	21	11	11	6	611	68	8.31	320.3	317.7	311.7	245.3	296.4	277.4
B9FBE7	B9FBE7	Uncharacterized protein	OsJ_09473	0	High	57.87	29	12	21	12	505	55.8	5.74	1320.6	1266.3	1285.8	1171.9	1184.4	1230.8
B9FBI5	B9FBI5	Uncharacterized protein	OsJ_09549	0	High	10.613	20	2	5	2	93	10.7	10.92	161.7	159.4	147.8	204.1	182.4	134.5
B9FBL8	B9FBL8	Os03g0175600 protein	Os03g0175600	0	High	16.182	12	3	4	3	310	33.6	5.69	157.4	149.7	142.7	136.7	155.4	143.1
B9FBP1	B9FBP1	NOT2_3_5 domain-containing protein	OsJ_12483	0.001	High	4.314	2	1	1	1	631	67.4	8.25	40.4	39.7	41.9	39.1	43.8	44.1
B9FBP5	B9FBP5	GRAM domain-containing protein	OsJ_12488	0.002	High	3.941	6	1	1	1	247	26.4	9.39	9.4	10	11.3	9.9	10.8	9.1
B9FBP6	B9FBP6	Uncharacterized protein	OsJ_12490	0	High	34.794	8	5	10	5	867	96.1	7.55	335	355.1	336.7	467	454.8	432.6
B9FBS1	B9FBS1	Uncharacterized protein	OsJ_12537	0.005	High	2.734	0	1	1	1	3589	398.2	6.18	58	52.4	57.5	48.4	42	41
B9FBS2	B9FBS2	GOLD domain-containing protein	OsJ_12539	0	High	18.474	13	3	8	3	221	24.4	9.33	337.3	327.6	312.8	361.1	355.3	345.6
B9FBT5	B9FBT5	Cysteine synthase	OsJ_12564	0	High	42.581	6	9	15	3	1817	203.6	6.84	232.4	243.9	241.6	312.7	290	265.6
B9FBU2	B9FBU2	TPR_REGION domain-containing protein	OsJ_12581	0	High	35.377	13	4	11	2	498	52.9	6.34	66.1	67.5	73	64.7	63.7	67.1
B9FBX6	B9FBX6	Branched-chain-amino-acid aminotransferase	OsJ_15759	0	High	9.249	7	3	3	3	410	44.6	7.56	197.6	199.4	211.3	172.1	170.6	185.1
B9FC70	B9FC70	Uncharacterized protein	OsJ_15949	0.003	High	3.617	1	2	2	1	1532	172.3	8.24	160.1	150.6	136.9	140.6	149.6	130.4
B9FCC7	B9FCC7	Os04g0605900 protein	Os04g0605900	0	High	65.721	42	13	35	6	244	28.3	10.04	477.2	442	481.5	589.6	522.2	584.2
B9FCD5	B9FCD5	Uncharacterized protein	OsJ_16084	0	High	13.409	11	5	5	5	420	47.1	9.13	377.6	385.2	372.8	429.1	424.9	423.2
B9FCH2	B9FCH2	Uncharacterized protein	OsJ_16146	0	High	183.887	23	40	58	40	1849	209.3	4.72	3216.6	3205.2	3337.5	3491.4	3412.4	3435.5
B9FCM3	B9FCM3	Uncharacterized protein	OsJ_16246	0	High	18.533	8	4	7	3	607	65.9	7.02	235.1	230.8	241.9	212.4	212.7	239
B9FCT8	B9FCT8	OSJNBa0070O11.2 protein	OsJ_16398	0	High	24.775	4	7	7	7	1720	189.2	7.25	529.6	543.7	529	445.4	446.6	457.8
B9FCV2	B9FCV2	Uncharacterized protein	OsJ_16426	0	High	16.967	14	4	5	4	459	50.4	5.41	170.4	172.4	152.9	219.9	224.9	196.4
B9FCV7	B9FCV7	Peroxidase	OsJ_16433	0.003	High	3.376	2	2	2	2	1129	126	5.39	95.6	93.1	115.5	77.8	78.8	100.8
B9FCY4	B9FCY4	Uncharacterized protein	OsJ_16492	0	High	39.631	28	10	13	9	378	42.4	6.84	646.5	637.1	644	687.7	767	628.4
B9FD02	B9FD02	Uncharacterized protein	OsJ_13496	0.005	High	2.686	3	1	1	1	305	33.5	6.68	33.6	34.4	43.1	27.1	28.3	28.1
B9FD25	B9FD25	Uncharacterized protein	OsJ_13546	0	High	7.555	9	3	3	1	348	38.7	9.35	34.1	34.5	29.8	32.3	28.6	30.6
B9FD94	B9FD94	zinc_ribbon_10 domain-containing protein	OsJ_16589	0	High	19.117	9	6	6	1	666	71.8	7.74	23.3	18.9	27.2	36.6	33	25.1
B9FDC5	B9FDC5	Cysteine protease	OsJ_16662	0.007	High	2.293	1	1	1	1	892	97	5.68	76.3	70.6	73.8	59.8	65.1	59.8
B9FDD1	B9FDD1	RCK N-terminal domain-containing protein	OsJ_16670	0	High	20.61	3	6	8	6	2115	228.7	5.59	460.5	477	479.3	471.9	469.8	485.1
B9FDE0	B9FDE0	Probable serine/threonine-protein kinase BSK3	BSK3	0.003	High	2.891	2	1	1	1	494	55.4	6.05	46.3	48.2	49.8	41.9	38	41.8
B9FDE4	B9FDE4	Peptidase A1 domain-containing protein	OsJ_16693	0.003	High	3.547	2	1	1	1	648	66.8	6.02	20.2	21.1	21.6	11	12.5	10.8
B9FDM0	B9FDM0	Uncharacterized protein	OsJ_13773	0	High	396.651	57	43	342	43	895	99.9	5.95	12550.3	12737	12056.5	12723	12908.1	12257.2
B9FDM1	B9FDM1	Uncharacterized protein	OsJ_13777	0	High	10.973	12	4	4	4	307	34.4	9.73	172.3	170.6	179.5	182.8	172.7	188.4
B9FDQ2	B9FDQ2	Uncharacterized protein	OsJ_16714	0.003	High	3.363	2	1	1	1	490	54.4	9.47	64.9	68.8	71.6	59.8	50.5	57.1
B9FDR3	B9FDR3	Transportin-1	TRN1	0	High	36.683	10	7	10	7	891	98.6	4.92	641.6	622.9	630.2	633	663.5	654
B9FDT6	B9FDT6	Uncharacterized protein	OsJ_13849	0.004	High	2.754	1	1	1	1	1040	114.8	7.09	46.7	48.9	48.5	56.3	56	53
B9FDW4	B9FDW4	Uncharacterized protein	OsJ_13895	0	High	5.912	4	2	2	2	538	59.9	7.34	261.3	290.4	203.8	129.1	106	135.6
B9FE54	B9FE54	Amine oxidase	OsJ_14075	0	High	22.208	9	6	8	6	716	79.3	6.58	417.7	414.6	412.4	443.3	438.9	455.2
B9FE55	B9FE55	Tr-type G domain-containing protein	OsJ_14077	0	High	56.104	22	13	30	13	547	59.8	5.5	1403.4	1444.8	1378.9	1443.5	1378.9	1461.8
B9FEA3	B9FEA3	Uncharacterized protein	OsJ_14164	0	High	8.683	6	4	4	4	609	65.2	8.72	484.3	490.7	518.9	399.6	364	422.2
B9FEF3	B9FEF3	Uncharacterized protein	OsJ_14260	0	High	11.034	3	3	3	3	1056	118.5	5.59	162.3	148.6	178.3	163.3	147.5	153.7
B9FEH2	B9FEH2	Importin N-terminal domain-containing protein	OsJ_14311	0	High	28.53	9	9	10	4	1030	118.6	5.07	178.7	178.3	197.4	173	162.7	153.5
B9FER6	B9FER6	PKS_ER domain-containing protein	OsJ_14476	0	High	6.216	9	2	3	2	248	25.4	9.14	240.3	229.7	234.6	204	206.1	226.5
B9FES6	B9FES6	Rab-GAP TBC domain-containing protein	OsJ_14502	0	High	8.132	8	2	3	2	378	43.1	6.76	139.6	135.8	126.7	145.6	160.4	141.7
B9FES7	B9FES7	J domain-containing protein	OsJ_14503	0.003	High	3.667	2	1	1	1	592	66	7.9	61.3	53.8	61.4	59.3	53.9	57.4
B9FEU2	B9FEU2	Uncharacterized protein	OsJ_14533	0	High	11.611	10	5	5	5	479	52.5	5.15	315	303.8	324.7	299	273.5	304.7
B9FEY9	B9FEY9	AA_TRNA_LIGASE_II domain-containing protein	OsJ_14640	0	High	90.338	36	19	41	15	591	66.1	5.81	1906.9	1884.8	1811.9	2051.7	1901.5	1926.9
B9FF00	B9FF00	NAD(P)-bd_dom domain-containing protein	OsJ_14672	0	High	12.619	15	4	5	4	342	36.5	8.65	307.5	319.6	307.9	297.1	299.1	318.6
B9FF16	B9FF16	Aamy domain-containing protein	OsJ_14706	0	High	222.939	32	35	182	19	1250	139.3	5.52	1905.7	1909.8	1833	1838.1	1741.6	1769.1
B9FF25	B9FF25	AB hydrolase-1 domain-containing protein	OsJ_14722	0	High	34.75	28	8	15	3	363	40.4	7.61	269.8	265.3	278.6	286.8	300.8	293
B9FF36	B9FF36	Uncharacterized protein	OsJ_14740	0	High	35.398	35	6	11	6	188	20.7	10.99	364.5	341.6	341.6	450.6	387.6	377.6
B9FFC1	B9FFC1	Os04g0439900 protein	Os04g0439900	0	High	48.577	28	10	14	10	429	46.3	5.38	617	649	722.4	689.7	697.9	696.5
B9FFE3	B9FFE3	OSJNBa0027P08.20 protein	Os04g0446300	0	High	17.457	16	3	5	3	192	21.1	9.17	151	154.9	138.8	174.6	162.4	138.4
B9FFH6	B9FFH6	Uncharacterized protein	OsJ_15020	0.004	High	2.955	3	1	1	1	338	36.7	8.1	29.1	27.9	53.6	23.7	24.6	26.3
B9FFL9	B9FFL9	IGPS domain-containing protein	OsJ_15114	0	High	56.263	16	13	30	12	893	98.1	6.43	1095.8	1114.9	1104.8	1013.7	1003.8	1030.5
B9FFX9	B9FFX9	MI domain-containing protein	OsJ_15338	0	High	110.567	29	24	41	21	903	99.8	8.21	1830.4	1893.4	1883.4	1883.3	1844.3	1883.7
B9FG41	B9FG41	Uncharacterized protein	OsJ_15433	0	High	84.346	44	10	57	10	285	32.1	6.33	2512.4	2420.6	2294.2	2726	2795.5	2458.4
B9FG47	B9FG47	Uncharacterized protein	OsJ_15446	0.003	High	3.689	5	1	2	1	167	17.6	7.14	114.7	109.7	109.5	124.4	177.8	152
B9FG81	B9FG81	Response regulatory domain-containing protein	OsJ_15511	0	High	8.017	5	3	4	2	526	57.2	8.62	203.2	202	195.3	174.9	196	171.2
B9FG92	B9FG92	Uncharacterized protein	OsJ_15539	0	High	39.967	32	10	14	10	338	37.5	7.43	568.5	542.6	557.3	681.1	667.4	632.9
B9FGB1	B9FGB1	Uncharacterized protein	OsJ_15570	0	High	34.05	16	9	11	7	631	68.8	6.15	562	606.4	540.7	512.2	532.5	543.2
B9FGD1	B9FGD1	Elongation factor G, chloroplastic	OsJ_15609	0	High	26.146	12	8	8	7	732	80.7	5.2	464.9	495	494.6	515	480.7	501.4
B9FGI6	B9FGI6	Glutathione peroxidase	Os04g0556300	0	High	34.603	36	7	19	4	168	18.5	8.21	653.4	656.2	687.7	714.4	711.6	761.8
B9FGR9	B9FGR9	Proline iminopeptidase	OsJ_19186	0	High	55.689	40	11	22	2	294	33.5	6.28	294.5	278.2	258.8	319.5	300.9	248.4
B9FH05	B9FH05	Glyco_hydro_85 domain-containing protein	OsJ_18155	0.001	High	4.566	3	2	2	2	710	79.1	5.72	82.4	71.8	63.4	35	32.1	31.9
B9FH43	B9FH43	Phosphotransferase	OsJ_19321	0	High	25.633	13	5	9	4	494	53.6	6.11	237.8	245.5	271.2	239.5	228	264.5
B9FH51	B9FH51	Uncharacterized protein	OsJ_17070	0	High	8.703	10	3	4	3	324	37.2	5.62	259.2	266.2	332.5	210	198.5	204.8
B9FHD6	B9FHD6	CULLIN_2 domain-containing protein	OsJ_17132	0	High	47.439	19	15	20	8	744	86.8	6.95	499.2	498.7	532.4	491.8	464.9	529.3
B9FHE3	B9FHE3	AIG1-type G domain-containing protein	OsJ_17149	0	High	180.784	28	31	82	31	1327	142.5	4.5	3747.8	3729.8	3749.3	3877.6	3850.6	3814.9
B9FHF3	B9FHF3	DnaJ protein ERDJ3B	ERDJ3B	0	High	44.498	22	8	19	8	347	39.3	6.89	886.5	839.4	845	946.9	999	916.1
B9FHH6	B9FHH6	OSJNBa0084K01.16 protein	Os04g0663300	0	High	7.954	12	1	2	1	110	12.4	8.41	113.8	109.7	119	93.4	90.7	118.8
B9FHI2	B9FHI2	S4 RNA-binding domain-containing protein	OsJ_18278	0	High	51.443	24	9	27	3	398	44.3	10.23	211.2	215.4	171.4	197.6	179.9	192.5
B9FHN4	B9FHN4	Golgi apparatus membrane protein TVP23	OsJ_17201	0.001	High	4.328	5	1	1	1	222	25	8.46	61.7	69.7	66	79.8	64.4	58.1
B9FHN7	B9FHN7	Os05g0160100 protein	Os05g0160100	0.01	High	2.16	2	1	1	1	406	45.1	8.44	28.3	23.7	35	31.7	28.8	32.5
B9FHU4	B9FHU4	Uncharacterized protein	OsJ_18362	0.003	High	3.73	5	1	2	1	175	18.2	11.81	90.6	82.1	118.2	97.5	81.9	113
B9FI04	B9FI04	Os05g0179800 protein	Os05g0179800	0.001	High	4.621	6	2	3	2	311	33.6	5.26	88.6	80	99.1	85.5	97.4	80.8
B9FI34	B9FI34	Os05g0392700 protein	Os05g0392700	0	High	20.974	11	3	5	3	330	36.1	9.57	251.5	247.8	258	291.8	275.7	298.5
B9FI44	B9FI44	putative heat shock protein, hsp40	Os05g0562300	0	High	24.306	15	5	6	2	362	38.7	8.94	88.6	95.4	84.3	80.3	68.5	78.3
B9FI48	B9FI48	GB1/RHD3-type G domain-containing protein	OsJ_19548	0	High	5.683	2	3	3	2	1062	119.5	7.05	203.1	197.2	182	168.8	169.9	171.3
B9FID1	B9FID1	Uncharacterized protein	OsJ_18487	0	High	26.159	5	9	10	9	1458	162.3	8.27	754.9	739.5	732.3	776.4	768.3	771.4
B9FIN1	B9FIN1	Uncharacterized protein	OsJ_18543	0	High	105.642	26	13	85	1	624	69.7	5.88	118.5	121.7	131.2	133	120.2	125
B9FIQ5	B9FIQ5	Cas1_AcylT domain-containing protein	OsJ_19686	0	High	8.059	2	1	2	1	614	71.3	8.84	94.3	96.1	93.8	101.2	84.8	90.3
B9FIZ2	B9FIZ2	Uncharacterized protein	OsJ_18647	0	High	18.367	13	7	7	7	490	53.8	5.87	475.8	511.8	470	516.4	491.2	508
B9FJ04	B9FJ04	Tr-type G domain-containing protein	OsJ_19759	0	High	26.597	4	5	10	5	1289	142.8	5.29	435.6	408	474.5	449.4	415	501.8
B9FJ06	B9FJ06	Os05g0593200 protein	Os05g0593200	0	High	13.82	30	3	4	3	158	17.4	9.88	142.9	150.7	173.8	221	206.6	210.2
B9FJ61	B9FJ61	Signal peptide peptidase 2	SPP2	0	High	10.627	5	2	5	1	343	37.9	8.48	73.3	70.1	67.5	56.1	66.2	59.8
B9FJD6	B9FJD6	PRA1 family protein	OsJ_18780	0	High	11.083	15	3	4	2	235	27.4	9.96	128.4	138.1	121	128.6	144.4	111.2
B9FJH8	B9FJH8	Os05g0460000 protein	Os05g0460000	0	High	190.966	41	28	112	2	646	70.8	5.21	155	156.8	154.8	173.6	162.5	175.2
B9FJJ1	B9FJJ1	PWWP domain-containing protein	OsJ_18835	0	High	6.606	2	2	2	2	1391	149.8	4.37	153.2	150.9	143.4	126.7	159.9	141.2
B9FJL1	B9FJL1	Putative pyruvate decarboxylase	OsJ_18875	0	High	49.216	17	8	19	4	605	65.1	6.25	323.5	297.8	281.6	405.2	480.6	433.2
B9FJU6	B9FJU6	Os05g0273800 protein	Os05g0273800	0	High	22.408	19	6	7	6	331	36.6	6.7	395.8	426.1	403.1	448.2	426.7	440.8
B9FK36	B9FK36	Acetyl-CoA carboxylase 2	ACC2	0	High	189.813	23	48	64	48	2327	257.6	6.42	3190.9	3124.1	3013.2	3194.7	3186.2	3128
B9FK56	B9FK56	Uncharacterized protein	OsJ_17967	0	High	180.533	45	29	151	13	689	73.5	5.26	1319.9	1336	1354.2	1466.3	1487	1462.4
B9FK97	B9FK97	Os05g0500450 protein	Os05g0500450	0.003	High	3.359	15	1	1	1	99	10.1	4.84	20.2	23.7	28.3	29.2	24.6	21
B9FKT5	B9FKT5	putative 2,3-bisphosphoglycerate-independent phosphoglycerate mutase	Os05g0482700	0	High	93.582	32	17	58	4	559	60.8	5.48	370.6	363.8	392	374.5	345.5	374.6
B9FKW6	B9FKW6	Proteasome subunit alpha type	OsJ_19022	0	High	51.392	35	10	21	4	249	27.2	6.09	496.8	538.5	527.4	559.1	547.1	579.5
B9FKX6	B9FKX6	Transcription elongation factor spt6	OsJ_19048	0	High	6.077	2	2	3	2	1637	183.9	5.19	182.6	188.1	194.5	178.9	185.3	202.3
B9FL20	B9FL20	Uncharacterized protein	OsJ_19146	0	High	31.445	17	5	10	5	274	30	7.09	400.5	416	408.6	556.9	556.9	547.2
B9FL21	B9FL21	TRUD domain-containing protein	OsJ_19147	0.001	High	4.581	3	2	2	2	642	70.6	6.67	351.3	342.3	340.6	316.8	307.1	370.1
B9FL55	B9FL55	Glyco_transf_20 domain-containing protein	OsJ_19211	0	High	12.52	5	3	3	2	899	100.5	6.04	186.3	189.3	147.8	126.4	136.2	198
B9FL83	B9FL83	ATP-dependent 6-phosphofructokinase	PFK	0	High	62.801	31	15	25	11	567	62.5	6.8	793.6	758.3	775.6	831.8	795.1	796.5
B9FLA5	B9FLA5	HABP4_PAI-RBP1 domain-containing protein	OsJ_19323	0	High	29.78	22	7	15	6	392	42.1	8.9	579.4	572	612.5	773.2	728.5	743.5
B9FLA7	B9FLA7	Starch synthase, chloroplastic/amyloplastic	OsJ_19328	0	High	42.57	13	10	11	10	976	111.2	6.62	534	543.6	523.9	509.2	489.6	503.8
B9FLB9	B9FLB9	Os05g0536400 protein	Os05g0536400	0	High	61.704	25	13	22	13	550	60.5	7.08	1152.7	1148.1	1154.8	1162.3	1175	1164.9
B9FLE3	B9FLE3	Ribosomal_L28e domain-containing protein	OsJ_19397	0	High	36.033	38	6	17	1	173	19.6	10.32	165.1	164.1	157.1	255.6	205.8	213.4
B9FLF3	B9FLF3	J domain-containing protein	OsJ_19414	0	High	16.334	7	4	5	4	674	73.8	5.62	241.2	221.8	269.9	273.1	251.5	262.1
B9FLG5	B9FLG5	Uncharacterized protein	OsJ_19440	0.001	High	5.226	11	1	1	1	195	19.8	10.52	45.3	47.5	42.8	27	33.6	38.6
B9FLJ3	B9FLJ3	Uncharacterized protein	OsJ_19496	0	High	57.935	25	15	19	14	641	72.9	9.52	1252.3	1329	1237.6	1214	1149.7	1172.3
B9FLJ6	B9FLJ6	Uncharacterized protein	OsJ_19499	0	High	53.961	25	13	18	4	526	57.2	5.73	410	438.6	434.7	367.9	375.5	413.3
B9FLK4	B9FLK4	Branched-chain-amino-acid aminotransferase	Os05g0558400	0	High	33.361	24	8	17	8	409	44.2	7.18	870.7	810.4	829.1	900.5	862.6	910.9
B9FLN2	B9FLN2	Os05g0566900 protein	Os05g0566900	0	High	24.556	8	6	9	6	852	90.1	5.45	447.6	414.6	435.4	349	345.6	353.8
B9FLP1	B9FLP1	Glucose-6-phosphate 1-epimerase	OsJ_19597	0	High	22.938	26	7	7	7	339	38	5.87	378.8	374.4	365.3	342	329.7	332.6
B9FLT3	B9FLT3	BED-type domain-containing protein	OsJ_19692	0	High	21.626	9	6	8	2	722	80.8	5.29	86.6	98.1	86.7	79.7	89.2	72.1
B9FLU3	B9FLU3	Uncharacterized protein	OsJ_19709	0	High	6.421	4	2	3	1	543	60.8	6.84	56	49.9	70	47	48.9	45.8
B9FLV6	B9FLV6	Uncharacterized protein	OsJ_19735	0	High	20.541	4	3	5	3	1012	113.5	9.55	183.3	178.2	162.4	161.6	164.8	140.9
B9FLX3	B9FLX3	Os05g0593800 protein	Os05g0593800	0	High	25.875	16	7	9	2	473	53.4	9.63	137.9	151.8	143.4	123.3	117.2	130.6
B9FLX7	B9FLX7	U6 snRNA-associated Sm-like protein LSm8	LSM8	0	High	6.243	17	2	2	2	136	14.8	5.02	73.6	69	84.2	74.3	77.8	91
B9FLY4	B9FLY4	Os05g0597100 protein	Os05g0597100	0	High	37.314	26	7	10	7	297	32.5	4.68	452.4	454.5	478.4	644.8	644.8	645.2
B9FLZ8	B9FLZ8	Uncharacterized protein	OsJ_16792	0	High	6.665	5	3	3	2	528	57.7	6.62	92.7	78.1	85.3	86.1	86.1	84.5
B9FM11	B9FM11	Uncharacterized protein	OsJ_16811	0	High	35.678	42	9	29	6	206	23.1	5.31	573	564.8	555.3	494.6	520.3	486
B9FM56	B9FM56	Uncharacterized protein	OsJ_16892	0	High	107.829	47	14	62	14	359	38.2	6.16	2139.8	2214.7	2094.3	2225	2227.5	2141.2
B9FM64	B9FM64	E3 UFM1-protein ligase 1 homolog	Os05g0117600	0	High	87.752	25	20	34	20	812	89.2	5.91	2030.9	2041.3	2092.8	2086.1	2037.7	2159.1
B9FMA1	B9FMA1	TPR_REGION domain-containing protein	OsJ_16997	0	High	5.883	4	2	2	2	403	45	8.28	239.6	256.6	289.1	263.2	264.1	274.7
B9FMH1	B9FMH1	Pyridoxal phosphate homeostasis protein	Os05g0150000	0	High	24.44	28	6	8	5	243	26.1	6.77	409	385.5	409.9	351.8	361.4	407.4
B9FMJ7	B9FMJ7	Importin subunit alpha	Os05g0155500	0	High	114.595	45	17	51	12	534	58.5	5.31	1317.2	1372.9	1287.9	1436.8	1503.1	1392.2
B9FMK1	B9FMK1	Dihydrolipoyl dehydrogenase	OsJ_17184	0	High	56.185	16	14	16	2	978	105.6	6.48	77	80.2	89.9	94.5	84.9	95.5
B9FML1	B9FML1	Dihydrolipoyl dehydrogenase	OsJ_17207	0	High	104.098	45	18	34	8	504	52.9	7.53	686.2	660.2	681.3	680.5	683.6	693.8
B9FML9	B9FML9	Uncharacterized protein	OsJ_17222	0	High	70.624	26	17	21	17	705	79.9	5	1242	1252.7	1268.3	1339.9	1282.4	1278.9
B9FMM1	B9FMM1	Uncharacterized protein	OsJ_17229	0	High	55.732	8	21	24	21	2504	288.7	8.75	1665.7	1675.6	1713.5	1573.4	1590	1661.5
B9FMU1	B9FMU1	Os05g0182500 protein	Os05g0182500	0.003	High	3.733	11	1	1	1	152	17.3	5.58	21.2	20.8	23.3	25.1	27	28.2
B9FMV2	B9FMV2	Phosphotransferase	OsJ_17386	0	High	23.284	12	5	7	4	477	51.4	5.8	181.4	219.7	265.6	188.2	161.5	182.6
B9FNB0	B9FNB0	Uncharacterized protein	OsJ_17672	0	High	5.788	3	2	2	2	722	79.7	5.5	91.9	86	90.7	88.6	89	83.4
B9FNL6	B9FNL6	Ribosomal protein L15	OsJ_17876	0	High	30.504	23	9	20	9	377	42.4	11.33	690.9	656.4	940.9	1212.1	1174.1	1154.9
B9FNQ3	B9FNQ3	Lactoylglutathione lyase	OsJ_17937	0	High	47.645	40	10	20	10	237	26.3	9.04	854.7	914.8	885.7	988.9	886.6	940.1
B9FNR1	B9FNR1	Uncharacterized protein	OsJ_17961	0.003	High	3.385	5	1	1	1	173	19.2	4.75	78.4	77.7	96	61	71.4	76.6
B9FNR2	B9FNR2	Cytochrome c domain-containing protein	OsJ_17962	0	High	32.715	34	7	11	3	317	34.7	6.46	173.7	157	174.6	167.2	141	157.6
B9FNT1	B9FNT1	Coatomer subunit delta	OsJ_18003	0	High	50.628	17	11	16	3	778	86	6.33	188.4	184.5	184.9	186.3	189.7	196.7
B9FNU9	B9FNU9	Uncharacterized protein	OsJ_18037	0	High	91.829	25	17	32	15	746	82.1	7.65	1634.5	1627	1582.1	1579.7	1518.4	1477
B9FP43	B9FP43	Os05g0357600 protein	Os05g0357600	0	High	54.221	33	12	18	12	399	44.6	8.78	1099.1	1116.8	1068.5	966	886.1	992.5
B9FP72	B9FP72	Uncharacterized protein	OsJ_18264	0	High	23.285	8	5	8	4	624	69.4	5.44	273.5	289.4	305.8	234.1	234.3	242.6
B9FPF5	B9FPF5	Uncharacterized protein	OsJ_18429	0	High	71.01	14	21	23	20	1635	178.4	6.24	1501.6	1496.8	1471.6	1320	1347.5	1384.4
B9FPG6	B9FPG6	Uncharacterized protein	OsJ_18448	0	High	23.114	13	6	8	6	573	61.5	6.34	449.3	448.8	456.9	410.4	389.2	414.1
B9FPI1	B9FPI1	1-(5-phosphoribosyl)-5-[(5-phosphoribosylamino)methylideneamino] imidazole-4-carboxamide isomerase, chloroplastic	OsJ_18479	0	High	8.947	9	4	5	4	371	40.9	6.61	266	291.4	295.9	273.9	245.2	287.8
B9FPM8	B9FPM8	ULP_PROTEASE domain-containing protein	OsJ_18566	0	High	6.989	2	1	2	1	638	70.3	5.58	88.9	87	101.3	151.2	153.3	162.2
B9FPT4	B9FPT4	FBPase domain-containing protein	OsJ_18682	0	High	14.051	11	5	5	5	339	36.8	5.87	298.3	270.4	308.9	259.1	248.7	257.1
B9FPV2	B9FPV2	Uncharacterized protein	OsJ_18721	0	High	55.346	58	6	21	6	308	32.6	4.68	582.7	578.9	803.5	709.4	827.8	821.7
B9FPV6	B9FPV6	CBM20 domain-containing protein	OsJ_18727	0.003	High	3.259	2	2	2	2	940	104.6	5.43	94.5	74.6	97.4	61	80	65.1
B9FPW2	B9FPW2	Uncharacterized protein	OsJ_18743	0.001	High	4.848	3	2	2	2	606	65.8	5.59	107.1	123	113.1	89.9	99.9	96
B9FPZ5	B9FPZ5	RRM domain-containing protein	OsJ_22014	0.004	High	3.112	4	1	1	1	309	33.5	7.72	27.3	29.2	23.4	31.1	29.6	26
B9FQ68	B9FQ68	Uncharacterized protein	OsJ_22145	0	High	170.364	33	37	75	11	1157	130.9	6.24	890.3	939.8	1191.9	918.5	869.2	832.6
B9FQ86	B9FQ86	Uncharacterized protein	OsJ_22175	0	High	37.239	33	6	34	1	208	23.5	8.85	587.2	582.7	646	461	522.3	571.8
B9FQ91	B9FQ91	Epimerase domain-containing protein	OsJ_22182	0	High	7.992	8	3	3	3	358	38.8	6.02	159.6	151.2	162.5	158.8	165.7	183.2
B9FQE2	B9FQE2	HIT domain-containing protein	OsJ_22295	0	High	20.186	29	4	6	4	176	19.1	9.77	325.4	318.7	341.7	383.2	360.6	372.2
B9FQE9	B9FQE9	Uncharacterized protein	OsJ_22310	0	High	23.982	11	8	8	8	790	86.8	5	565.9	571	615.9	520.2	508.4	540.8
[truncated: 3,174 more rows]

## Sheet: Table S5a
Table S5a Detailed information of the DEPs in Jianzhen 2
[truncated: 61 more rows]

## Sheet: Table S5b
Table S5b Detailed information of the DEPs in Nanjing 9108
[truncated: 832 more rows]
